# Supplementary material for: Partitioning Transcript Variation in Drosophila: Abundance, Isoforms, and Alleles
Source: G3 (Bethesda). 2011 Nov 1;1(6):427–36. doi: 10.1534/g3.111.000596 (PMC3276160; doi:10.1534/g3.111.000596)
Supplement: Supporting Information [file supp_1.6.427_TableS1.csv]

probesetid	raw_p	pfdr_p	pfdr_05	pfdr_10	pfdr_20	mean_ivt_female	mean_ivt_male	female_higher
1616608_pm_a	0.3359	0.2983958892	0	0	0	6.9510216585	7.2221755392	0
1622892_pm_s	0.9259	0.5304222563	0	0	0	5.4339471903	5.4183623876	1
1622893_pm	0.0833	0.1189747191	0	0	1	6.2067904122	6.8409069901	0
1622894_pm	0.9307	0.5312961727	0	0	0	5.1167294747	5.108178501	1
1622895_pm	0.0193	0.0527461072	0	1	1	5.3869378122	4.8460236795	1
1622896_pm	0.0696	0.1074082425	0	0	1	4.9689877906	5.2187886036	0
1622897_pm	0.2877	0.2687942582	0	0	0	4.989626644	4.8862566141	1
1622898_pm_a	0.0503	0.0892529326	0	1	1	5.8774489377	5.2503509459	1
1622899_pm	0.1709	0.1891267668	0	0	1	5.0605028197	4.8735930209	1
1622900_pm	0.7518	0.4794535888	0	0	0	4.7499182871	4.7391095442	1
1622901_pm	0.0304	0.0671614447	0	1	1	4.8530747451	5.0140367762	0
1622902_pm	0.6537	0.4445772266	0	0	0	5.5062000847	5.6033685858	0
1622903_pm_s	0.0220	0.0564215574	0	1	1	5.6820065421	4.9983201025	1
1622904_pm	0.3042	0.279699521	0	0	0	4.9081547254	4.9947252049	0
1622905_pm	0.7441	0.4765450695	0	0	0	4.7925717068	4.8090997061	0
1622906_pm	0.0175	0.0499856023	1	1	1	6.1134923915	5.3739254403	1
1622907_pm	0.7243	0.4697827268	0	0	0	5.2811108423	5.2253209603	1
1622908_pm_a	0.9109	0.5263202954	0	0	0	5.0506149954	5.063612332	0
1622909_pm	0.0082	0.0337796692	1	1	1	6.5598918712	5.3829582874	1
1622910_pm	0.9873	0.5468384962	0	0	0	4.9654875481	4.9673374266	0
1622911_pm	0.0164	0.0484678141	1	1	1	4.7508485352	4.8600939566	0
1622912_pm	0.5679	0.4114614756	0	0	0	6.0461810665	5.9138289511	1
1622913_pm_a	0.0337	0.0710181049	0	1	1	5.2064917171	5.6708981855	0
1622914_pm	0.4615	0.3639670896	0	0	0	4.8152330861	4.8621981832	0
1622915_pm	0.0004	0.006707414	1	1	1	4.8510108123	5.543804133	0
1622916_pm	0.0207	0.0547560139	0	1	1	4.8427575082	5.0913941497	0
1622917_pm_a	0.0002	0.0042108438	1	1	1	4.778196845	5.9683934543	0
1622918_pm	0.3742	0.3186985329	0	0	0	5.5191979972	5.3421165818	1
1622919_pm	0.5115	0.387244277	0	0	0	5.3735959145	5.2569192257	1
1622920_pm	0.0083	0.0338530237	1	1	1	6.7039055495	7.7398386229	0
1622921_pm	0.9177	0.5282898397	0	0	0	5.4732420427	5.4890724013	0
1622922_pm	0.3574	0.3102525254	0	0	0	5.5457540514	5.7029251174	0
1622923_pm	0.1857	0.2000390147	0	0	0	4.8070727135	4.8952119084	0
1622924_pm	0.1104	0.1420874056	0	0	1	4.8748699478	5.0371565307	0
1622925_pm	0.0280	0.0643063361	0	1	1	7.085405121	6.3326428169	1
1622926_pm	0.0321	0.069026255	0	1	1	5.1409330064	4.7925529197	1
1622927_pm	0.7071	0.4642636528	0	0	0	4.8527560192	4.8221125666	1
1622928_pm	0.0478	0.0866851211	0	1	1	5.6469383888	6.1017138911	0
1622929_pm	0.0135	0.0442197145	1	1	1	4.9406796143	5.315118457	0
1622930_pm_a	0.0308	0.0674718543	0	1	1	5.6748670965	5.1040216451	1
1622931_pm	0.0489	0.0877682825	0	1	1	5.2055548781	4.8896331456	1
1622932_pm_s	0.0076	0.0326028708	1	1	1	6.576823509	5.4165622889	1
1622933_pm	0.9770	0.5440661432	0	0	0	5.0135746141	5.0100261038	1
1622934_pm	0.6526	0.4442717026	0	0	0	4.9243740973	4.8812438969	1
1622935_pm	0.0013	0.0128298802	1	1	1	4.8231772828	5.3758420009	0
1622936_pm	0.2754	0.2607939442	0	0	0	4.7266692333	4.7761056779	0
1622937_pm	0.5188	0.3905694945	0	0	0	5.5132258984	5.3885575545	1
1622938_pm	0.9088	0.5257224343	0	0	0	4.7547835848	4.7506051297	1
1622939_pm	0.0379	0.0761343341	0	1	1	6.3864764816	5.9342042948	1
1622940_pm	0.1241	0.1528622188	0	0	1	5.0208954283	5.2535495512	0
1622941_pm	0.1511	0.1738462951	0	0	1	6.1298522422	5.7069513421	1
1622942_pm	0.0107	0.0387754572	1	1	1	4.891094501	5.2058144656	0
1622943_pm_s	0.0416	0.0803176815	0	1	1	5.7938672633	5.2346638965	1
1622944_pm	0.2223	0.2259080778	0	0	0	5.8104240658	5.4719433854	1
1622945_pm_a	0.0077	0.0326723996	1	1	1	6.8602468755	5.795830396	1
1622946_pm	0.0011	0.011630278	1	1	1	5.1731041811	6.1216567207	0
1622947_pm_s	0.2758	0.2610823778	0	0	0	7.4824694735	7.2230152733	1
1622948_pm	0.5275	0.3940849373	0	0	0	4.7984207537	4.7535122615	1
1622949_pm	0.2685	0.2564927186	0	0	0	5.6460827708	5.8790449784	0
1622950_pm_a	0.1340	0.1604382656	0	0	1	5.5794792694	5.2488732301	1
1622951_pm	0.6714	0.4519869748	0	0	0	4.6817513553	4.6952143251	0
1622952_pm	0.0003	0.0056323753	1	1	1	4.8160457421	5.4022992161	0
1622953_pm	0.0167	0.0489657631	1	1	1	4.8130562249	5.0139154511	0
1622954_pm	0.4451	0.3565792196	0	0	0	4.7528108861	4.7984911928	0
1622955_pm	0.9576	0.5392077384	0	0	0	5.0612769749	5.0690625969	0
1622956_pm	0.0004	0.0069451895	1	1	1	5.0019687783	6.1410325069	0
1622957_pm_s	0.0021	0.0162746095	1	1	1	4.7202476029	4.9636882317	0
1622958_pm	0.4030	0.3342661282	0	0	0	4.7186528091	4.7440589503	0
1622959_pm	0.0190	0.0523535182	0	1	1	6.2707227356	5.2753701082	1
1622960_pm	0.0167	0.0488525149	1	1	1	5.0162445742	5.4046686955	0
1622961_pm	0.4259	0.3460112815	0	0	0	4.7987765803	4.7544524588	1
1622962_pm_a	0.4334	0.3500061911	0	0	0	5.406886814	5.5356951892	0
1622963_pm	0.3314	0.2957325717	0	0	0	4.9538781771	4.8615886118	1
1622964_pm	0.2329	0.2330230371	0	0	0	4.7467862482	4.8196794255	0
1622965_pm_s	0.0004	0.0062816178	1	1	1	4.814380664	5.5774943796	0
1622966_pm	0.7576	0.4813501404	0	0	0	5.3245761285	5.2670111481	1
1622967_pm	0.2058	0.2145174829	0	0	0	5.7352383768	6.0255700387	0
1622968_pm	0.7419	0.475777121	0	0	0	5.5609793787	5.4968305546	1
1622969_pm	0.0258	0.0614092966	0	1	1	4.7269730589	4.820747239	0
1622970_pm	0.0021	0.0162266082	1	1	1	5.2774825906	5.9879097676	0
1622971_pm	0.0726	0.1100763976	0	0	1	5.4986629738	5.1561448643	1
1622972_pm	0.5275	0.3940599197	0	0	0	5.4625489952	5.343646054	1
1622973_pm	0.3775	0.3207208207	0	0	0	5.4066575756	5.2617117655	1
1622974_pm	0.0113	0.0400046732	1	1	1	5.9178517908	6.7119267178	0
1622975_pm	<.0001	0.0034124497	1	1	1	4.7635111294	6.4752071598	0
1622976_pm	0.9670	0.5416026781	0	0	0	4.8104476422	4.8080325077	1
1622977_pm	0.4445	0.3562104976	0	0	0	5.0502708605	5.0841840746	0
1622978_pm	0.4276	0.3469881044	0	0	0	4.6833949309	4.6761517798	1
1622979_pm_a	0.0297	0.0663491419	0	1	1	6.3127033856	7.0398490311	0
1622980_pm	0.0148	0.0462275473	1	1	1	6.0051049377	5.0919258369	1
1622981_pm	0.0215	0.0556844166	0	1	1	6.2415827616	5.4661135145	1
1622982_pm	0.0635	0.1014639869	0	0	1	5.9649097784	5.4315616111	1
1622983_pm_a	0.0041	0.0232991973	1	1	1	6.051294545	4.9774088165	1
1622984_pm	0.6478	0.4430669652	0	0	0	6.6212181499	6.7592412046	0
1622985_pm	0.9277	0.5305674619	0	0	0	4.7967688751	4.7907763147	1
1622986_pm	0.4643	0.3653630855	0	0	0	4.9230541995	4.8755016783	1
1622987_pm	0.7189	0.4679123783	0	0	0	4.7724415874	4.7867755189	0
1622988_pm	0.4207	0.343013417	0	0	0	5.5514613573	5.743977846	0
1622989_pm	0.0890	0.1243730633	0	0	1	5.4844413583	5.0775930869	1
1622990_pm	0.0205	0.0544569271	0	1	1	5.4827801001	6.0000718568	0
1622991_pm_s	0.0296	0.0662491212	0	1	1	5.1366265296	4.6687934098	1
1622992_pm	0.0364	0.0743462493	0	1	1	5.0774238972	4.691455079	1
1622993_pm	0.5257	0.3932943502	0	0	0	5.2603378285	5.145421313	1
1622994_pm	0.4087	0.3369752151	0	0	0	4.9941970983	5.0796166208	0
1622995_pm	0.1636	0.1834936005	0	0	1	6.0269683907	5.6750104229	1
1622996_pm	0.0134	0.0439908602	1	1	1	4.9576616566	5.2395213598	0
1622997_pm	0.9859	0.5463611944	0	0	0	4.8831720642	4.8813726046	1
1622998_pm_a	0.0772	0.1141093032	0	0	1	5.7941516947	5.2894855656	1
1622999_pm	0.0091	0.0357040337	1	1	1	6.2779953455	5.2546511485	1
1623000_pm	0.5109	0.3869552995	0	0	0	4.7401367528	4.7637855933	0
1623001_pm	0.1780	0.1943688981	0	0	1	5.4130304528	5.193620876	1
1623002_pm	0.0011	0.0117595142	1	1	1	4.8676327318	5.4988442076	0
1623003_pm	0.8414	0.507224399	0	0	0	4.803172853	4.81727354	0
1623004_pm_a	<.0001	0.0019433989	1	1	1	4.8142715586	7.0372516607	0
1623005_pm	0.6717	0.4521256471	0	0	0	4.9682754457	5.0127220483	0
1623006_pm	0.0447	0.0837047535	0	1	1	4.7352233407	4.8842784602	0
1623007_pm_a	0.0083	0.0338620937	1	1	1	6.5602258076	5.3970523306	1
1623008_pm	0.0002	0.0044138861	1	1	1	4.8520783339	5.833736852	0
1623009_pm	0.1748	0.1919703231	0	0	1	6.0967440245	5.6840810754	1
1623010_pm	0.9321	0.531797165	0	0	0	4.7200008214	4.7226964222	0
1623011_pm	0.0390	0.0773889749	0	1	1	4.842204744	5.0556350529	0
1623012_pm	0.0939	0.1288643391	0	0	1	5.9279862821	5.4158437305	1
1623013_pm_s	0.0490	0.0878047586	0	1	1	5.5193412873	5.8945425966	0
1623014_pm	0.2025	0.212296781	0	0	0	4.7606980259	4.843162633	0
1623015_pm	0.0631	0.1010596505	0	0	1	5.3515774702	4.9418818403	1
1623016_pm	0.1312	0.1579820171	0	0	1	5.1123579943	5.3554135732	0
1623017_pm	0.0854	0.1210457819	0	0	1	5.02667476	5.1752635985	0
1623018_pm	0.0114	0.0402252062	1	1	1	4.9494206728	5.2918692229	0
1623019_pm_a	0.0026	0.0181073176	1	1	1	5.4134043695	6.1632386475	0
1623020_pm	0.6585	0.4465621699	0	0	0	5.7177440003	5.8104259378	0
1623021_pm	0.1981	0.2091498971	0	0	0	7.1207905041	6.7236778329	1
1623022_pm	0.0310	0.0677400699	0	1	1	5.6972950323	4.9055979299	1
1623023_pm	0.3905	0.3277805286	0	0	0	5.5104858867	5.320953175	1
1623024_pm	0.7526	0.4795718606	0	0	0	5.0238931306	4.9795646187	1
1623025_pm	0.0045	0.024544843	1	1	1	6.5922377084	5.0201650116	1
1623026_pm_a	0.0149	0.0463039081	1	1	1	4.7236968754	4.8208242534	0
1623027_pm_s	0.0093	0.0361353158	1	1	1	5.4019102585	6.5039440188	0
1623028_pm	0.0432	0.0820665895	0	1	1	4.882214511	5.2144671371	0
1623029_pm	0.3013	0.2777632266	0	0	0	4.7553230735	4.8082723928	0
1623030_pm	0.0009	0.0106270165	1	1	1	4.7110980921	5.3198829861	0
1623031_pm_a	0.0022	0.0164539201	1	1	1	6.2187967491	4.9385276233	1
1623032_pm	0.0034	0.0210663525	1	1	1	4.8551827414	5.3724193752	0
1623033_pm	0.0221	0.0565693165	0	1	1	4.9589377988	5.1264767911	0
1623034_pm	0.2738	0.259688112	0	0	0	5.0271714451	5.138921864	0
1623035_pm	0.6246	0.4340706733	0	0	0	4.840623951	4.8661701738	0
1623036_pm_a	0.0027	0.0185936855	1	1	1	5.3459976087	6.2611731695	0
1623037_pm_a	0.0310	0.0677998524	0	1	1	6.2129465061	6.8491117761	0
1623038_pm	0.9173	0.5282361216	0	0	0	4.8568001219	4.8458104143	1
1623039_pm	0.4781	0.3720036938	0	0	0	6.1467285188	6.0046366142	1
1623040_pm	0.0336	0.071002119	0	1	1	6.2331165961	5.556014471	1
1623041_pm	0.0992	0.1332672929	0	0	1	5.46917269	5.0939708782	1
1623042_pm	0.4580	0.3622168835	0	0	0	6.1239337834	5.9706212455	1
1623043_pm_s	0.0382	0.0765621942	0	1	1	6.0983555268	5.3658688233	1
1623044_pm	0.0002	0.0051520645	1	1	1	7.2825592767	5.240455881	1
1623045_pm	0.2834	0.2659128357	0	0	0	6.7482996193	6.4178587192	1
1623046_pm	0.1515	0.1740868824	0	0	1	5.4785391952	5.1610234066	1
1623047_pm	0.5325	0.3964829894	0	0	0	4.8669968238	4.9225968117	0
1623048_pm_a	0.0085	0.034514365	1	1	1	4.9400366919	5.3740594381	0
1623049_pm	0.0115	0.0403187011	1	1	1	5.1285218895	5.5662509836	0
1623050_pm	0.2028	0.2125274052	0	0	0	4.7075293017	4.7674486577	0
1623051_pm	0.0016	0.0141488095	1	1	1	4.9103694452	5.8105507985	0
1623052_pm	0.7562	0.4808446625	0	0	0	5.0145607245	5.0430312431	0
1623053_pm_a	0.2380	0.2363913546	0	0	0	7.0505950495	6.6761519404	1
1623054_pm	0.7200	0.4681910683	0	0	0	5.1916819405	5.1501953029	1
1623055_pm	0.0006	0.0080045807	1	1	1	5.1429555353	6.7059380777	0
1623056_pm	0.0654	0.1033200499	0	0	1	5.0432224449	5.3108950594	0
1623057_pm	0.8498	0.5099013784	0	0	0	4.8704476644	4.8853095091	0
1623058_pm	0.0265	0.0623528989	0	1	1	6.3140367877	5.6939654423	1
1623059_pm	0.0013	0.012878053	1	1	1	4.7729381351	5.1290723513	0
1623060_pm	0.9275	0.5305637807	0	0	0	4.9488005232	4.9399643183	1
1623061_pm	0.0432	0.0820665895	0	1	1	5.2927524613	5.7046577064	0
1623062_pm	0.5229	0.3921312219	0	0	0	4.980293188	4.9215076496	1
1623063_pm	0.0070	0.031039482	1	1	1	4.7899235964	4.937589531	0
1623064_pm	0.3532	0.3078592278	0	0	0	4.8471063199	4.7990078684	1
1623065_pm	0.3418	0.3017473277	0	0	0	4.9701528374	4.9035654624	1
1623066_pm	0.0226	0.0572695062	0	1	1	5.1192858757	5.5878317232	0
1623067_pm	0.9675	0.5417682784	0	0	0	4.8639604625	4.8610794145	1
1623068_pm	0.0014	0.0130529276	1	1	1	5.0857174356	6.0553600356	0
1623069_pm_s	0.1177	0.1478238831	0	0	1	5.145246232	5.4200641127	0
1623070_pm_a	0.1195	0.1492965778	0	0	1	5.1459176591	5.4033942523	0
1623071_pm	0.5047	0.3843797968	0	0	0	4.8373408096	4.8936304397	0
1623072_pm	0.7645	0.4833968681	0	0	0	4.9948027205	4.9624986097	1
1623073_pm_s	0.3420	0.3018888221	0	0	0	5.634143291	5.4006406676	1
1623074_pm	0.7267	0.4706076576	0	0	0	4.9779965626	4.945756213	1
1623075_pm	0.6173	0.4315017104	0	0	0	4.6982688664	4.7105611521	0
1623076_pm	0.1559	0.1772606253	0	0	1	5.1323314566	4.9356947383	1
1623077_pm	0.4650	0.3657470038	0	0	0	4.8636161652	4.8180234406	1
1623078_pm	0.5784	0.4155323635	0	0	0	5.3832960403	5.4876116769	0
1623079_pm	0.7726	0.4855847333	0	0	0	5.0279253771	5.0580821276	0
1623080_pm	0.5213	0.3915777254	0	0	0	5.1452599544	5.2313117625	0
1623081_pm	0.1378	0.1633054373	0	0	1	5.8689100911	5.5017780773	1
1623082_pm_s	0.8458	0.508679702	0	0	0	4.6971393473	4.7028376324	0
1623083_pm	0.2208	0.2248781195	0	0	0	4.8711841623	4.9609296942	0
1623084_pm	0.0022	0.0163821997	1	1	1	5.1510361998	5.9348790178	0
1623085_pm	0.0015	0.0137439244	1	1	1	4.8618780367	5.4205761849	0
1623086_pm	0.0213	0.0553754615	0	1	1	6.3688644401	5.4108304711	1
1623087_pm	0.0102	0.0378991932	1	1	1	5.9881072425	5.0220254179	1
1623088_pm	0.0008	0.0097169605	1	1	1	5.0360917532	5.8764284647	0
1623089_pm	<.0001	0.0025009392	1	1	1	5.166592018	7.7632032906	0
1623090_pm	0.2784	0.2628144926	0	0	0	5.423146852	5.218456449	1
1623091_pm	0.5321	0.396326093	0	0	0	5.4892132393	5.5999482855	0
1623092_pm	0.9658	0.5412693725	0	0	0	5.0413305641	5.0473749375	0
1623093_pm	0.4517	0.3596310902	0	0	0	5.6789790476	5.5471810717	1
1623094_pm	0.0566	0.0951141623	0	1	1	5.2079741776	5.5456849377	0
1623095_pm	0.8494	0.5097464666	0	0	0	4.7834102789	4.7712363272	1
1623096_pm_a	0.3308	0.2954830381	0	0	0	4.7852333061	4.8368998036	0
1623097_pm	0.3439	0.3029588339	0	0	0	6.1836483474	6.4060959909	0
1623098_pm	0.3841	0.324219368	0	0	0	4.8673530681	4.9278367394	0
1623099_pm	0.2428	0.2397058051	0	0	0	4.9377113525	4.8389736558	1
1623100_pm	0.4770	0.3714828212	0	0	0	5.9477610331	5.8137307279	1
1623101_pm	0.0313	0.0681709541	0	1	1	4.6821813559	4.7288258794	0
1623102_pm	0.1570	0.1781455054	0	0	1	5.4795251405	5.8214473331	0
1623103_pm	0.5052	0.3846114412	0	0	0	4.8295447892	4.8865382236	0
1623104_pm	0.1147	0.1454241027	0	0	1	4.9218124021	4.7866938286	1
1623105_pm	0.3312	0.2956075199	0	0	0	4.7974311321	4.8361757059	0
1623106_pm_s	0.0355	0.0732029194	0	1	1	7.2273863307	6.4319947354	1
1623107_pm	0.0017	0.0143316035	1	1	1	4.7734371749	5.1009974417	0
1623108_pm	0.0027	0.0187501236	1	1	1	7.1099284251	5.2312405349	1
1623109_pm	0.0682	0.1059191151	0	0	1	5.2861105817	4.896782025	1
1623110_pm_s	0.6370	0.4386041666	0	0	0	5.1621406546	5.2205539572	0
1623111_pm	0.0002	0.0042549842	1	1	1	4.7122351828	5.2163731727	0
1623112_pm	0.1159	0.1465498341	0	0	1	5.590465787	5.3046685666	1
1623113_pm	0.0034	0.0209473528	1	1	1	4.8867330851	5.4112084836	0
1623114_pm	0.6669	0.4500623753	0	0	0	4.9336689034	4.9748514769	0
1623115_pm	0.0016	0.0142971688	1	1	1	4.9127285263	5.7604729467	0
1623116_pm	0.6804	0.4551806477	0	0	0	4.7484314358	4.7679767567	0
1623117_pm	0.0115	0.0403187011	1	1	1	6.1679727227	6.9488908129	0
1623118_pm_s	0.0160	0.0478547424	1	1	1	5.0155599042	5.5291501383	0
1623119_pm	0.1823	0.1973126563	0	0	1	5.0430723245	5.2246730018	0
1623120_pm	0.5596	0.4078512189	0	0	0	4.76416194	4.7409332386	1
1623121_pm	0.0909	0.1261993553	0	0	1	6.0138663697	5.5223379033	1
1623122_pm	0.1008	0.1343453858	0	0	1	5.2280087902	4.9431871059	1
1623123_pm	0.6211	0.432793927	0	0	0	5.0193513915	4.9754005153	1
1623124_pm	0.1114	0.1429891739	0	0	1	5.2555131661	4.9072819911	1
1623125_pm	0.2714	0.2582464203	0	0	0	4.8331529705	4.9113670012	0
1623126_pm	0.1595	0.1800485981	0	0	1	5.4830997236	5.733437738	0
1623127_pm_a	0.4869	0.375812672	0	0	0	4.9917732312	5.069281923	0
1623128_pm	0.3315	0.2957325717	0	0	0	5.8298958081	6.0388856311	0
1623129_pm	0.2370	0.2358909492	0	0	0	5.1509785864	5.2837392593	0
1623130_pm	0.8464	0.5088988814	0	0	0	5.3515414061	5.3175450052	1
1623131_pm	0.3685	0.3160123121	0	0	0	4.9120549676	4.9841180909	0
1623132_pm	0.0106	0.0386762633	1	1	1	4.781284457	5.0297200773	0
1623133_pm_a	0.0042	0.0237834989	1	1	1	4.9092947666	5.2537649855	0
1623134_pm	0.0048	0.0253485193	1	1	1	4.8641873567	5.2812812366	0
1623135_pm	0.9355	0.5328919845	0	0	0	5.3001626067	5.2874825653	1
1623136_pm	0.4004	0.332992796	0	0	0	4.8767491324	4.9332866326	0
1623137_pm_s	0.4481	0.3578207382	0	0	0	5.1712144368	5.2785336922	0
1623138_pm	0.0248	0.060121612	0	1	1	6.0730329401	5.3280441723	1
1623139_pm	0.3680	0.3158099374	0	0	0	5.7508754364	5.5597750891	1
1623140_pm	0.5291	0.3947862959	0	0	0	4.8706261221	4.8159392748	1
1623141_pm_s	0.9793	0.5444934667	0	0	0	4.9969017083	4.9946450011	1
1623142_pm	0.4638	0.3650891868	0	0	0	4.7637785971	4.7904202441	0
1623143_pm_s	0.0448	0.0837079289	0	1	1	4.9185839476	5.1719310584	0
1623144_pm	0.0694	0.1071620795	0	0	1	5.0332006614	5.2615817254	0
1623145_pm_s	0.4445	0.3562104976	0	0	0	4.9249235473	4.9862999706	0
1623146_pm	0.0036	0.0216114878	1	1	1	5.8600831607	6.8343238199	0
1623147_pm	0.0292	0.0657847123	0	1	1	6.0501930041	5.4099784075	1
1623148_pm	0.0044	0.0244483585	1	1	1	4.9085187707	5.6099330708	0
1623149_pm	0.4876	0.3760554447	0	0	0	4.7820337108	4.8217898541	0
1623150_pm	0.0783	0.114979615	0	0	1	8.3450757511	7.8239787551	1
1623151_pm_a	0.0981	0.1324656444	0	0	1	5.0082671895	5.2208629069	0
1623152_pm	0.0958	0.1306164837	0	0	1	4.8920886878	5.0374532944	0
1623153_pm_s	0.8244	0.5025457623	0	0	0	4.7344149012	4.7407929121	0
1623154_pm_a	0.7400	0.4751892234	0	0	0	5.0389551798	5.0834737832	0
1623155_pm	0.0003	0.0054369139	1	1	1	5.2121079492	7.1323781353	0
1623156_pm	0.9828	0.5454245659	0	0	0	4.8498202369	4.851542496	0
1623157_pm	0.1888	0.2023097897	0	0	0	6.245380748	5.9372585791	1
1623158_pm_s	0.0045	0.0246567388	1	1	1	4.7658073325	5.0121350547	0
1623159_pm	0.1487	0.1719869501	0	0	1	4.9169128706	5.0670387443	0
1623160_pm	0.2219	0.2257311179	0	0	0	4.9410565464	5.0295933998	0
1623161_pm	0.2574	0.249418145	0	0	0	5.0378438932	5.1650472363	0
1623162_pm	0.7302	0.471721765	0	0	0	5.2717525209	5.2227629485	1
1623163_pm	0.1579	0.1788455177	0	0	1	4.7549001611	4.8152301082	0
1623164_pm_a	0.5964	0.4224634112	0	0	0	5.7811478936	5.8826045808	0
1623165_pm	0.1181	0.1480165962	0	0	1	5.0831489578	5.294347336	0
1623166_pm	0.0064	0.0294661925	1	1	1	4.7046867903	4.8290540061	0
1623167_pm	0.7953	0.4934156315	0	0	0	6.0470872062	5.9975845948	1
1623168_pm	0.8067	0.4969063252	0	0	0	5.1278760175	5.1566657046	0
1623169_pm	0.1793	0.1952947783	0	0	1	5.6425896875	5.9828725363	0
1623170_pm	0.1382	0.1637274579	0	0	1	4.9269754979	5.0949273008	0
1623171_pm_s	0.3420	0.3018883735	0	0	0	6.3735869743	6.1231940009	1
1623172_pm	0.6183	0.4318679244	0	0	0	4.7239090328	4.7304957492	0
1623173_pm	0.5107	0.3868048071	0	0	0	4.8022843094	4.8363914239	0
1623174_pm	0.2816	0.2648513148	0	0	0	4.8408018677	4.9154334524	0
1623175_pm	0.0005	0.0072701555	1	1	1	4.9719902405	6.0691976963	0
1623176_pm	0.1242	0.1528622188	0	0	1	5.8632675484	5.449221776	1
1623177_pm	0.0267	0.0624574798	0	1	1	5.2828876272	4.8608910349	1
1623178_pm	0.0064	0.0296221916	1	1	1	4.7980643905	5.0196707159	0
1623179_pm	0.0288	0.0653132278	0	1	1	5.5765619663	4.881097491	1
1623180_pm_a	0.0067	0.030191814	1	1	1	4.8526761835	5.1976013663	0
1623181_pm	0.5323	0.3963814033	0	0	0	5.2010053113	5.1323443162	1
1623182_pm	0.1699	0.1883457658	0	0	1	5.6318176879	5.2858034698	1
1623183_pm	0.0108	0.0388372841	1	1	1	4.798147551	5.0124286054	0
1623184_pm	0.4484	0.3579423513	0	0	0	4.8021476333	4.7716788459	1
1623185_pm_s	0.2004	0.2109292651	0	0	0	5.9323863039	6.2214936894	0
1623186_pm	0.7918	0.4920991739	0	0	0	4.8287225332	4.8443499052	0
1623187_pm	0.2874	0.2686317946	0	0	0	4.9094055125	5.0114487931	0
1623188_pm	0.1816	0.1968089114	0	0	1	4.9785547145	5.1018760304	0
1623189_pm	0.2174	0.2226160562	0	0	0	6.0395061266	5.7325624579	1
1623190_pm	0.1312	0.1579820171	0	0	1	4.8272585793	4.9461648489	0
1623191_pm	0.3006	0.2772547463	0	0	0	5.1469094887	5.3182467799	0
1623192_pm	0.7108	0.4652613273	0	0	0	5.219201604	5.1600113319	1
1623193_pm	0.0367	0.0747548029	0	1	1	6.271331928	5.5728762289	1
1623194_pm	0.0074	0.0321146539	1	1	1	6.4945005764	5.3164007775	1
1623195_pm	0.0009	0.0102385143	1	1	1	4.7454848936	5.2934358983	0
1623196_pm_s	0.9204	0.528862887	0	0	0	5.0012641665	4.9929544494	1
1623197_pm_a	0.0331	0.0702413975	0	1	1	5.7031236088	6.2574092139	0
1623198_pm	0.6513	0.4440757604	0	0	0	5.0205374444	5.0817008342	0
1623199_pm_a	0.0139	0.0448594288	1	1	1	5.5014019923	6.2500776589	0
1623200_pm	0.5348	0.3975308762	0	0	0	4.8092108913	4.8642291625	0
1623201_pm	0.1026	0.135877515	0	0	1	4.8047424667	4.8835485496	0
1623202_pm	0.2701	0.2575574531	0	0	0	4.7749318457	4.8388214153	0
1623203_pm	0.0880	0.1234487326	0	0	1	5.904514939	5.5167467964	1
1623204_pm	0.3568	0.309850901	0	0	0	4.8626988542	4.956753365	0
1623205_pm	0.5565	0.4066204186	0	0	0	4.7858556505	4.8213962655	0
1623206_pm_a	0.2613	0.2520316464	0	0	0	5.139403327	5.2314313052	0
1623207_pm	0.0113	0.0400013036	1	1	1	5.9168828525	5.0143751894	1
1623208_pm	0.9524	0.5375458087	0	0	0	5.2057369951	5.1975048396	1
1623209_pm	0.5573	0.4069418406	0	0	0	5.370073821	5.2768980221	1
1623210_pm	0.9183	0.5284217692	0	0	0	4.9732714752	4.9630277288	1
1623211_pm	0.0522	0.0910253466	0	1	1	4.7177817396	4.7989689436	0
1623212_pm_s	0.5957	0.4222407936	0	0	0	5.1760059985	5.1120686314	1
1623213_pm	0.3392	0.3002778051	0	0	0	4.8415361329	4.8953662304	0
1623214_pm	0.0406	0.0791635152	0	1	1	5.9620117005	5.2916630866	1
1623215_pm	0.7101	0.4650104282	0	0	0	4.7795429777	4.8019424553	0
1623216_pm_s	0.5590	0.4076626423	0	0	0	4.9448488064	5.0064501872	0
1623217_pm	0.3308	0.2954830381	0	0	0	4.7822398583	4.8190874098	0
1623218_pm_s	0.0072	0.0316238894	1	1	1	5.4751006424	4.7685591646	1
1623219_pm	0.1173	0.1474405863	0	0	1	4.8343388688	4.9263352722	0
1623220_pm	0.3414	0.3015511862	0	0	0	5.0160343145	4.9183214304	1
1623221_pm	0.2031	0.2127821209	0	0	0	5.4409706184	5.2087666882	1
1623222_pm_s	0.1446	0.1689526746	0	0	1	7.227810071	6.8763424559	1
1623223_pm	0.1546	0.1763389068	0	0	1	4.809066456	4.9097713306	0
1623224_pm	0.7729	0.4855847333	0	0	0	4.7385364466	4.7487681546	0
1623225_pm_s	0.1926	0.205204315	0	0	0	6.2540870933	5.8910562945	1
1623226_pm	0.4481	0.3578207382	0	0	0	4.8532628752	4.798516511	1
1623227_pm_s	0.0328	0.0698745143	0	1	1	5.0531090553	5.4037330706	0
1623228_pm	0.5271	0.3938986838	0	0	0	4.8140870689	4.7743601203	1
1623229_pm	0.0200	0.0536601288	0	1	1	4.883172663	5.1043113639	0
1623230_pm_s	0.0642	0.102029162	0	0	1	5.4417097473	5.0856813508	1
1623231_pm	0.9087	0.5257224343	0	0	0	5.4736748509	5.451720735	1
1623232_pm	0.2878	0.2687942582	0	0	0	5.1240733709	4.9634949842	1
1623233_pm	0.1293	0.1566572034	0	0	1	5.0719930177	5.2238801917	0
1623234_pm_s	0.0023	0.016924964	1	1	1	5.3131395671	5.9871023101	0
1623235_pm	0.9241	0.529924147	0	0	0	5.5027232422	5.4855113347	1
1623236_pm	0.5819	0.4168008209	0	0	0	5.2730697282	5.3598330838	0
1623237_pm	0.0594	0.0978136176	0	1	1	5.760993671	5.2284320475	1
1623238_pm	0.0491	0.0878778434	0	1	1	5.2267275525	5.5682994378	0
1623239_pm	0.0225	0.0570585861	0	1	1	6.3309171196	5.4920240092	1
1623240_pm	0.1623	0.1823591696	0	0	1	4.8446637081	4.9703842056	0
1623241_pm_s	0.0065	0.0296942963	1	1	1	5.1221555296	5.7503147175	0
1623242_pm	0.0571	0.0956085497	0	1	1	4.7095973267	4.795132586	0
1623243_pm	0.3917	0.3283614856	0	0	0	5.036076243	4.9207402192	1
1623244_pm	0.0029	0.0193781752	1	1	1	5.6258087644	6.3722098679	0
1623245_pm	0.5789	0.415567148	0	0	0	4.8461773157	4.8230921417	1
1623246_pm	0.3883	0.326499807	0	0	0	4.7567393812	4.7821714362	0
1623247_pm	0.1040	0.1369527518	0	0	1	5.5349224554	5.1474215347	1
1623248_pm_s	<.0001	0.0028011637	1	1	1	4.7393971285	5.4809407305	0
1623249_pm_s	0.8586	0.5120605197	0	0	0	4.8577984543	4.848404904	1
1623250_pm	0.0150	0.0464856577	1	1	1	6.6007733254	5.544647791	1
1623251_pm	0.4680	0.3671076783	0	0	0	5.0368800434	4.9637739437	1
1623252_pm_a	0.0964	0.1309737406	0	0	1	6.8293523406	7.351861494	0
1623253_pm	0.7805	0.4879892259	0	0	0	4.8073532247	4.8206263245	0
1623254_pm_s	0.0388	0.0772012176	0	1	1	4.8002774844	4.9729781976	0
1623255_pm	0.6998	0.4619726746	0	0	0	5.9128192123	5.8339874276	1
1623256_pm	0.0437	0.082644696	0	1	1	5.9856368954	6.6399122617	0
1623257_pm_a	0.0408	0.0793597692	0	1	1	6.4381320399	5.7241007137	1
1623258_pm	0.8118	0.498731227	0	0	0	4.825503232	4.841721262	0
1623259_pm	0.5003	0.3821590768	0	0	0	5.2892551941	5.3641274702	0
1623260_pm	0.4683	0.3672765823	0	0	0	4.7023582804	4.6826910169	1
1623261_pm	0.0159	0.0477555524	1	1	1	4.9133184847	5.1347190231	0
1623262_pm	0.4479	0.3577572013	0	0	0	5.5309383507	5.3624957124	1
1623263_pm	0.9028	0.5241657776	0	0	0	5.387720458	5.4080334692	0
1623264_pm	0.5550	0.406003812	0	0	0	5.8019375874	5.6705861009	1
1623265_pm	0.0040	0.0231316369	1	1	1	5.6041134763	6.4921252989	0
1623266_pm	0.0015	0.0137495799	1	1	1	4.9375729964	5.5343403644	0
1623267_pm	0.0064	0.0294176695	1	1	1	5.0098754946	5.5017990161	0
1623268_pm_a	0.1520	0.1744347944	0	0	1	5.3421357827	5.0736054372	1
1623269_pm	0.1511	0.1738462951	0	0	1	4.7058605228	4.740630788	0
1623270_pm	0.9560	0.5387317989	0	0	0	5.0264710174	5.0200807651	1
1623271_pm_a	0.4468	0.3572825784	0	0	0	6.5559924635	6.3495851016	1
1623272_pm	<.0001	0.0019433989	1	1	1	4.726246919	6.7615069874	0
1623273_pm	<.0001	0.003110117	1	1	1	4.7373789916	5.816753879	0
1623274_pm_s	0.0191	0.0524947761	0	1	1	5.9974658157	6.636816937	0
1623275_pm	0.7513	0.4793189777	0	0	0	4.7312769561	4.7484649638	0
1623276_pm	0.0613	0.099703094	0	1	1	5.3959841455	5.8555688593	0
1623277_pm	0.9226	0.5294349587	0	0	0	5.9969440962	6.0181948379	0
1623278_pm	0.7941	0.4930407596	0	0	0	4.924292157	4.9071632693	1
1623279_pm	0.4985	0.3813871472	0	0	0	4.9544943147	5.0203324085	0
1623280_pm	0.0526	0.091455126	0	1	1	4.9316751594	5.1548169057	0
1623281_pm_s	0.0011	0.0115446132	1	1	1	8.8949116932	7.0857997913	1
1623282_pm	0.5550	0.406003812	0	0	0	4.9757060672	4.9127974937	1
1623283_pm	0.2353	0.2347114972	0	0	0	5.3380499298	5.0843209921	1
1623284_pm	0.8461	0.5088072222	0	0	0	4.7618626545	4.7740344931	0
1623285_pm	0.8398	0.5069280893	0	0	0	5.5207960304	5.4737513044	1
1623286_pm	<.0001	0.0019433989	1	1	1	4.8165108815	6.4204650802	0
1623287_pm	0.4063	0.3358985836	0	0	0	4.8940270649	4.8373416726	1
1623288_pm	0.2345	0.234088867	0	0	0	6.6732525158	6.3207163358	1
1623289_pm	0.4081	0.3368061665	0	0	0	5.0735835763	5.1565975487	0
1623290_pm	0.9954	0.5485226198	0	0	0	5.2386890043	5.2395835831	0
1623291_pm	0.7670	0.4841350068	0	0	0	5.7926174775	5.8586653211	0
1623292_pm	0.6749	0.4531767337	0	0	0	4.9107433677	4.9364646205	0
1623293_pm	0.5312	0.3958198783	0	0	0	5.2207622927	5.1321496343	1
1623294_pm	0.0743	0.1115511815	0	0	1	5.0053649063	5.3313435646	0
1623295_pm	0.0045	0.024591367	1	1	1	5.2858151102	6.4589555009	0
1623296_pm	0.2542	0.2472090164	0	0	0	4.9726880032	4.8291132443	1
1623297_pm	0.0004	0.0069334491	1	1	1	4.8577221291	5.6976155579	0
1623298_pm	0.0021	0.0161601983	1	1	1	5.1012421879	5.7499251689	0
1623299_pm	0.2073	0.2156525648	0	0	0	5.1673641839	5.3131038394	0
1623300_pm	0.0770	0.1138492908	0	0	1	5.3554222846	4.9948475903	1
1623301_pm	0.5592	0.4076790083	0	0	0	4.9914216671	4.9339292804	1
1623302_pm	0.3034	0.2792670747	0	0	0	5.3255087361	5.1618895832	1
1623303_pm	0.9437	0.5350745104	0	0	0	5.0283877887	5.0373868107	0
1623304_pm	0.0123	0.041945238	1	1	1	5.9834821688	5.2215469386	1
1623305_pm	0.8179	0.5003933618	0	0	0	4.7680831619	4.7597882169	1
1623306_pm	0.0207	0.0547727208	0	1	1	6.1428399926	5.3596513519	1
1623307_pm	0.3067	0.2811888907	0	0	0	5.0071913922	4.9313463207	1
1623308_pm	0.6741	0.4529132326	0	0	0	4.7362640559	4.7223661977	1
1623309_pm	0.4703	0.368387486	0	0	0	4.7895453095	4.825872441	0
1623310_pm	0.4577	0.3622168835	0	0	0	5.1308706966	5.0417834069	1
1623311_pm	0.1212	0.1504963174	0	0	1	5.0620275465	5.2234214026	0
1623312_pm_s	0.1387	0.1641549991	0	0	1	5.4105312731	5.0707518925	1
1623313_pm	0.0179	0.050666965	0	1	1	5.1661551073	5.6716559702	0
1623314_pm	0.9744	0.5432906253	0	0	0	4.7863491205	4.7875657614	0
1623315_pm	0.3077	0.2818021873	0	0	0	5.018778444	5.1208441613	0
1623316_pm	0.0105	0.0385577158	1	1	1	4.9167035421	5.279881515	0
1623317_pm	0.0056	0.0275826788	1	1	1	4.7319967952	4.9156808998	0
1623318_pm_s	<.0001	0.001825972	1	1	1	4.7933872294	8.2147190301	0
1623319_pm	0.7526	0.4795718606	0	0	0	5.1307858558	5.1026837525	1
1623320_pm	0.0873	0.1227905497	0	0	1	5.1768296184	4.9039483026	1
1623321_pm	0.2693	0.2570765401	0	0	0	4.8188932901	4.9006924421	0
1623322_pm	0.8707	0.5147876424	0	0	0	5.1565223684	5.134546084	1
1623323_pm	0.4382	0.3529277163	0	0	0	4.8647883441	4.8076038978	1
1623324_pm	0.0230	0.0577405357	0	1	1	5.9283641325	5.0625164727	1
1623325_pm	0.8913	0.5208789238	0	0	0	4.9232090936	4.9081872943	1
1623326_pm_a	0.4266	0.3464514126	0	0	0	7.190012811	7.4056611522	0
1623327_pm	0.1242	0.1528701926	0	0	1	5.3768473769	5.6873322593	0
1623328_pm	0.9152	0.5276767991	0	0	0	4.7905532899	4.7845216842	1
1623329_pm	0.0484	0.0873777495	0	1	1	5.4602912513	5.9840888051	0
1623330_pm	0.0052	0.0262059372	1	1	1	6.126476864	4.7246265651	1
1623331_pm	0.0146	0.0460871823	1	1	1	4.8164685426	5.1368277982	0
1623332_pm	0.9817	0.5451274839	0	0	0	4.9831455719	4.9854467926	0
1623333_pm_a	0.2082	0.2161477088	0	0	0	5.8287851802	5.5429189555	1
1623334_pm	0.0195	0.0529674931	0	1	1	4.8366046633	5.0043428536	0
1623335_pm_a	0.2013	0.2114921247	0	0	0	5.994100147	5.637237553	1
1623336_pm	0.1453	0.1693910187	0	0	1	5.2749107992	5.5146866661	0
1623337_pm	0.4570	0.3618748239	0	0	0	4.7668906964	4.8021759723	0
1623338_pm	0.3677	0.3156851691	0	0	0	4.9043736863	4.9996208385	0
1623339_pm	0.0374	0.0755541915	0	1	1	5.9116220511	5.3102407319	1
1623340_pm	0.9929	0.5477987859	0	0	0	4.86323838	4.8638264163	0
1623341_pm	0.6585	0.4465621699	0	0	0	5.0087338874	5.0509507591	0
1623342_pm	0.0036	0.0217248418	1	1	1	5.6946768805	6.7923289111	0
1623343_pm	0.0472	0.08600475	0	1	1	5.7326697758	5.2527005727	1
1623344_pm	0.8754	0.5162856808	0	0	0	5.2252374819	5.2486148276	0
1623345_pm	0.0624	0.1007090515	0	0	1	4.7248359635	4.8264452278	0
1623346_pm	0.4323	0.3495559873	0	0	0	4.6845110657	4.706988011	0
1623347_pm	0.0048	0.0252931435	1	1	1	6.4301231966	5.0105841942	1
1623348_pm	0.8229	0.5020348282	0	0	0	4.9858428504	5.0106182566	0
1623349_pm_x	0.8191	0.50062755	0	0	0	5.0320722613	5.0606497327	0
1623350_pm	0.5463	0.4022581822	0	0	0	4.9958204151	4.9381202628	1
1623351_pm	0.1779	0.1943216655	0	0	1	5.1764169751	4.9676183331	1
1623352_pm	0.0157	0.047546767	1	1	1	4.8289539324	5.0842416079	0
1623353_pm	0.0596	0.0980342551	0	1	1	5.8416379148	5.3339615502	1
1623354_pm	0.1299	0.1570298143	0	0	1	4.8763436651	4.9695848386	0
1623355_pm	0.0373	0.07537046	0	1	1	5.0761114449	5.3989278207	0
1623356_pm	0.3285	0.2942941871	0	0	0	5.8235365971	5.5435169841	1
1623357_pm	0.1583	0.1791690026	0	0	1	5.4670102411	5.1854565421	1
1623358_pm	0.1677	0.1865956407	0	0	1	5.3092928933	5.0545654082	1
1623359_pm	0.0479	0.0867617247	0	1	1	5.7009599173	5.2031476565	1
1623360_pm	0.5417	0.4005608219	0	0	0	5.6041548583	5.4945947227	1
1623361_pm	0.7674	0.4842500189	0	0	0	5.0923938597	5.0491672466	1
1623362_pm	0.4571	0.3619480447	0	0	0	4.8849386809	4.9231413864	0
1623363_pm	0.0817	0.1178506238	0	0	1	5.4766463415	5.8919412984	0
1623364_pm	0.1191	0.1489243726	0	0	1	5.2795654617	5.7391908999	0
1623365_pm	0.0336	0.071002119	0	1	1	6.2704413986	5.5009211785	1
1623366_pm	0.2034	0.2129422393	0	0	0	5.9120135979	5.5613449796	1
1623367_pm	0.5757	0.4143386314	0	0	0	4.7037029001	4.6930214052	1
1623368_pm	0.6516	0.4441541443	0	0	0	4.8271265748	4.8553614337	0
1623369_pm	0.8560	0.5115123947	0	0	0	4.9890028764	4.9702050126	1
1623370_pm	0.0395	0.077948291	0	1	1	5.8919584694	5.1604064974	1
1623371_pm	0.2792	0.2633229998	0	0	0	4.9070500891	4.8104714907	1
1623372_pm	0.5074	0.3854136655	0	0	0	4.7871728511	4.8310196232	0
1623373_pm	0.2528	0.2462227837	0	0	0	5.996861366	5.6818786798	1
1623374_pm_a	0.1868	0.2008111769	0	0	0	6.2922229396	5.9104284079	1
1623375_pm	0.5769	0.4148393509	0	0	0	5.092706793	5.0188886054	1
1623376_pm_s	0.0481	0.086894256	0	1	1	5.4203932225	5.9108991443	0
1623377_pm	0.0631	0.1010596505	0	0	1	4.8545414731	5.0321874863	0
1623378_pm	0.0271	0.0629461037	0	1	1	5.1840894305	5.5072336913	0
1623379_pm	0.0305	0.0672706425	0	1	1	6.0199462967	5.3452359918	1
1623380_pm	0.8690	0.5145366076	0	0	0	5.2246768076	5.2534104777	0
1623381_pm	0.6558	0.4453439624	0	0	0	4.7139606526	4.7291930275	0
1623382_pm	0.1666	0.1857574448	0	0	1	4.7397077616	4.7836978735	0
1623383_pm	0.1117	0.1431907292	0	0	1	6.3313722876	5.9486439474	1
1623384_pm	0.0458	0.0845081978	0	1	1	6.1045743544	5.6319770091	1
1623385_pm	0.2001	0.2106701354	0	0	0	4.7285629378	4.7679110057	0
1623386_pm_s	0.0430	0.0819227381	0	1	1	5.8649748013	5.1814676768	1
1623387_pm	0.1665	0.185617258	0	0	1	6.1388912639	5.7812379922	1
1623388_pm	0.0875	0.122991163	0	0	1	4.860666192	4.9693824073	0
1623389_pm	0.1013	0.1347386526	0	0	1	4.9558905911	5.1364090162	0
1623390_pm	0.1336	0.1601280343	0	0	1	4.9468168078	5.1426215685	0
1623391_pm	0.3107	0.2836825354	0	0	0	5.0690204614	5.1816897469	0
1623392_pm	0.5349	0.3975554755	0	0	0	6.0952989815	5.9317806815	1
1623393_pm_a	0.3121	0.2844326335	0	0	0	4.9101712677	5.0015474216	0
1623394_pm	0.0211	0.0552186542	0	1	1	5.1368386461	5.5749238984	0
1623395_pm	0.5219	0.3917263089	0	0	0	4.795964764	4.7675992961	1
1623396_pm	0.2023	0.2121958253	0	0	0	4.8523845134	4.9384156839	0
1623397_pm	0.8565	0.5115789407	0	0	0	4.9163261726	4.899660712	1
1623398_pm	0.1297	0.1568810536	0	0	1	4.8179435853	4.9406700554	0
1623399_pm	0.2951	0.2738750462	0	0	0	4.764813589	4.8133311989	0
1623400_pm	0.5043	0.3842219183	0	0	0	4.8292462999	4.8842486847	0
1623401_pm_a	0.0131	0.0433979233	1	1	1	6.3202324162	5.4537152884	1
1623402_pm	0.0042	0.0237568837	1	1	1	6.9326333632	5.6686820565	1
1623403_pm_s	0.2076	0.215830859	0	0	0	7.4053115518	7.0301879517	1
1623404_pm	0.0650	0.1028245119	0	0	1	5.9950298337	5.4200704821	1
1623405_pm	0.0037	0.0220077799	1	1	1	6.1685313144	4.8025290552	1
1623406_pm	0.9853	0.5462418464	0	0	0	5.8900414285	5.88561479	1
1623407_pm	0.0005	0.0073574281	1	1	1	4.93879267	6.0040656227	0
1623408_pm_s	0.0521	0.0909613412	0	1	1	6.7068235614	6.0579225782	1
1623409_pm	0.3336	0.2968655352	0	0	0	5.1038108092	5.2616193167	0
1623410_pm	0.0499	0.0887639136	0	1	1	4.663161981	4.694111829	0
1623411_pm	0.1117	0.1431907292	0	0	1	5.3728932948	5.0101184297	1
1623412_pm_a	0.0005	0.0076374339	1	1	1	4.8779986682	5.8206499623	0
1623413_pm	0.3871	0.3259106413	0	0	0	5.2794734921	5.1382465867	1
1623414_pm	0.3312	0.2956075199	0	0	0	4.9708902536	4.8683957072	1
1623415_pm	0.0408	0.0793597692	0	1	1	4.7989688888	4.9276442149	0
1623416_pm	0.0778	0.1146685473	0	0	1	5.2200508822	5.5348914586	0
1623417_pm	0.8189	0.5005607018	0	0	0	4.7499354216	4.7628424999	0
1623418_pm	0.0141	0.0452154819	1	1	1	4.8096592204	5.0604255166	0
1623419_pm_s	0.0852	0.1208880075	0	0	1	4.923226665	5.1365721597	0
1623420_pm	0.9304	0.5312668338	0	0	0	4.8243111014	4.8194125063	1
1623421_pm	0.7559	0.4807657089	0	0	0	5.0333287699	4.9868562126	1
1623422_pm_a	0.1179	0.1479548569	0	0	1	5.9737299617	5.5638578897	1
1623423_pm	0.7183	0.4677412869	0	0	0	4.8127597277	4.7948031423	1
1623424_pm_a	0.1549	0.1765392568	0	0	1	6.7818737875	6.4525391715	1
1623425_pm	0.0052	0.0264380568	1	1	1	4.9068619685	5.1616283505	0
1623426_pm	0.9703	0.5424451496	0	0	0	4.9243898096	4.9214752687	1
1623427_pm	0.7048	0.4636345074	0	0	0	4.7860388456	4.7699695875	1
1623428_pm	0.0100	0.0374010719	1	1	1	5.6870321873	6.5872669649	0
1623429_pm	0.0055	0.0273271584	1	1	1	5.4875017256	6.3548630978	0
1623430_pm	0.3006	0.2772547463	0	0	0	4.8619654433	4.9243891412	0
1623431_pm	0.0200	0.0536846363	0	1	1	4.712141891	4.8290842255	0
1623432_pm_s	0.0622	0.1005458527	0	0	1	6.1188594153	5.5488310722	1
1623433_pm	0.0008	0.0097735212	1	1	1	4.7431937862	5.3428941432	0
1623434_pm	0.4878	0.3761751721	0	0	0	6.2642915115	6.1072725299	1
1623435_pm	0.0891	0.124500051	0	0	1	4.919462759	5.0469817356	0
1623436_pm_a	0.5484	0.4031223505	0	0	0	6.8827160848	7.0053091961	0
1623437_pm	0.5040	0.3841142706	0	0	0	5.298585603	5.1782659912	1
1623438_pm	0.9724	0.5428798182	0	0	0	5.2182305528	5.2227555831	0
1623439_pm	0.0002	0.0045836309	1	1	1	4.7980575857	5.8358010605	0
1623440_pm	0.0140	0.0449656188	1	1	1	4.7576448598	4.9398134593	0
1623441_pm	0.0694	0.1071792006	0	0	1	4.9756743978	5.2206794548	0
1623442_pm	0.7194	0.4680063236	0	0	0	4.8836740651	4.9107233538	0
1623443_pm	0.9144	0.5274176988	0	0	0	5.1587646869	5.1392066938	1
1623444_pm	0.8790	0.5173024771	0	0	0	5.3785504574	5.3535151547	1
1623445_pm	0.0247	0.0598946338	0	1	1	5.4886448658	5.0401829284	1
1623446_pm_a	0.5761	0.4144468259	0	0	0	4.9912118254	5.0577491806	0
1623447_pm_a	0.0003	0.0059082289	1	1	1	4.7789123464	5.5232035831	0
1623448_pm	0.0997	0.1334269639	0	0	1	5.7175356246	5.2938327202	1
1623449_pm	0.0017	0.0147087077	1	1	1	6.8938084117	5.0814149436	1
1623450_pm	0.5037	0.3839736616	0	0	0	4.7774878681	4.8113143223	0
1623451_pm	0.2703	0.257742979	0	0	0	5.1423068362	5.3180726103	0
1623452_pm	0.5374	0.3987082948	0	0	0	6.1082893439	5.9619394646	1
1623453_pm	0.0469	0.0856163851	0	1	1	5.9074500406	5.3723055456	1
1623454_pm	0.1272	0.1549483136	0	0	1	4.8885771472	5.0009154273	0
1623455_pm_s	0.0487	0.0876004592	0	1	1	6.2486346295	5.7083576339	1
1623456_pm	0.0063	0.0293593412	1	1	1	4.816182859	5.168410311	0
1623457_pm	0.7949	0.4933326722	0	0	0	4.8620043066	4.8459022596	1
1623458_pm	0.0583	0.0966845766	0	1	1	6.316997036	5.7090583316	1
1623459_pm	0.1261	0.1541946409	0	0	1	5.1982179288	5.3782002884	0
1623460_pm	0.0733	0.1106529758	0	0	1	5.6607318034	5.1490146251	1
1623461_pm	0.3489	0.3055516002	0	0	0	4.7859998173	4.8357603359	0
1623462_pm	0.2295	0.2306637775	0	0	0	4.8322348274	4.9061596567	0
1623463_pm	0.0211	0.0551827831	0	1	1	8.1767952435	7.3282579184	1
1623464_pm	0.4830	0.374126141	0	0	0	4.8416156864	4.9011858888	0
1623465_pm	0.0023	0.0168939749	1	1	1	4.8442308791	5.3707850888	0
1623466_pm	0.2066	0.2150621321	0	0	0	4.8735246056	4.9807504932	0
1623467_pm	0.3087	0.2823733554	0	0	0	5.1080981347	5.2483440046	0
1623468_pm	0.0579	0.0962738965	0	1	1	5.3555339674	4.9204430868	1
1623469_pm_s	0.0735	0.1108296308	0	0	1	5.1178524768	5.3055321739	0
1623470_pm	0.4579	0.3622168835	0	0	0	6.1344357248	6.3213661848	0
1623471_pm_s	0.8411	0.5072064072	0	0	0	5.6794755913	5.6474091647	1
1623472_pm	0.0168	0.0489880007	1	1	1	6.3591848454	5.432068069	1
1623473_pm	0.0219	0.0563262433	0	1	1	5.2733864809	4.8403673927	1
1623474_pm	0.2630	0.2530522524	0	0	0	5.0733553622	4.930434356	1
1623475_pm_s	0.1218	0.1510281067	0	0	1	7.6860682115	7.2511712542	1
1623476_pm	0.5074	0.3854136655	0	0	0	4.7342620122	4.7209773909	1
1623477_pm	0.3075	0.2817372079	0	0	0	4.7103215678	4.6895653328	1
1623478_pm	0.5402	0.399875538	0	0	0	5.0802457303	5.1415470329	0
1623479_pm	0.0286	0.065109623	0	1	1	5.6161242694	5.0330780315	1
1623480_pm	0.8583	0.511976196	0	0	0	5.1381374341	5.1577321343	0
1623481_pm	0.7158	0.4668327534	0	0	0	7.2806225478	7.3638765072	0
1623482_pm	0.2923	0.2721275708	0	0	0	5.1517974377	5.3046242032	0
1623483_pm	0.6506	0.4438744519	0	0	0	4.8392068009	4.8754978426	0
1623484_pm	0.0011	0.0117668977	1	1	1	4.7915141553	5.05114791	0
1623485_pm	0.1305	0.1575744956	0	0	1	5.7592580817	5.2828831487	1
1623486_pm	0.0457	0.0845081978	0	1	1	5.1129692253	5.4526431087	0
1623487_pm	0.0515	0.0903698744	0	1	1	4.9295498	4.7136060115	1
1623488_pm	0.7014	0.4624324787	0	0	0	4.6804190999	4.6748128933	1
1623489_pm	0.2987	0.2762771001	0	0	0	6.4490078714	6.7495706604	0
1623490_pm	0.0104	0.0382172433	1	1	1	4.8651950657	5.1615056165	0
1623491_pm	0.0007	0.0089446857	1	1	1	5.1950784006	6.3498256612	0
1623492_pm_a	0.0002	0.0049718614	1	1	1	4.878137027	5.7202734638	0
1623493_pm	0.7729	0.4855847333	0	0	0	4.9929627305	5.0247381303	0
1623494_pm	0.4445	0.3562104976	0	0	0	5.6439558739	5.5369320549	1
1623495_pm	0.3852	0.3250027988	0	0	0	6.1492543181	5.9480817503	1
1623496_pm	0.0440	0.0830150212	0	1	1	5.0518271389	4.7812159306	1
1623497_pm	0.1263	0.1542895758	0	0	1	4.8218113221	4.7462044867	1
1623498_pm	0.0920	0.1269457758	0	0	1	5.5023110789	5.0339003156	1
1623499_pm	0.4437	0.3559955812	0	0	0	5.1494307806	5.0558429521	1
1623500_pm	0.8781	0.5171084434	0	0	0	4.975521141	4.9582215725	1
1623501_pm	0.0069	0.0307048713	1	1	1	4.7456288679	4.9281576962	0
1623502_pm	<.0001	0.0019433989	1	1	1	4.7434543399	6.5049814142	0
1623503_pm	0.0033	0.0206940981	1	1	1	4.9856644513	5.4125318551	0
1623504_pm	0.9944	0.5482554197	0	0	0	5.9701666064	5.9717573516	0
1623505_pm_s	0.7437	0.476390399	0	0	0	8.9230262804	8.867927912	1
1623506_pm_s	0.0049	0.0254043815	1	1	1	5.918046744	4.8917979595	1
1623507_pm	<.0001	0.0031238113	1	1	1	4.7855497598	5.8509836912	0
1623508_pm	0.6407	0.4399600157	0	0	0	4.7653908557	4.7937220628	0
1623509_pm	0.8526	0.5104251141	0	0	0	4.9761512754	4.9572241121	1
1623510_pm	0.4400	0.3539993676	0	0	0	6.2216758534	5.9959413317	1
1623511_pm	0.8690	0.5145366076	0	0	0	4.7729639321	4.7827563497	0
1623512_pm	0.5423	0.4007959371	0	0	0	4.9039664865	4.8622668646	1
1623513_pm	0.1945	0.2066769003	0	0	0	6.1441964424	5.8090120669	1
1623514_pm_a	0.0107	0.0387316465	1	1	1	5.5043833979	6.4113541469	0
1623515_pm	0.9568	0.5389237395	0	0	0	4.9366242751	4.9414207151	0
1623516_pm_s	0.1490	0.1721328678	0	0	1	5.6571176659	5.3147996869	1
1623517_pm	0.0121	0.0415277965	1	1	1	5.6048657915	6.1295700529	0
1623518_pm_s	0.5910	0.42069619	0	0	0	5.9887061847	6.1227098253	0
1623519_pm	0.0337	0.0710181049	0	1	1	5.7282224517	5.0548010915	1
1623520_pm_a	0.0255	0.0608960399	0	1	1	5.7997028827	4.9844883999	1
1623521_pm	0.0031	0.0201423736	1	1	1	5.7024814592	7.3972817014	0
1623522_pm	0.0061	0.0287291605	1	1	1	4.7645803945	5.0094820088	0
1623523_pm	0.1666	0.1857057082	0	0	1	4.8000013575	4.9130918112	0
1623524_pm	0.1912	0.2040862771	0	0	0	4.733015431	4.7934552757	0
1623525_pm	0.0117	0.040694463	1	1	1	6.5140190394	5.4930625899	1
1623526_pm	0.4539	0.3603919753	0	0	0	5.240217059	5.1358479933	1
1623527_pm	0.9571	0.5390116135	0	0	0	4.8584773837	4.8532954042	1
1623528_pm_a	0.3615	0.3125738026	0	0	0	4.8535908829	4.9232814697	0
1623529_pm_s	0.1284	0.1559773033	0	0	1	4.743076957	4.7923906508	0
1623530_pm	0.7473	0.4774805041	0	0	0	5.2362968321	5.2737250467	0
1623531_pm	0.0164	0.0484673848	1	1	1	4.6965861797	4.8377245932	0
1623532_pm	0.1126	0.1439675309	0	0	1	5.0304621387	5.1831067648	0
1623533_pm	0.2545	0.2474853644	0	0	0	5.0049209815	4.8901313021	1
1623534_pm	0.4718	0.3690356639	0	0	0	5.1716161289	5.2724961811	0
1623535_pm	0.0005	0.0076554407	1	1	1	5.2218819682	6.5819241007	0
1623536_pm_s	0.0184	0.0513440126	0	1	1	6.653177277	7.5193686236	0
1623537_pm	0.7175	0.4674741743	0	0	0	4.7450596934	4.753971111	0
1623538_pm	0.7057	0.4639190664	0	0	0	5.3119138461	5.3760686929	0
1623539_pm	0.0011	0.0118402589	1	1	1	4.7400573652	5.0171616459	0
1623540_pm	<.0001	0.0032778338	1	1	1	4.8235430867	5.9790815764	0
1623541_pm	0.9393	0.5338882584	0	0	0	5.0676027389	5.0761226427	0
1623542_pm	0.0966	0.1311993442	0	0	1	4.9278020668	5.1258277296	0
1623543_pm	0.0258	0.0614092966	0	1	1	5.6724462347	5.1058946351	1
1623544_pm	0.6725	0.4523391757	0	0	0	6.3287687692	6.4129059448	0
1623545_pm	0.0010	0.0112779899	1	1	1	7.2643381364	4.9884649566	1
1623546_pm	0.0183	0.0511971421	0	1	1	6.074154919	5.2383381041	1
1623547_pm	0.5430	0.4009975182	0	0	0	5.3070109321	5.4389332584	0
1623548_pm	0.9019	0.5239399888	0	0	0	4.9376428558	4.9513193483	0
1623549_pm	0.9753	0.5434761808	0	0	0	5.5809473134	5.5861077698	0
1623550_pm	0.1324	0.1591407841	0	0	1	4.8082980835	4.8520603455	0
1623551_pm	0.1555	0.1769851686	0	0	1	6.4298566279	6.0377801242	1
1623552_pm_s	0.8030	0.4959623407	0	0	0	5.0670109457	5.0401996003	1
1623553_pm_a	0.5438	0.4011797745	0	0	0	5.7907500321	5.6563763867	1
1623554_pm	0.0336	0.0708921046	0	1	1	4.9870023244	5.3164883401	0
1623555_pm	0.0112	0.0397657047	1	1	1	4.8523171117	5.1340137414	0
1623556_pm	0.6163	0.4311839225	0	0	0	5.2717383752	5.355320632	0
1623557_pm	0.0009	0.0106496463	1	1	1	4.810699303	5.3604802255	0
1623558_pm	0.0186	0.0516892706	0	1	1	5.1155935839	5.4719076435	0
1623559_pm_s	0.0855	0.1210725979	0	0	1	6.9499523383	7.3849097295	0
1623560_pm	0.1241	0.1528622188	0	0	1	5.091352232	4.8878679015	1
1623561_pm	0.9039	0.5244447349	0	0	0	4.8193928874	4.8107857968	1
1623562_pm	0.1804	0.1960342335	0	0	1	5.0339230877	5.2024280375	0
1623563_pm	0.3697	0.3164523541	0	0	0	5.1385295851	4.9959712492	1
1623564_pm	0.2304	0.2312492963	0	0	0	5.3404557907	5.137335015	1
1623565_pm	0.0364	0.0743765755	0	1	1	5.2450497945	5.6447096828	0
1623566_pm	0.1929	0.2053593909	0	0	0	5.0408451022	4.9299362391	1
1623567_pm	0.3139	0.285420339	0	0	0	4.8888998224	4.9629921927	0
1623568_pm	0.5385	0.3993014061	0	0	0	4.7526103417	4.7654219452	0
1623569_pm	0.9403	0.5340150335	0	0	0	5.5707011829	5.5836072166	0
1623570_pm	0.0596	0.0980128152	0	1	1	4.7567309758	4.8476977233	0
1623571_pm_a	0.1834	0.1982173326	0	0	1	6.2163715431	5.8498052997	1
1623572_pm	0.0079	0.0332520754	1	1	1	6.3020565385	5.1540353218	1
1623573_pm_s	0.1439	0.1682720077	0	0	1	6.4552665594	6.0238654111	1
1623574_pm	0.3287	0.2944110957	0	0	0	5.3331773656	5.5219228804	0
1623575_pm	0.0231	0.0578238655	0	1	1	4.8016687686	5.0051505592	0
1623576_pm	0.9425	0.5346947699	0	0	0	5.0986429022	5.0861935645	1
1623577_pm	0.0574	0.0957882136	0	1	1	4.9016812758	5.0470908068	0
1623578_pm	0.5534	0.4052129645	0	0	0	4.8834063763	4.8344948411	1
1623579_pm	0.6194	0.43222515	0	0	0	4.6717399636	4.6805185096	0
1623580_pm	0.4676	0.3669389214	0	0	0	7.9033707471	7.7015535828	1
1623581_pm	0.8750	0.5161893638	0	0	0	5.0510421632	5.0700762331	0
1623582_pm	0.0680	0.1057445677	0	0	1	5.5509787713	5.1105602877	1
1623583_pm	0.0577	0.0960460695	0	1	1	6.1753266543	5.5165109786	1
1623584_pm	0.6067	0.427105044	0	0	0	5.6712236748	5.5913812586	1
1623585_pm	0.2887	0.2694353348	0	0	0	5.7553038059	6.0123823476	0
1623586_pm_a	0.0547	0.0934242903	0	1	1	4.9414926498	5.1652376076	0
1623587_pm	0.0017	0.0145030942	1	1	1	4.7097996366	5.2683272103	0
1623588_pm	0.0443	0.083311701	0	1	1	6.7476117499	6.0488023566	1
1623589_pm_a	0.0447	0.0837047535	0	1	1	5.6538653212	6.0597122363	0
1623590_pm_s	0.0586	0.096885171	0	1	1	5.5514031922	5.0598257408	1
1623591_pm_a	0.1410	0.1660995806	0	0	1	6.2445501968	5.7921117961	1
1623592_pm	0.1870	0.2009663274	0	0	0	4.9945224578	5.1611783084	0
1623593_pm	0.9169	0.5281799865	0	0	0	4.8616917194	4.8720300126	0
1623594_pm	0.6870	0.4577362154	0	0	0	5.1587260474	5.219998974	0
1623595_pm	0.0765	0.1134428997	0	0	1	5.2685942274	4.9402679651	1
1623596_pm	0.5256	0.3932704475	0	0	0	4.8498991548	4.896867039	0
1623597_pm_s	0.1246	0.1531579027	0	0	1	5.5743514306	5.291659233	1
1623598_pm	0.2928	0.2723711044	0	0	0	4.7918418215	4.8430377594	0
1623599_pm	0.0793	0.1157038238	0	0	1	5.98138531	5.4820305054	1
1623600_pm	0.3347	0.2976573819	0	0	0	5.3364111148	5.2166913932	1
1623601_pm	0.0053	0.0264910796	1	1	1	4.842318945	5.1672224975	0
1623602_pm_a	0.0043	0.0239037227	1	1	1	5.0062277243	4.7561850617	1
1623603_pm	0.4300	0.348286734	0	0	0	4.7192972612	4.7061329713	1
1623604_pm	0.0005	0.0073768481	1	1	1	4.7393882772	5.7368210701	0
1623605_pm_a	0.5728	0.4134910315	0	0	0	6.2055963058	6.326383226	0
1623606_pm	0.0545	0.0932435422	0	1	1	8.4689840876	8.0132957729	1
1623607_pm	0.9100	0.5260695337	0	0	0	6.0031111177	5.9789794118	1
1623608_pm	0.0450	0.0838986322	0	1	1	4.746258978	4.8674494505	0
1623609_pm	0.0703	0.108100252	0	0	1	4.809750913	4.9911790359	0
1623610_pm	0.4904	0.3774721948	0	0	0	5.1083980701	5.1833651495	0
1623611_pm	0.0357	0.0735127237	0	1	1	4.7892863763	4.8937546526	0
1623612_pm	0.0006	0.0080236662	1	1	1	4.7984125177	5.6228761476	0
1623613_pm	0.9381	0.533686002	0	0	0	5.0625671902	5.0718153851	0
1623614_pm	0.2237	0.2268175944	0	0	0	4.9924880482	5.136621812	0
1623615_pm	0.0511	0.0899848693	0	1	1	5.8795541612	5.2852950502	1
1623616_pm	0.3159	0.2865273052	0	0	0	5.3453816396	5.2053897443	1
1623617_pm	0.1535	0.175457142	0	0	1	5.5838041536	5.8445946032	0
1623618_pm	0.0325	0.0695730492	0	1	1	4.8907918832	5.1386634369	0
1623619_pm	0.8974	0.5228536393	0	0	0	5.8623663612	5.836951972	1
1623620_pm_a	0.0025	0.0180122401	1	1	1	4.8014419002	4.9602167249	0
1623621_pm	0.9293	0.530987846	0	0	0	4.8151426362	4.811949983	1
1623622_pm_a	0.4622	0.3644327237	0	0	0	5.0045061922	4.9197215045	1
1623623_pm	0.6552	0.4450762805	0	0	0	4.9010946453	4.9414973833	0
1623624_pm	0.0304	0.0671114816	0	1	1	5.0665160841	5.279719529	0
1623625_pm	0.7610	0.4826406501	0	0	0	5.333644996	5.274522607	1
1623626_pm_a	0.0131	0.0433977817	1	1	1	6.3645605347	5.5280622447	1
1623627_pm	0.5033	0.383805769	0	0	0	5.2941133738	5.3788111467	0
1623628_pm	0.7821	0.4887289	0	0	0	4.7376053632	4.7525449794	0
1623629_pm	0.5416	0.4005408511	0	0	0	4.9597499762	5.0198757946	0
1623630_pm	0.9780	0.5442937116	0	0	0	4.8883217269	4.8906240658	0
1623631_pm	0.0398	0.0783662673	0	1	1	6.576927744	5.8740703567	1
1623632_pm_s	0.7948	0.4933326722	0	0	0	5.8584675042	5.9038831522	0
1623633_pm	0.1227	0.1518423017	0	0	1	6.1860197385	5.7596167274	1
1623634_pm	<.0001	0.0029837896	1	1	1	4.8385037434	6.2211262418	0
1623635_pm	0.7146	0.4665051589	0	0	0	4.7444833983	4.7622250947	0
1623636_pm	0.2724	0.2589364609	0	0	0	4.7940275013	4.8636079439	0
1623637_pm_s	0.4481	0.3578112154	0	0	0	5.0321074189	4.9396947979	1
1623638_pm_a	0.2735	0.259574313	0	0	0	6.186245925	5.8405667239	1
1623639_pm	0.5247	0.3928838947	0	0	0	4.9795819327	4.9125927671	1
1623640_pm	0.0381	0.0764196709	0	1	1	4.9590920352	5.2833807626	0
1623641_pm	0.6984	0.4617314893	0	0	0	5.1353220002	5.0935948765	1
1623642_pm	0.8215	0.5016449629	0	0	0	4.8237750243	4.8063543165	1
1623643_pm_s	0.0064	0.0295331016	1	1	1	5.6639062348	6.5664273114	0
1623644_pm_s	0.1178	0.1478780701	0	0	1	7.8729042812	7.4307335799	1
1623645_pm_a	0.2975	0.2755142409	0	0	0	5.5126832664	5.2947308553	1
1623646_pm	0.9586	0.5394782916	0	0	0	5.3132317848	5.3197315383	0
1623647_pm	0.0079	0.0333510829	1	1	1	6.4505138976	5.3523579646	1
1623648_pm_s	0.0307	0.0674140973	0	1	1	6.2235695182	6.778562087	0
1623649_pm	0.0286	0.065071243	0	1	1	5.6243876716	5.025618412	1
1623650_pm_a	0.1732	0.1907553576	0	0	1	6.045870987	5.6644754452	1
1623651_pm	0.0794	0.1158157107	0	0	1	4.7853969334	4.9297852667	0
1623652_pm	0.0001	0.0035467935	1	1	1	4.7959013618	5.9247234444	0
1623653_pm	0.3058	0.2807578324	0	0	0	6.7244097747	6.4516079584	1
1623654_pm	0.1142	0.1451667837	0	0	1	4.8866953628	5.022535106	0
1623655_pm	<.0001	0.0019433989	1	1	1	8.9103594146	5.2395524394	1
1623656_pm_s	0.2254	0.2278448301	0	0	0	5.0187747238	4.8694761842	1
1623657_pm	0.1280	0.1556192435	0	0	1	4.9834865407	5.1861341685	0
1623658_pm	0.4675	0.3669389214	0	0	0	4.8821886258	4.9461692464	0
1623659_pm	0.0028	0.0189992712	1	1	1	5.7025020496	6.9241585209	0
1623660_pm	0.0950	0.129858236	0	0	1	4.998029562	5.2344725191	0
1623661_pm	0.8613	0.5126494357	0	0	0	4.8314033853	4.8421705274	0
1623662_pm	0.4774	0.3716762286	0	0	0	5.098961258	5.1742862552	0
1623663_pm_a	0.0063	0.0292234866	1	1	1	4.7253294955	4.9748367963	0
1623664_pm	0.0654	0.1032907247	0	0	1	5.355883605	5.0348746461	1
1623665_pm	0.6011	0.4246818229	0	0	0	5.2719128375	5.3981856551	0
1623666_pm	0.2111	0.2182352441	0	0	0	5.4094786841	5.709425671	0
1623667_pm	0.1476	0.1710224187	0	0	1	4.855987877	5.0057280699	0
1623668_pm	0.0599	0.0982744075	0	1	1	4.7829292585	4.9098466093	0
1623669_pm	0.1200	0.1496628413	0	0	1	4.9904946132	5.2401747329	0
1623670_pm	0.1135	0.1447214063	0	0	1	5.6684828147	5.2906911411	1
1623671_pm	0.3063	0.2809547938	0	0	0	5.0003119862	4.8746566048	1
1623672_pm	<.0001	0.0017749743	1	1	1	4.7409614735	5.8128523886	0
1623673_pm	0.1012	0.134713302	0	0	1	5.6485732907	5.2378903999	1
1623674_pm	0.7463	0.4772527363	0	0	0	4.8643013031	4.8321344047	1
1623675_pm	<.0001	0.0019433989	1	1	1	5.1654406947	7.8163294968	0
1623676_pm	0.0302	0.067019629	0	1	1	5.3189818789	5.69847048	0
1623677_pm	0.7263	0.4704546151	0	0	0	5.0392870325	5.071047267	0
1623678_pm	0.0613	0.0997628979	0	1	1	6.1606005806	5.5982578912	1
1623679_pm	0.7570	0.4810680946	0	0	0	4.7192408322	4.7298456658	0
1623680_pm	0.1549	0.1765543576	0	0	1	5.0860527153	4.8961346309	1
1623681_pm	0.1116	0.1431723836	0	0	1	5.0254677901	4.8294975384	1
1623682_pm_a	0.7048	0.4636345074	0	0	0	7.7432268446	7.825025925	0
1623683_pm	0.1747	0.1919703231	0	0	1	6.1186199058	5.752571027	1
1623684_pm	0.3651	0.3142394593	0	0	0	5.1014985919	5.2067281496	0
1623685_pm	0.7538	0.4800175076	0	0	0	5.4375207433	5.5041186811	0
1623686_pm	0.2591	0.2507389498	0	0	0	5.3112228215	5.5485651608	0
1623687_pm	0.1250	0.1533875612	0	0	1	5.2833074352	5.5499950947	0
1623688_pm	0.0155	0.0471220146	1	1	1	6.4506691895	5.4585750325	1
1623689_pm_a	0.0080	0.0333707608	1	1	1	4.7569662128	5.0864531431	0
1623690_pm	0.0343	0.0718664186	0	1	1	4.9463544279	5.2371995195	0
1623691_pm	0.0016	0.0138799103	1	1	1	4.6818432819	4.7533651441	0
1623692_pm_s	0.0678	0.1056155802	0	0	1	5.7587708289	5.2254343864	1
1623693_pm_a	0.3684	0.3159724356	0	0	0	6.2272274507	6.4279491632	0
1623694_pm	0.0386	0.0770624933	0	1	1	4.9010247396	5.1193730267	0
1623695_pm_a	0.9694	0.5422673776	0	0	0	6.1387972162	6.1476136155	0
1623696_pm	0.0015	0.0137041328	1	1	1	4.7866278989	5.2828549888	0
1623697_pm_s	0.0213	0.0554254872	0	1	1	4.8664509495	5.2757050075	0
1623698_pm_s	0.4240	0.3449269517	0	0	0	6.1250830508	5.9281734826	1
1623699_pm_a	0.0001	0.0038501806	1	1	1	5.4114675569	6.9209415764	0
1623700_pm	0.3617	0.3126329589	0	0	0	4.8077930556	4.8765382696	0
1623701_pm	0.8791	0.5173024771	0	0	0	4.8620174611	4.8509835533	1
1623702_pm	0.0332	0.0704015013	0	1	1	6.562889391	5.7665739936	1
1623703_pm	0.9140	0.5273375151	0	0	0	5.0990362459	5.0866966769	1
1623704_pm	0.1234	0.1523703312	0	0	1	6.5943967118	6.9948335231	0
1623705_pm	0.6714	0.4520013615	0	0	0	5.0016916125	4.9549590664	1
1623706_pm	0.0098	0.0370765964	1	1	1	5.119420324	5.7193908202	0
1623707_pm_a	0.0004	0.0065267959	1	1	1	4.7427494112	5.9527013605	0
1623708_pm	0.0779	0.1146685473	0	0	1	6.6977172982	6.1884376155	1
1623709_pm	0.1264	0.1543061961	0	0	1	4.8411883404	4.954684422	0
1623710_pm	0.5002	0.3821288429	0	0	0	4.8173221989	4.8708196151	0
1623711_pm	0.9807	0.5449020274	0	0	0	4.773460448	4.7722033977	1
1623712_pm	0.0029	0.0193081458	1	1	1	5.0782296778	5.5289408023	0
1623713_pm	0.1410	0.1660995806	0	0	1	4.7084707065	4.7865858455	0
1623714_pm	0.1313	0.1581415045	0	0	1	5.1422791488	5.3421670257	0
1623715_pm	0.0629	0.1009621577	0	0	1	5.8548154836	5.2681116299	1
1623716_pm	0.0235	0.058267466	0	1	1	6.667023303	5.8182290963	1
1623717_pm	<.0001	0.003326546	1	1	1	4.7382261751	5.3890606799	0
1623718_pm	0.6337	0.4373477082	0	0	0	5.1452510582	5.0709938183	1
1623719_pm	0.9714	0.5426850209	0	0	0	4.8572414791	4.8542811747	1
1623720_pm	0.5149	0.3890237671	0	0	0	4.7692776638	4.7931173866	0
1623721_pm	0.9034	0.5242479403	0	0	0	5.1362499812	5.1514059206	0
1623722_pm	0.1245	0.1530260887	0	0	1	4.7207397877	4.7636193806	0
1623723_pm	0.5259	0.3934143353	0	0	0	4.7709903083	4.8088274557	0
1623724_pm	0.0616	0.0999684492	0	1	1	5.6933982377	5.1982615143	1
1623725_pm	0.0732	0.1105203757	0	0	1	5.222675724	4.8790453359	1
1623726_pm	0.0917	0.1268196474	0	0	1	5.3180175722	4.9498730568	1
1623727_pm	0.8074	0.497081327	0	0	0	4.8142111978	4.8275414679	0
1623728_pm	0.1770	0.1935615038	0	0	1	5.1485041841	4.9097430827	1
1623729_pm	0.7224	0.469188387	0	0	0	6.176921101	6.1100328885	1
1623730_pm	0.0785	0.1151595033	0	0	1	5.1530952708	5.4897112053	0
1623731_pm	0.0259	0.0614092966	0	1	1	5.2384604624	4.8451750623	1
1623732_pm	0.0631	0.101139748	0	0	1	5.0419718287	5.320983873	0
1623733_pm	0.0557	0.0943763268	0	1	1	6.0548470262	5.5301400443	1
1623734_pm	0.7467	0.4773464865	0	0	0	4.8115684712	4.8355165137	0
1623735_pm	0.5903	0.4203680898	0	0	0	5.2251676298	5.3324138185	0
1623736_pm	0.0431	0.0819227381	0	1	1	4.7058393817	4.8111535578	0
1623737_pm_a	0.5811	0.4166272656	0	0	0	6.2443835328	6.3745784911	0
1623738_pm	0.3353	0.2979389566	0	0	0	4.8152267652	5.0358800133	0
1623739_pm	0.0849	0.1205747622	0	0	1	6.4594905263	5.9397968367	1
1623740_pm	0.0048	0.0251660484	1	1	1	4.765887711	4.9295305842	0
1623741_pm	0.1634	0.1833331096	0	0	1	5.5657496168	5.8506844189	0
1623742_pm	0.0382	0.07646143	0	1	1	5.8973464016	5.2162540645	1
1623743_pm	0.1133	0.14460163	0	0	1	5.0934336424	5.3269591519	0
1623744_pm	0.0675	0.1052932105	0	0	1	4.7728844566	4.8567537741	0
1623745_pm	0.0011	0.0117595142	1	1	1	4.8141342024	5.5587791524	0
1623746_pm_a	0.0454	0.0841823125	0	1	1	4.9891916452	5.279561898	0
1623747_pm	0.2493	0.2438781884	0	0	0	5.8017373024	5.6108504391	1
1623748_pm	0.5112	0.3870668809	0	0	0	4.8204822145	4.871584017	0
1623749_pm	0.6089	0.427967454	0	0	0	5.225589218	5.3092802735	0
1623750_pm	0.6180	0.4317956131	0	0	0	5.3087678595	5.2264382604	1
1623751_pm	0.9486	0.5365116103	0	0	0	5.007465334	4.9989135501	1
1623752_pm	0.8461	0.5088072222	0	0	0	5.1616392969	5.1839844296	0
1623753_pm	0.0182	0.051082556	0	1	1	4.9762031494	5.3620925314	0
1623754_pm_s	0.1923	0.2049943958	0	0	0	8.5480596927	8.2552125577	1
1623755_pm	0.0133	0.0439353539	1	1	1	5.1310668504	5.5139279798	0
1623756_pm	0.8158	0.4997170372	0	0	0	4.7507398647	4.7428593019	1
1623757_pm	0.8705	0.5147875469	0	0	0	4.925949836	4.9110765282	1
1623758_pm	0.5959	0.4222946813	0	0	0	4.9955865814	4.9456480059	1
1623759_pm	0.0022	0.0165882505	1	1	1	5.8676733847	6.9138476785	0
1623760_pm	0.1178	0.1478780701	0	0	1	4.7739307795	4.848484315	0
1623761_pm	0.2029	0.2125599419	0	0	0	5.242647546	5.4525055061	0
1623762_pm	0.8557	0.5114439988	0	0	0	5.2843021382	5.2605312975	1
1623763_pm	0.1029	0.1361500482	0	0	1	5.0061591758	5.2251923622	0
1623764_pm	0.7618	0.4829042579	0	0	0	4.7222288707	4.7136237031	1
1623765_pm	0.5184	0.3905236996	0	0	0	4.8389513896	4.8719480352	0
1623766_pm	0.7052	0.4637357956	0	0	0	4.9728608734	4.9343234073	1
1623767_pm	0.0047	0.0251660484	1	1	1	6.0033905945	7.0078197731	0
1623768_pm	0.3927	0.3287811226	0	0	0	4.9121241461	4.8366884396	1
1623769_pm	0.0809	0.1172227225	0	0	1	5.3269620598	5.7312256337	0
1623770_pm	0.0150	0.0464336161	1	1	1	5.4704178346	6.173625391	0
1623771_pm	0.9458	0.5356933098	0	0	0	5.6277278639	5.6416292281	0
1623772_pm_a	0.1815	0.1967605285	0	0	1	5.4624029978	5.6337067943	0
1623773_pm	0.0091	0.0357960102	1	1	1	5.0464607593	5.3736820976	0
1623774_pm	0.0055	0.0272982806	1	1	1	4.8256292499	5.0172148273	0
1623775_pm	0.7764	0.4868160886	0	0	0	4.8241770031	4.8040384337	1
1623776_pm_s	0.0177	0.0503665661	0	1	1	4.9300573431	5.1965793417	0
1623777_pm_s	0.0073	0.0319099735	1	1	1	5.1523188834	5.834349997	0
1623778_pm	0.7628	0.4831616701	0	0	0	4.7637854933	4.7541503436	1
1623779_pm	0.1464	0.1701443127	0	0	1	5.7855459867	6.1206278688	0
1623780_pm	0.6907	0.4590096238	0	0	0	4.8059483446	4.8293899069	0
1623781_pm	0.7667	0.4841213286	0	0	0	4.8917567043	4.9139404422	0
1623782_pm	0.6070	0.4271347198	0	0	0	5.6979511234	5.7962580183	0
1623783_pm	0.0002	0.0047191286	1	1	1	4.749363645	5.8492477641	0
1623784_pm	0.0003	0.0056522141	1	1	1	4.7957650727	6.0139755623	0
1623785_pm_a	0.0037	0.0219189169	1	1	1	6.4824796275	5.1875403151	1
1623786_pm	0.9902	0.5471927785	0	0	0	4.8320198371	4.8328088012	0
1623787_pm	0.0089	0.0353685876	1	1	1	4.9210961739	5.3449724113	0
1623788_pm	0.8512	0.5102811392	0	0	0	6.426489727	6.3782612958	1
1623789_pm	0.0276	0.06381348	0	1	1	4.8318406802	5.0449276362	0
1623790_pm	0.1783	0.1946420298	0	0	1	5.0860793336	5.2320088487	0
1623791_pm_s	0.3252	0.2922906885	0	0	0	4.8531855281	4.9230865239	0
1623792_pm_a	0.8670	0.5141638872	0	0	0	5.8751837346	5.8398053089	1
1623793_pm	0.4898	0.3772327599	0	0	0	4.7188337053	4.7346019588	0
1623794_pm	0.1537	0.1756975688	0	0	1	5.7654471601	5.406124858	1
1623795_pm	0.6335	0.4372374706	0	0	0	4.7323718569	4.7150789549	1
1623796_pm	0.0013	0.0126620134	1	1	1	4.9223089619	5.8083211494	0
1623797_pm	0.0407	0.0792121535	0	1	1	5.8018861493	5.1563519076	1
1623798_pm	0.0297	0.066365612	0	1	1	5.7796708411	5.1662983822	1
1623799_pm_a	0.0001	0.0038501806	1	1	1	4.7317376553	5.7166713726	0
1623800_pm	0.8899	0.5205553787	0	0	0	5.1273437743	5.144156594	0
1623801_pm	0.9302	0.5312513833	0	0	0	4.8745052273	4.880730655	0
1623802_pm	0.1181	0.1480165962	0	0	1	4.9307668169	5.1061050758	0
1623803_pm	0.7215	0.4688069885	0	0	0	5.1043207076	5.0665373167	1
1623804_pm_a	0.0292	0.0657466226	0	1	1	6.8429528429	6.1720022399	1
1623805_pm	0.0714	0.1090950309	0	0	1	5.5014498362	5.0063431199	1
1623806_pm	0.0095	0.0365397091	1	1	1	6.2784401917	5.2736788788	1
1623807_pm_a	0.6007	0.4244914136	0	0	0	7.0147192881	6.8677914768	1
1623808_pm_s	0.7117	0.4655172072	0	0	0	4.8774186949	4.8480653024	1
1623809_pm_s	0.0709	0.1087291532	0	0	1	6.7366216121	6.0347047403	1
1623810_pm	0.9391	0.5338882584	0	0	0	4.8211257826	4.8163441552	1
1623811_pm	0.0671	0.1049008195	0	0	1	5.6838414137	5.2078850939	1
1623812_pm	0.0938	0.1287833622	0	0	1	4.6725193981	4.6982623217	0
1623813_pm	0.0287	0.0651532611	0	1	1	5.4318194007	5.9560758791	0
1623814_pm	0.1584	0.1791954923	0	0	1	4.7169979284	4.7771914616	0
1623815_pm	0.4018	0.3335413486	0	0	0	4.7032137822	4.7366865534	0
1623816_pm_s	0.0020	0.0155584585	1	1	1	7.7841427403	6.3807358556	1
1623817_pm	0.0005	0.0073574281	1	1	1	5.3031119479	7.6369758666	0
1623818_pm	0.4509	0.3593985724	0	0	0	4.9241915216	4.8520930139	1
1623819_pm	0.0161	0.0478722103	1	1	1	5.4771527922	4.929402579	1
1623820_pm	0.0569	0.0953395367	0	1	1	5.507460544	4.9695216599	1
1623821_pm	0.2372	0.2359957514	0	0	0	4.9297011576	5.075584489	0
1623822_pm	0.3666	0.3150839992	0	0	0	4.8392860563	4.7680176999	1
1623823_pm_a	0.0061	0.0288380193	1	1	1	4.6731731446	4.749164891	0
1623824_pm	0.0113	0.0400013036	1	1	1	4.8086917276	5.3367802728	0
1623825_pm_s	0.0006	0.0086151514	1	1	1	7.1712590789	4.8065538507	1
1623826_pm	0.1103	0.1420118734	0	0	1	5.6367661512	5.1928641357	1
1623827_pm_a	0.0529	0.091575745	0	1	1	5.2060494746	4.9161454994	1
1623828_pm	0.3717	0.3174431322	0	0	0	4.8129324078	4.8793210284	0
1623829_pm	0.0376	0.0757375037	0	1	1	4.8389683398	5.1039531557	0
1623830_pm	0.0328	0.069916936	0	1	1	5.3661516578	4.8394399225	1
1623831_pm_x	0.7905	0.4916014796	0	0	0	8.2305266458	8.3122723616	0
1623832_pm_a	0.0013	0.0125865119	1	1	1	4.9300462627	5.7314587384	0
1623833_pm	0.0002	0.0042177079	1	1	1	4.7165426777	5.6124834537	0
1623834_pm	0.0870	0.1224994174	0	0	1	4.9775286415	5.1809774429	0
1623835_pm	0.8820	0.5181722262	0	0	0	4.897917623	4.8834194562	1
1623836_pm	0.1180	0.1479851667	0	0	1	8.5007328943	8.0512062136	1
1623837_pm	0.0216	0.055828235	0	1	1	5.6668188647	5.0275343762	1
1623838_pm_s	0.1034	0.1365541489	0	0	1	5.2394611777	5.5475814364	0
1623839_pm	0.0522	0.0910253466	0	1	1	4.915187271	5.1297487354	0
1623840_pm	0.7719	0.4855847333	0	0	0	4.9173576602	4.8861456594	1
1623841_pm	0.0004	0.0069574546	1	1	1	4.7592867471	4.8599410764	0
1623842_pm_a	0.6684	0.4507145178	0	0	0	6.2396411367	6.1405801841	1
1623843_pm	0.3251	0.2922022859	0	0	0	6.1511206816	6.4342468401	0
1623844_pm	0.6996	0.4619726746	0	0	0	4.7591710319	4.7719195832	0
1623845_pm_s	0.1651	0.1845150605	0	0	1	4.7366843451	4.7690550704	0
1623846_pm	0.0056	0.0274277828	1	1	1	4.9572606273	5.2619683578	0
1623847_pm	0.0464	0.0851041589	0	1	1	5.2794000711	4.8601641395	1
1623848_pm_a	0.2315	0.2320068103	0	0	0	4.7575642541	4.7175857309	1
1623849_pm_s	0.0077	0.0328318731	1	1	1	5.6268920972	6.3003926975	0
1623850_pm	0.1109	0.1425193042	0	0	1	4.8807267095	5.0590535154	0
1623851_pm	0.0961	0.1307344014	0	0	1	4.9149556357	5.0781113472	0
1623852_pm	0.0003	0.0053237175	1	1	1	5.3378134117	7.5858317784	0
1623853_pm	0.0895	0.124953118	0	0	1	5.3945133447	5.0767898561	1
1623854_pm	0.6610	0.447571419	0	0	0	4.7979874351	4.8347094584	0
1623855_pm_s	0.0152	0.0466421037	1	1	1	6.2946354703	5.3531757681	1
1623856_pm	<.0001	0.0027032288	1	1	1	4.7314771388	5.4349325507	0
1623857_pm	0.0665	0.1044107556	0	0	1	6.0650608743	5.5011102153	1
1623858_pm	0.3609	0.3123300928	0	0	0	6.6449368813	6.8987932416	0
1623859_pm	0.0425	0.0813177838	0	1	1	5.4804472285	4.9998155479	1
1623860_pm	0.8097	0.4979548911	0	0	0	4.9555099759	4.9344817803	1
1623861_pm	0.0474	0.0862592418	0	1	1	5.7073124208	5.2004640976	1
1623862_pm	0.0464	0.0851241305	0	1	1	5.1833681161	5.498385456	0
1623863_pm_a	0.0880	0.1234411283	0	0	1	6.8670745897	6.3276111526	1
1623864_pm	0.6474	0.4428763333	0	0	0	5.0520907336	5.102364191	0
1623865_pm	0.7174	0.4673807467	0	0	0	5.4352254406	5.3699666954	1
1623866_pm	0.0643	0.1020995355	0	0	1	5.1051722398	5.4354988548	0
1623867_pm	0.5156	0.389326069	0	0	0	4.8767389276	4.9233298431	0
1623868_pm_a	0.0011	0.0117269836	1	1	1	4.7699787391	5.2315725375	0
1623869_pm	0.0448	0.0837079289	0	1	1	6.8937796654	6.2074522952	1
1623870_pm	0.3302	0.2952246894	0	0	0	4.7448906549	4.7796074072	0
1623871_pm	0.7600	0.4822221745	0	0	0	4.7981381845	4.816480435	0
1623872_pm	0.3427	0.3022100732	0	0	0	5.3046558519	5.4624736648	0
1623873_pm	0.1908	0.203758703	0	0	0	6.8324036979	6.4300549977	1
1623874_pm	0.0555	0.0941956459	0	1	1	5.3761876048	4.9628139416	1
1623875_pm	0.0457	0.084478612	0	1	1	5.2636968488	4.8944241951	1
1623876_pm	0.1534	0.175457142	0	0	1	5.0041838455	5.1609602601	0
1623877_pm_a	0.2581	0.2499370077	0	0	0	5.4626868685	5.7163680058	0
1623878_pm	0.0180	0.0507031206	0	1	1	4.8890103294	5.1519021556	0
1623879_pm	0.0295	0.0661278053	0	1	1	4.8417463856	5.1167494755	0
1623880_pm	0.1682	0.1870802153	0	0	1	6.1629923152	5.8125577612	1
1623881_pm_s	0.2192	0.2239894197	0	0	0	5.3957439372	5.6410014114	0
1623882_pm	0.9863	0.5465246735	0	0	0	5.0868465897	5.0846432824	1
1623883_pm	0.6938	0.4601411805	0	0	0	5.0431356825	5.0828676188	0
1623884_pm	0.0099	0.0372231293	1	1	1	5.4637104244	6.2868201467	0
1623885_pm	0.0178	0.0504102576	0	1	1	5.376559246	5.9005462606	0
1623886_pm	0.8708	0.5147876424	0	0	0	4.7077880838	4.7016006745	1
1623887_pm	0.1583	0.1791690026	0	0	1	4.8378556461	4.7516939831	1
1623888_pm	0.0962	0.1308791965	0	0	1	6.3689799875	5.8771597318	1
1623889_pm	0.8794	0.5173456979	0	0	0	5.4078097041	5.3917604883	1
1623890_pm	0.8909	0.5208018337	0	0	0	4.9289375057	4.9197608017	1
1623891_pm	0.1046	0.1373841636	0	0	1	6.0469514407	5.5687703817	1
1623892_pm	0.2496	0.2440211194	0	0	0	5.1116599569	4.9695052454	1
1623893_pm	0.3881	0.3264237986	0	0	0	5.1090480982	5.0175121858	1
1623894_pm_a	0.0019	0.0154698263	1	1	1	5.434482146	6.4753498802	0
1623895_pm	0.5891	0.4196957609	0	0	0	5.4972119454	5.3651886188	1
1623896_pm_a	0.2355	0.2348271465	0	0	0	4.8845194795	4.9435776416	0
1623897_pm	0.8290	0.503935231	0	0	0	5.3882182801	5.344360508	1
1623898_pm	0.0847	0.1204253747	0	0	1	5.6198542544	5.3268696321	1
1623899_pm	0.6471	0.4427615287	0	0	0	4.9345002622	4.8997119514	1
1623900_pm_a	0.0219	0.0563420776	0	1	1	5.8050003892	6.4858348909	0
1623901_pm_s	0.3335	0.2968255867	0	0	0	7.3547597717	7.6154074503	0
1623902_pm	0.0429	0.0817834182	0	1	1	6.6115151847	5.8886170253	1
1623903_pm	0.0065	0.0297367471	1	1	1	4.8542597132	5.2323493209	0
1623904_pm_a	0.0012	0.0123660148	1	1	1	4.7983571068	5.4146668322	0
1623905_pm_s	0.4424	0.3552276416	0	0	0	5.8073538405	5.9641620212	0
1623906_pm	0.0093	0.0361670603	1	1	1	5.7769353053	4.950775246	1
1623907_pm	0.0162	0.0480049048	1	1	1	5.8273485089	4.9480272771	1
1623908_pm	0.3655	0.3144219611	0	0	0	4.90651592	4.8349009351	1
1623909_pm_s	0.3494	0.305781602	0	0	0	5.009184382	5.1110893549	0
1623910_pm	0.2490	0.243745532	0	0	0	5.1261165759	5.3036181914	0
1623911_pm	0.1713	0.1892938965	0	0	1	4.9383999219	5.1109299681	0
1623912_pm	0.9619	0.5403493486	0	0	0	4.9373387157	4.9342158885	1
1623913_pm	0.3931	0.3289832946	0	0	0	4.7867356193	4.8260706716	0
1623914_pm	0.0624	0.1006929436	0	0	1	8.4042700718	7.8841324835	1
1623915_pm	0.4164	0.3409341527	0	0	0	4.9516077047	4.8778697553	1
1623916_pm	0.2666	0.2552552522	0	0	0	4.9297584783	5.0243576782	0
1623917_pm_a	0.0755	0.1125390582	0	0	1	5.7379597929	6.1804723548	0
1623918_pm	0.0728	0.1102514724	0	0	1	5.0258049385	4.8075792781	1
1623919_pm_a	0.0167	0.0488525149	1	1	1	6.0443143205	5.1974006567	1
1623920_pm	0.1167	0.1470637091	0	0	1	4.850276653	4.9928369487	0
1623921_pm	0.6142	0.4300884209	0	0	0	5.3482582962	5.4329095467	0
1623922_pm	0.8543	0.5109738844	0	0	0	4.8016542968	4.8129720075	0
1623923_pm_a	0.6740	0.4529132326	0	0	0	5.1413613968	5.1940088363	0
1623924_pm	0.0239	0.0587047133	0	1	1	6.0880651676	5.325133619	1
1623925_pm	0.0091	0.0356959875	1	1	1	4.7476698337	4.9845328391	0
1623926_pm	0.0021	0.0160449311	1	1	1	6.4339041242	4.9295126553	1
1623927_pm	0.5465	0.4022999907	0	0	0	4.7685328609	4.8030126068	0
1623928_pm	0.3787	0.3213480331	0	0	0	5.7671652179	5.9863981834	0
1623929_pm	0.6642	0.4489017131	0	0	0	5.9162936603	5.8369981138	1
1623930_pm_s	0.3302	0.2952245344	0	0	0	5.8855773662	5.6704776285	1
1623931_pm_s	0.1122	0.1436569496	0	0	1	6.2375001697	5.7024551637	1
1623932_pm	0.0259	0.0614092966	0	1	1	4.8690122798	5.1396302913	0
1623933_pm	0.0068	0.0304750937	1	1	1	4.8361667323	5.164583446	0
1623934_pm	0.4280	0.3471906824	0	0	0	5.6724833362	5.4842203727	1
1623935_pm	0.0009	0.010510132	1	1	1	5.4807446779	6.9070003399	0
1623936_pm	0.6187	0.4320043974	0	0	0	6.6212381534	6.5008600351	1
1623937_pm	0.9975	0.5489949966	0	0	0	5.2448147489	5.2443637616	1
1623938_pm	0.4592	0.3628236047	0	0	0	4.8625151304	4.7965822812	1
1623939_pm	0.3536	0.3080249624	0	0	0	4.8571843343	4.9148716466	0
1623940_pm	0.7779	0.4872214182	0	0	0	5.9703296833	6.0487164508	0
1623941_pm	0.3293	0.2947861037	0	0	0	4.8666031263	4.7998558146	1
1623942_pm	0.0113	0.0400046732	1	1	1	4.7381648512	4.8828510412	0
1623943_pm	0.1627	0.1826916962	0	0	1	5.8072975461	5.4701433994	1
1623944_pm	0.0030	0.0198671017	1	1	1	4.9221491092	5.3786306885	0
1623945_pm	0.0642	0.1020450359	0	0	1	5.1552537311	4.8977074126	1
1623946_pm	0.6200	0.4324396141	0	0	0	4.8790336434	4.8401521604	1
1623947_pm	0.6482	0.4431576772	0	0	0	4.7127495728	4.7209752799	0
1623948_pm	0.7798	0.4878036161	0	0	0	4.7243474153	4.7136965188	1
1623949_pm_s	0.4512	0.3594426826	0	0	0	5.2056562675	5.098538378	1
1623950_pm_s	0.3144	0.2857036143	0	0	0	4.8331685591	4.9025463936	0
1623951_pm	0.1733	0.1908376966	0	0	1	5.0447893111	5.238210409	0
1623952_pm_a	0.0831	0.118847588	0	0	1	5.4067693448	5.0173445069	1
1623953_pm	0.0235	0.0582646422	0	1	1	4.8160742152	4.995943761	0
1623954_pm_s	0.0037	0.0218460096	1	1	1	5.7343313574	4.868601903	1
1623955_pm	0.2379	0.2363625911	0	0	0	5.8200960297	5.5633872043	1
1623956_pm	0.0083	0.034058796	1	1	1	6.5960721879	5.3315881935	1
1623957_pm_s	0.0027	0.0185315207	1	1	1	5.474929685	6.5443275924	0
1623958_pm	0.4906	0.3775022685	0	0	0	5.3832451971	5.4924536295	0
1623959_pm	0.2080	0.2159928369	0	0	0	5.4456931636	5.2012837235	1
1623960_pm_s	0.0103	0.0380611922	1	1	1	5.4370682857	6.089205912	0
1623961_pm	0.0185	0.0515192233	0	1	1	5.0772270444	5.6295529925	0
1623962_pm_x	0.1877	0.2015519308	0	0	0	4.7790334957	4.8427681214	0
1623963_pm	0.4806	0.3731142057	0	0	0	5.0989415018	4.9934372554	1
1623964_pm	0.7020	0.4625901341	0	0	0	4.6992997127	4.7120881527	0
1623965_pm	0.2445	0.2408814016	0	0	0	4.9306842276	4.8321896412	1
1623966_pm_s	0.8037	0.4960777348	0	0	0	4.7334206129	4.7393133786	0
1623967_pm	0.0705	0.1082460511	0	0	1	6.1015531847	5.5016298535	1
1623968_pm	0.2128	0.2194689975	0	0	0	5.7132462841	5.4712815155	1
1623969_pm	0.0062	0.0289986024	1	1	1	5.1336882174	5.7363654191	0
1623970_pm	0.4958	0.379851075	0	0	0	5.0982961077	5.1810646903	0
1623971_pm	0.0919	0.1269141801	0	0	1	4.8730422264	4.9742835547	0
1623972_pm_a	0.0488	0.0877682825	0	1	1	5.9569611657	6.5148798042	0
1623973_pm	0.7642	0.4833098182	0	0	0	4.9340791731	4.9038699793	1
1623974_pm	0.0002	0.0051398243	1	1	1	4.7581726457	5.648570982	0
1623975_pm	0.0301	0.0668045661	0	1	1	5.5519602954	4.9591865948	1
1623976_pm	0.6392	0.4394681063	0	0	0	4.7660314259	4.7912409164	0
1623977_pm	0.2210	0.2250410552	0	0	0	4.9094589543	4.9841832458	0
1623978_pm	0.0002	0.0042108438	1	1	1	4.7078471847	5.3836756595	0
1623979_pm	0.0002	0.0049669623	1	1	1	4.7987085674	5.5834843851	0
1623980_pm	0.8142	0.4993759959	0	0	0	5.0273661556	5.045848079	0
1623981_pm	0.8667	0.5141271728	0	0	0	4.7258164952	4.7183251274	1
1623982_pm_s	0.0036	0.0217596201	1	1	1	4.8307964946	5.7492596803	0
1623983_pm	0.0625	0.1007280219	0	0	1	4.7885199274	4.9094599331	0
1623984_pm_s	0.5608	0.4084304873	0	0	0	6.2692550911	6.4043675601	0
1623985_pm	0.0393	0.077720887	0	1	1	5.2405463891	4.8117585842	1
1623986_pm	0.8330	0.5050647476	0	0	0	5.1512387188	5.1226566198	1
1623987_pm	0.0850	0.1207370317	0	0	1	5.3026884873	5.6038578562	0
1623988_pm	0.4201	0.3428405914	0	0	0	4.6982884592	4.6802010426	1
1623989_pm	0.0726	0.1101006876	0	0	1	6.1875701767	5.4946092451	1
1623990_pm	0.4987	0.3814436918	0	0	0	4.9773216293	4.9064957743	1
1623991_pm_s	0.0790	0.1155827924	0	0	1	6.2179471914	5.7566002763	1
1623992_pm	0.7357	0.4735465251	0	0	0	4.7756171479	4.7890185925	0
1623993_pm	0.9784	0.5443407222	0	0	0	5.400843038	5.4051453379	0
1623994_pm	0.0066	0.0300253718	1	1	1	5.1264874351	5.7156303862	0
1623995_pm	0.1250	0.1533875612	0	0	1	8.2108833012	7.7284825025	1
1623996_pm	0.0060	0.0284050602	1	1	1	5.0115147946	5.4231347035	0
1623997_pm_s	0.1894	0.2027278494	0	0	0	8.2954096642	7.9619658286	1
1623998_pm	0.1001	0.1337383149	0	0	1	6.8770444672	6.3021075186	1
1623999_pm	0.0060	0.0286320551	1	1	1	4.9795964538	5.3495956563	0
1624000_pm	0.0815	0.1176348923	0	0	1	5.1178654968	5.5665707114	0
1624001_pm	0.9912	0.5475550428	0	0	0	5.9183073025	5.9162757673	1
1624002_pm_a	0.7865	0.4903878385	0	0	0	4.9104406735	4.8852682617	1
1624003_pm	0.1530	0.1751543535	0	0	1	5.018039455	5.2147005685	0
1624004_pm_s	0.4428	0.3555027708	0	0	0	5.1413733894	5.2289665683	0
1624005_pm	0.4262	0.3462181425	0	0	0	4.9125600308	4.8547928438	1
1624006_pm	0.1323	0.159102958	0	0	1	5.6092152105	5.2414033937	1
1624007_pm	0.0009	0.0104724764	1	1	1	4.7252864151	5.3333596377	0
1624008_pm	0.0866	0.1221569625	0	0	1	5.2634913704	4.938502239	1
1624009_pm	0.3375	0.2994091684	0	0	0	5.4923364075	5.7167888003	0
1624010_pm_a	0.0095	0.0364729179	1	1	1	6.5480552628	5.5207629157	1
1624011_pm	0.7773	0.4870628746	0	0	0	4.7703989569	4.7887617178	0
1624012_pm	0.0948	0.1296668463	0	0	1	5.7045175435	5.2884429084	1
1624013_pm	0.8429	0.5077102071	0	0	0	5.0877197319	5.062676307	1
1624014_pm	0.0727	0.1102360515	0	0	1	5.6995114677	5.2361959474	1
1624015_pm	0.3818	0.323061893	0	0	0	5.0125484436	4.9070472921	1
1624016_pm	0.6086	0.4278383756	0	0	0	5.0865631859	5.147430584	0
1624017_pm	0.0216	0.0558576597	0	1	1	4.9012878869	5.113910317	0
1624018_pm	0.7401	0.4752382264	0	0	0	4.9036316856	4.9391532843	0
1624019_pm_s	0.2366	0.2357070379	0	0	0	8.0719430031	7.7599178912	1
1624020_pm	0.0288	0.065241397	0	1	1	5.5120612677	4.9220820646	1
1624021_pm_a	0.7523	0.4795319524	0	0	0	6.9162328423	6.8339813	1
1624022_pm	0.0200	0.0537180264	0	1	1	5.2098822164	4.786806054	1
1624023_pm	0.4163	0.3409341527	0	0	0	6.1449088778	5.9459199458	1
1624024_pm_s	0.7085	0.4644827967	0	0	0	5.1021263344	5.1494047253	0
1624025_pm	0.4296	0.3480457759	0	0	0	5.3978821819	5.2748815378	1
1624026_pm	0.5502	0.4039607807	0	0	0	4.838384796	4.8080201226	1
1624027_pm	0.1151	0.1457379821	0	0	1	5.7787209805	5.3506136435	1
1624028_pm	0.0425	0.0814065021	0	1	1	4.8320625521	5.041548531	0
1624029_pm	0.5878	0.4191093872	0	0	0	5.3442112972	5.2528089869	1
1624030_pm	0.6589	0.4467575518	0	0	0	5.4647852492	5.5512137524	0
1624031_pm	0.0032	0.0205836309	1	1	1	4.7171042831	4.7961448459	0
1624032_pm	0.8077	0.4971702437	0	0	0	6.8296585928	6.7667990185	1
1624033_pm	0.0079	0.0332068491	1	1	1	4.8426224593	5.0434545917	0
1624034_pm	0.5587	0.4075335598	0	0	0	4.7531451569	4.7824654535	0
1624035_pm_a	0.3333	0.2967445351	0	0	0	5.1710824291	5.2987035156	0
1624036_pm	0.3564	0.3096685774	0	0	0	4.8072354276	4.8615801879	0
1624037_pm_s	0.3973	0.3312620634	0	0	0	5.8744226111	5.6778606091	1
1624038_pm	0.4150	0.340373785	0	0	0	4.7889169772	4.8384830467	0
1624039_pm	0.0229	0.0576327677	0	1	1	5.7313989563	5.1464581951	1
1624040_pm	0.7715	0.4855475844	0	0	0	4.9899640646	5.0231927602	0
1624041_pm	0.0562	0.0947089849	0	1	1	5.7285980346	5.2907374562	1
1624042_pm	0.2780	0.2625466303	0	0	0	5.7558120547	5.5561205127	1
1624043_pm	0.0764	0.11337862	0	0	1	5.619635745	6.0009821434	0
1624044_pm	0.4153	0.3404114452	0	0	0	5.74411062	5.5511791964	1
1624045_pm	0.7065	0.4641806444	0	0	0	5.1913473266	5.1274351266	1
1624046_pm	0.8786	0.5172234932	0	0	0	4.856214358	4.8428550769	1
1624047_pm	0.6949	0.460501816	0	0	0	4.9513453567	4.9874842975	0
1624048_pm	0.0105	0.0385076211	1	1	1	4.7469660014	4.9403421913	0
1624049_pm	0.2767	0.2616655418	0	0	0	5.0811023947	5.2127245912	0
1624050_pm	0.3856	0.3251763021	0	0	0	5.8971547423	5.7174114308	1
1624051_pm	0.0905	0.1258223176	0	0	1	6.0571147499	5.4997872783	1
1624052_pm	0.4594	0.3628801449	0	0	0	5.4167219509	5.3028408004	1
1624053_pm	0.2933	0.2726878797	0	0	0	6.0475933693	5.7946730344	1
1624054_pm	0.4054	0.3355114674	0	0	0	5.3208657576	5.4361633736	0
1624055_pm	0.8965	0.5225336894	0	0	0	5.0898922049	5.0700154488	1
1624056_pm_a	0.0280	0.0643504595	0	1	1	5.0153946005	5.3115133717	0
1624057_pm	0.0016	0.0143198548	1	1	1	5.283934886	6.3064027527	0
1624058_pm	0.0109	0.0391405357	1	1	1	5.9072384383	4.9062885525	1
1624059_pm	0.1747	0.1919703231	0	0	1	5.2289580619	5.4578751774	0
1624060_pm	0.0100	0.0373914229	1	1	1	5.1626220625	5.6474242486	0
1624061_pm	0.0003	0.0055310896	1	1	1	5.8481953252	4.9589701408	1
1624062_pm	0.0160	0.047767111	1	1	1	5.5339226334	4.911845201	1
1624063_pm	0.1749	0.1920711777	0	0	1	5.2662386397	5.4735592041	0
1624064_pm	0.0201	0.0538189453	0	1	1	6.4615000985	5.5582328186	1
1624065_pm	0.6163	0.4311716104	0	0	0	6.4888378949	6.3503640547	1
1624066_pm	0.6010	0.4246687701	0	0	0	5.7008487685	5.6046707865	1
1624067_pm	0.2091	0.2168223894	0	0	0	5.2486139901	5.0713569233	1
1624068_pm	0.8823	0.5181722262	0	0	0	5.5013191427	5.473386391	1
1624069_pm	0.6909	0.4590482592	0	0	0	5.7055232748	5.6403790384	1
1624070_pm	0.5699	0.4123610526	0	0	0	5.6225234197	5.5262097238	1
1624071_pm	0.6884	0.4583156265	0	0	0	5.4203318023	5.3435207675	1
1624072_pm	0.1795	0.1953737491	0	0	1	4.9025603201	5.0252153219	0
1624073_pm	0.0350	0.0725586879	0	1	1	4.8132533151	4.9833803612	0
1624074_pm	0.0116	0.0404284844	1	1	1	4.785194279	4.9775419892	0
1624075_pm	0.4996	0.381967326	0	0	0	5.6529289904	5.4922324948	1
1624076_pm	0.0299	0.0667050519	0	1	1	4.8106573838	4.9321552577	0
1624077_pm	0.1937	0.206027119	0	0	0	5.4069712842	5.1446961985	1
1624078_pm	0.2814	0.2646828932	0	0	0	5.3105490257	5.0982198652	1
1624079_pm_a	0.2513	0.2449644187	0	0	0	5.3515966165	5.1306831105	1
1624080_pm_s	0.0075	0.032286248	1	1	1	6.933061472	6.0343448414	1
1624081_pm	0.6564	0.4456261491	0	0	0	4.7608161105	4.7405478776	1
1624082_pm	0.5228	0.3920522332	0	0	0	4.8563833341	4.8055013059	1
1624083_pm_s	0.1292	0.1566310204	0	0	1	6.4592225494	6.0567723171	1
1624084_pm_s	0.0044	0.0242760207	1	1	1	4.7254001182	4.9863718686	0
1624085_pm	0.3329	0.2965089685	0	0	0	4.7989036582	4.8592140816	0
1624086_pm	0.4958	0.3798767469	0	0	0	6.5476919739	6.3901469246	1
1624087_pm	0.3951	0.3300934315	0	0	0	5.347986503	5.1967662326	1
1624088_pm	0.5523	0.4047527982	0	0	0	4.9459357299	4.8914156718	1
1624089_pm	0.7648	0.483551763	0	0	0	4.8847418717	4.9121939051	0
1624090_pm	0.0343	0.0718457388	0	1	1	7.63631071	8.2214994584	0
1624091_pm	0.6326	0.4369244027	0	0	0	5.072437457	5.1289970445	0
1624092_pm	0.0212	0.0552186542	0	1	1	4.9723071254	5.4519758659	0
1624093_pm	0.1180	0.1479724032	0	0	1	5.5531426598	5.9380436251	0
1624094_pm	0.6751	0.4532088787	0	0	0	5.0000803641	5.0381297118	0
1624095_pm	0.5031	0.3837193071	0	0	0	5.5812542276	5.4526239314	1
1624096_pm	0.7913	0.4919783559	0	0	0	4.8557571379	4.8807852452	0
1624097_pm_s	0.0170	0.0493664341	1	1	1	6.8758063504	5.8924899469	1
1624098_pm_s	0.0001	0.0037256082	1	1	1	5.2908636206	6.8302394729	0
1624099_pm	0.0032	0.0204007396	1	1	1	4.7239110947	5.0613705567	0
1624100_pm	0.2466	0.2424476147	0	0	0	4.8233111362	4.8761625913	0
1624101_pm	0.0010	0.0113665299	1	1	1	4.8657731067	5.5670248582	0
1624102_pm	0.4354	0.3510940852	0	0	0	4.7373936202	4.7624303187	0
1624103_pm	0.0196	0.0532251706	0	1	1	5.3628633828	4.812300998	1
1624104_pm	0.3351	0.2979110415	0	0	0	4.7904193841	4.855365901	0
1624105_pm	0.2222	0.225880108	0	0	0	4.8147877676	4.8997662731	0
1624106_pm	0.4798	0.3728029459	0	0	0	4.6986928701	4.7279458799	0
1624107_pm	0.0247	0.0599050703	0	1	1	4.6913438697	4.7366617419	0
1624108_pm	0.3041	0.279699521	0	0	0	5.3482666137	5.5017029862	0
1624109_pm_s	0.0026	0.0181073176	1	1	1	5.3830234572	6.2763898551	0
1624110_pm	0.2844	0.2665609629	0	0	0	5.6574098999	5.8563386231	0
1624111_pm	0.0811	0.1174155976	0	0	1	5.0292409732	5.2317451141	0
1624112_pm	0.8770	0.5168753142	0	0	0	4.8959988645	4.911767324	0
1624113_pm	0.0098	0.0370855695	1	1	1	5.9007539367	5.0255594409	1
1624114_pm	<.0001	0.0034124497	1	1	1	4.768733265	6.1724469801	0
1624115_pm_s	0.7114	0.4655118168	0	0	0	4.8081922511	4.8254394566	0
1624116_pm	0.0011	0.0116845668	1	1	1	4.7870733419	5.4474508227	0
1624117_pm	0.6548	0.44497172	0	0	0	6.13275669	6.036634747	1
1624118_pm	0.5222	0.3918849587	0	0	0	5.919325443	5.7666227422	1
1624119_pm	0.0154	0.0469395297	1	1	1	5.5432759465	6.1794451197	0
1624120_pm	0.3304	0.295336351	0	0	0	4.8785116121	4.8128941257	1
1624121_pm	0.6748	0.4531401246	0	0	0	4.7801412999	4.8019521875	0
1624122_pm_a	0.2202	0.2244455575	0	0	0	5.878101423	5.6159022336	1
1624123_pm	0.1529	0.1750888967	0	0	1	4.8239754969	4.9418844369	0
1624124_pm	0.2492	0.2438245249	0	0	0	4.9896688259	5.1122101651	0
1624125_pm	0.4296	0.3480457759	0	0	0	4.7127900501	4.7380590816	0
1624126_pm	0.1248	0.1533301548	0	0	1	5.1244269002	4.9067651755	1
1624127_pm	0.0944	0.1294463054	0	0	1	4.9805730976	5.1621014562	0
1624128_pm	0.0173	0.0497450722	1	1	1	4.9491259814	5.2852023419	0
1624129_pm_s	0.0016	0.0141488095	1	1	1	4.9293221653	5.4564674145	0
1624130_pm	0.0031	0.0200308434	1	1	1	5.045061081	5.6655430916	0
1624131_pm	0.8087	0.4975224873	0	0	0	5.6025081826	5.5499156952	1
1624132_pm	0.0881	0.1234835078	0	0	1	5.531610078	5.1034375134	1
1624133_pm	0.1325	0.1591500944	0	0	1	5.445588652	5.7932553435	0
1624134_pm_a	0.0155	0.0471375347	1	1	1	6.2042549488	5.2420962901	1
1624135_pm	0.3372	0.2992054741	0	0	0	5.479755096	5.2551577088	1
1624136_pm	0.0122	0.041734502	1	1	1	4.7761114541	4.989708278	0
1624137_pm	0.3139	0.285420339	0	0	0	5.726777223	5.9645016875	0
1624138_pm	0.0080	0.0334662785	1	1	1	5.7960474204	5.0028177267	1
1624139_pm	0.9762	0.5438206336	0	0	0	5.688966839	5.683611238	1
1624140_pm	0.7078	0.4643303784	0	0	0	4.955733378	4.9265059787	1
1624141_pm	0.0121	0.0414365674	1	1	1	5.7588142962	4.9737421615	1
1624142_pm_a	0.4105	0.3379792696	0	0	0	6.1590084982	6.3182790603	0
1624143_pm_a	0.0062	0.0289954897	1	1	1	5.0815130513	5.3772352506	0
1624144_pm	0.5489	0.4033388307	0	0	0	5.2920910567	5.3831979056	0
1624145_pm_a	0.0142	0.045353942	1	1	1	4.9882711956	5.3616019803	0
1624146_pm	0.5775	0.4151866959	0	0	0	4.7676408707	4.8020609795	0
1624147_pm	0.5574	0.4069981567	0	0	0	4.7655656765	4.7961937268	0
1624148_pm	0.2565	0.2487751227	0	0	0	4.8050176009	4.8834803956	0
1624149_pm	<.0001	0.0027509196	1	1	1	4.8547634727	6.7536868343	0
1624150_pm	0.0256	0.0611191534	0	1	1	7.0306283432	6.0863406199	1
1624151_pm_a	0.0065	0.0297248557	1	1	1	4.8456522754	5.1496440895	0
1624152_pm	0.0284	0.064857719	0	1	1	5.7872810785	5.0549759637	1
1624153_pm	0.0427	0.0815361199	0	1	1	6.6438629151	5.9916671213	1
1624154_pm	0.0444	0.0833404285	0	1	1	5.6276233173	5.0634092806	1
1624155_pm	0.7739	0.4858614392	0	0	0	4.9338229132	4.9647092558	0
1624156_pm	0.5323	0.3963814033	0	0	0	5.7512983696	5.8916261846	0
1624157_pm	0.3678	0.3157475874	0	0	0	5.3675878705	5.535033141	0
1624158_pm	0.1341	0.1604728651	0	0	1	4.8221111439	4.8998668317	0
1624159_pm	0.0146	0.0460320727	1	1	1	4.8481592307	5.0652977337	0
1624160_pm	0.0056	0.0273271584	1	1	1	5.4475314415	4.8712851835	1
1624161_pm	0.1268	0.1545829905	0	0	1	4.7792679695	4.8912652404	0
1624162_pm	0.6951	0.4605602865	0	0	0	4.7994056742	4.8264072416	0
1624163_pm	0.4606	0.3634157315	0	0	0	5.0736538791	5.1777701087	0
1624164_pm_s	0.1813	0.1966159058	0	0	1	5.4355149056	5.1835987407	1
1624165_pm_a	0.3529	0.3077129685	0	0	0	5.5086857589	5.2948186343	1
1624166_pm_x	0.5226	0.3920053718	0	0	0	5.0395461187	5.11843998	0
1624167_pm	0.5677	0.4113505518	0	0	0	4.8626891057	4.9064437063	0
1624168_pm	0.0527	0.0914804096	0	1	1	5.829700805	5.2831069874	1
1624169_pm	0.5750	0.4141310222	0	0	0	4.845590788	4.8848670309	0
1624170_pm	0.0193	0.0526766029	0	1	1	5.0670528379	5.4939754558	0
1624171_pm	0.3800	0.322023535	0	0	0	4.7466297166	4.7763985938	0
1624172_pm	0.0584	0.0967324378	0	1	1	4.8683475093	5.0240348799	0
1624173_pm	0.0006	0.0085955668	1	1	1	4.8823071148	5.8067173632	0
1624174_pm	0.8961	0.5224377942	0	0	0	4.7851010534	4.7795137569	1
1624175_pm	0.0625	0.1007133141	0	0	1	4.7759303447	4.7367792854	1
1624176_pm	0.1419	0.1667720919	0	0	1	5.4757536994	5.1460728997	1
1624177_pm	0.0492	0.0880534314	0	1	1	5.014506819	5.3641774439	0
1624178_pm_s	0.2772	0.2619244299	0	0	0	4.7536915403	4.8107107299	0
1624179_pm	0.0002	0.0047212248	1	1	1	4.7171973423	5.3536093286	0
1624180_pm	0.8377	0.5062899207	0	0	0	5.5258779602	5.570809907	0
1624181_pm	0.2573	0.249418145	0	0	0	5.9064818287	5.6733801409	1
1624182_pm	0.5511	0.4043033209	0	0	0	4.7521795592	4.7849911882	0
1624183_pm_a	0.7649	0.4835913221	0	0	0	6.3363302589	6.396431195	0
1624184_pm	0.1161	0.14657213	0	0	1	4.960703862	5.1449425158	0
1624185_pm	0.0396	0.0780473423	0	1	1	5.5441255983	5.0539792671	1
1624186_pm	0.0281	0.0644821809	0	1	1	5.8650155768	5.2598249723	1
1624187_pm	0.6952	0.4605754585	0	0	0	4.793209327	4.7684083777	1
1624188_pm	0.0975	0.1318775705	0	0	1	5.4139026223	5.0481109943	1
1624189_pm	0.0034	0.0210663525	1	1	1	5.8339496479	4.9071185803	1
1624190_pm	0.5997	0.4240707097	0	0	0	5.2183496055	5.1465363945	1
1624191_pm	0.0987	0.1328801169	0	0	1	5.3541421818	5.0040172937	1
1624192_pm	0.1460	0.1699119257	0	0	1	5.1201998924	5.343545125	0
1624193_pm_s	0.0104	0.0382416624	1	1	1	6.0707358135	5.1949496035	1
1624194_pm_a	0.0147	0.0461566156	1	1	1	4.9538860274	5.2905025912	0
1624195_pm	0.1263	0.1542923237	0	0	1	5.3793469317	5.6561708081	0
1624196_pm	0.7703	0.4851862376	0	0	0	4.7559614296	4.7664363627	0
1624197_pm_a	0.0058	0.0280222644	1	1	1	4.8850678339	5.3655296342	0
1624198_pm	0.9878	0.5468883132	0	0	0	5.1058506256	5.104762975	1
1624199_pm	0.0368	0.0747836407	0	1	1	4.8190588188	4.8790724555	0
1624200_pm	0.0253	0.0607365373	0	1	1	5.6444867428	5.0233127339	1
1624201_pm	0.0017	0.0145371827	1	1	1	4.8505098144	5.3787886243	0
1624202_pm_a	<.0001	0.0019433989	1	1	1	4.8209260259	7.1719821473	0
1624203_pm_s	0.3751	0.3193165066	0	0	0	4.7403088951	4.783501997	0
1624204_pm	0.1440	0.1684005828	0	0	1	4.7402340194	4.8097852862	0
1624205_pm	0.0049	0.0254881115	1	1	1	6.9884937606	5.7699185537	1
1624206_pm	0.0265	0.0623528989	0	1	1	5.6873502372	6.1516698363	0
1624207_pm	0.0639	0.1017617233	0	0	1	5.3872254099	5.7373503468	0
1624208_pm_s	0.1529	0.1750888967	0	0	1	6.4551206586	6.016257881	1
1624209_pm	0.0345	0.072014157	0	1	1	5.0666240619	5.3291902975	0
1624210_pm	0.0332	0.0703455736	0	1	1	6.2223701263	5.4952503572	1
1624211_pm	0.7923	0.4922345725	0	0	0	5.3600357911	5.3165339526	1
1624212_pm	0.0003	0.0053827651	1	1	1	4.806846656	5.2488263406	0
1624213_pm	0.0664	0.1043825829	0	0	1	5.7198472131	5.2217205401	1
1624214_pm	0.2138	0.2199960841	0	0	0	5.5818029722	5.2858375504	1
1624215_pm_s	0.8596	0.5121670273	0	0	0	5.5149800883	5.5416043542	0
1624216_pm	0.5805	0.4163460064	0	0	0	5.1959320759	5.1011634431	1
1624217_pm	0.1620	0.1821525956	0	0	1	4.9136210159	5.0464305965	0
1624218_pm	0.5395	0.3995935903	0	0	0	4.9071598835	4.9652226233	0
1624219_pm_s	0.8432	0.5077102071	0	0	0	6.0375326211	6.0733584424	0
1624220_pm_s	0.0227	0.0572695062	0	1	1	4.8765783995	4.6960759418	1
1624221_pm	0.2479	0.2431876632	0	0	0	4.8505318111	4.9517194815	0
1624222_pm_s	0.0936	0.1286279462	0	0	1	5.7937988681	5.4071252453	1
1624223_pm	0.6189	0.4320334486	0	0	0	4.8703089773	4.8366153082	1
1624224_pm	0.6268	0.4346914575	0	0	0	4.9702010772	4.9176383126	1
1624225_pm	0.9820	0.5452083643	0	0	0	4.8818293059	4.8801048766	1
1624226_pm	0.0548	0.0934788805	0	1	1	5.6646777466	5.1341618339	1
1624227_pm	0.1252	0.1534883588	0	0	1	4.8429985325	4.9775544244	0
1624228_pm	0.0334	0.0706711322	0	1	1	6.3809345259	5.5844551612	1
1624229_pm	0.0003	0.0057338964	1	1	1	4.7174849314	5.1265611743	0
1624230_pm_s	0.0545	0.0932435422	0	1	1	7.3898362283	7.9387265087	0
1624231_pm_s	0.2573	0.249418145	0	0	0	7.9098721886	7.6213261015	1
1624232_pm	0.0014	0.013415987	1	1	1	4.880275713	5.4990398534	0
1624233_pm	0.9586	0.5394782916	0	0	0	4.982711449	4.9875686363	0
1624234_pm	0.1210	0.1503495142	0	0	1	4.9591333098	5.1789587462	0
1624235_pm	0.0037	0.0219187987	1	1	1	4.7371990873	4.9169961553	0
1624236_pm	0.3391	0.3002778051	0	0	0	4.8135747455	4.8648375935	0
1624237_pm	0.4006	0.3330135486	0	0	0	6.1227227692	5.9271195097	1
1624238_pm	0.7455	0.4770073354	0	0	0	4.9786024249	4.944657228	1
1624239_pm	0.0030	0.0197772311	1	1	1	4.7488794369	4.921427331	0
1624240_pm	0.1662	0.1854295526	0	0	1	6.7497463918	6.3199586839	1
1624241_pm	0.0038	0.0224835206	1	1	1	4.9587370495	5.5070677587	0
1624242_pm	0.0077	0.0328255064	1	1	1	4.7170801671	4.8931126483	0
1624243_pm	0.3558	0.3093548281	0	0	0	5.3122813269	5.1169701548	1
1624244_pm	0.7260	0.4703898492	0	0	0	5.725905552	5.7826136238	0
1624245_pm	0.8514	0.5103167492	0	0	0	6.6492907632	6.6882040113	0
1624246_pm_s	0.1925	0.205116962	0	0	0	6.0115521615	5.6828849769	1
1624247_pm	0.1819	0.1970813247	0	0	1	5.6869129675	5.3065626175	1
1624248_pm_s	0.0515	0.0903175145	0	1	1	6.0396107956	5.4748586326	1
1624249_pm	0.5139	0.3885794488	0	0	0	4.861322291	4.8123664422	1
1624250_pm	0.1514	0.1740683571	0	0	1	5.2130293304	5.472113869	0
1624251_pm_a	0.1969	0.2083194554	0	0	0	7.3228683354	7.6585628465	0
1624252_pm_s	0.0306	0.0673907336	0	1	1	6.5376764495	5.6912455467	1
1624253_pm	0.1915	0.2042765927	0	0	0	5.2585887884	5.0392721402	1
1624254_pm	0.8182	0.5004399033	0	0	0	5.7860327685	5.8315813165	0
1624255_pm	0.0792	0.1157038238	0	0	1	5.8393748382	5.3694276335	1
1624256_pm	0.0041	0.0234515193	1	1	1	5.0748719141	5.4519149524	0
1624257_pm	0.0671	0.104874058	0	0	1	5.352471473	4.9728002263	1
1624258_pm	0.4854	0.3750253571	0	0	0	4.8500556473	4.8089872662	1
1624259_pm	0.0261	0.0618252629	0	1	1	4.859388648	5.0665112541	0
1624260_pm	0.0269	0.0627934955	0	1	1	4.7151495098	4.8265509005	0
1624261_pm	0.0491	0.0878905835	0	1	1	4.7896428058	4.9246799729	0
1624262_pm	0.0271	0.0629526364	0	1	1	4.7734702377	4.8953000069	0
1624263_pm	0.0311	0.067884396	0	1	1	5.5646943767	5.0275171669	1
1624264_pm	0.4496	0.3586788952	0	0	0	4.9226386624	4.9951566535	0
1624265_pm	0.0320	0.0690014215	0	1	1	5.0780540591	5.2897715107	0
1624266_pm	0.0799	0.1163913197	0	0	1	4.8340540421	4.9904619864	0
1624267_pm	0.0231	0.0577836939	0	1	1	6.2798642639	5.4533276339	1
1624268_pm	0.4624	0.3645247841	0	0	0	5.0333733756	4.9283581715	1
1624269_pm	0.4800	0.3728525227	0	0	0	4.7788748923	4.7360502198	1
1624270_pm	0.2237	0.2268232716	0	0	0	4.7728887812	4.8438258228	0
1624271_pm	0.3954	0.3303000474	0	0	0	5.8406796595	5.6544077584	1
1624272_pm	0.0094	0.0362636221	1	1	1	5.0785064383	5.5508911103	0
1624273_pm	0.4576	0.3622043293	0	0	0	5.4431716	5.5919563656	0
1624274_pm	0.4214	0.3434436229	0	0	0	4.7080730266	4.7336726251	0
1624275_pm	0.0242	0.0591959796	0	1	1	6.1934771073	5.4457007795	1
1624276_pm	0.0815	0.1176031799	0	0	1	4.7443802095	4.8195905875	0
1624277_pm	0.0523	0.0910834406	0	1	1	6.3803556134	5.7652972026	1
1624278_pm	0.6295	0.4355871692	0	0	0	6.1959020683	6.0721853064	1
1624279_pm	0.6371	0.4386304974	0	0	0	4.830430637	4.8064324539	1
1624280_pm	0.0268	0.0626275714	0	1	1	6.3980149181	5.6898681511	1
1624281_pm	0.8952	0.5221967202	0	0	0	4.8460044764	4.8561181792	0
1624282_pm_s	0.2837	0.2660605848	0	0	0	4.7671901748	4.7276589958	1
1624283_pm	0.9566	0.5388699399	0	0	0	4.8329821946	4.8296436461	1
1624284_pm_a	0.1152	0.1458642258	0	0	1	6.8058827986	6.2776485214	1
1624285_pm	0.0070	0.0310504648	1	1	1	5.7391333752	6.5612763412	0
1624286_pm	0.0001	0.0034365692	1	1	1	4.9741742119	6.6081147939	0
1624287_pm	0.0012	0.0120792885	1	1	1	4.7946879632	5.5077067979	0
1624288_pm	0.4336	0.3500801327	0	0	0	5.2651995099	5.1569188757	1
1624289_pm	0.0518	0.0905885448	0	1	1	5.2453106468	4.8915167338	1
1624290_pm	0.1601	0.1806395453	0	0	1	5.4978976826	5.7918205243	0
1624291_pm	0.1155	0.1461642864	0	0	1	5.9113314371	5.5157548943	1
1624292_pm_a	0.0003	0.0053237175	1	1	1	4.7076626478	5.7682576381	0
1624293_pm	0.6445	0.4418083038	0	0	0	5.638215655	5.5520781589	1
1624294_pm	0.0087	0.0348266655	1	1	1	4.9501929595	5.3637952779	0
1624295_pm	0.0152	0.0466421037	1	1	1	5.0293112899	5.4627390491	0
1624296_pm	0.0097	0.037035697	1	1	1	5.0037962251	5.55881002	0
1624297_pm	0.0758	0.1128131518	0	0	1	4.8419976859	4.938001211	0
1624298_pm	0.5944	0.4218206909	0	0	0	5.0644091746	4.9961287159	1
1624299_pm	0.4174	0.3414520136	0	0	0	5.7256642413	5.8259454357	0
1624300_pm_s	0.1173	0.1474405863	0	0	1	7.0614366768	6.5234377789	1
1624301_pm	0.0112	0.0398239328	1	1	1	6.2645042069	5.2687209062	1
1624302_pm	0.1411	0.1660995806	0	0	1	5.7324952829	5.3641923899	1
1624303_pm	0.0519	0.0907502233	0	1	1	5.1380229494	5.412079074	0
1624304_pm_s	0.3017	0.2779490106	0	0	0	5.0783025851	4.9382204655	1
1624305_pm	0.3961	0.3306249648	0	0	0	6.3797044332	6.1886835419	1
1624306_pm	<.0001	0.0032401612	1	1	1	4.7355512332	5.6986302439	0
1624307_pm	0.1531	0.175196455	0	0	1	4.7150433145	4.7652978649	0
1624308_pm	0.8368	0.506077606	0	0	0	4.7804832959	4.7901742911	0
1624309_pm_s	0.4593	0.3628516203	0	0	0	4.7580309279	4.7802566035	0
1624310_pm_s	0.3353	0.2979723129	0	0	0	5.8952460465	5.6822037246	1
1624311_pm	0.0716	0.1091949922	0	0	1	5.0258291579	5.2953962977	0
1624312_pm	0.0442	0.083133896	0	1	1	5.2728249757	4.7912534572	1
1624313_pm	0.0248	0.0600141242	0	1	1	4.9828611419	5.3447030215	0
1624314_pm	0.3697	0.3164523541	0	0	0	4.7297215609	4.769575458	0
1624315_pm	0.0185	0.051610657	0	1	1	4.9532143201	5.2274959229	0
1624316_pm	0.0172	0.0497225364	1	1	1	4.801387919	5.006795953	0
1624317_pm	0.4465	0.3571481296	0	0	0	5.0111509631	4.9152076853	1
1624318_pm	0.0284	0.0648693938	0	1	1	6.5606884012	5.7740236184	1
1624319_pm	0.3911	0.3280182942	0	0	0	4.7292824538	4.7605383135	0
1624320_pm	0.1403	0.1655269113	0	0	1	5.2158222844	4.963811296	1
1624321_pm	0.5187	0.3905694945	0	0	0	5.7438025998	5.5944383124	1
1624322_pm	0.0231	0.0578238655	0	1	1	5.1664387529	5.523760366	0
1624323_pm	0.7070	0.4642636528	0	0	0	4.7617177176	4.7796345492	0
1624324_pm_a	0.1619	0.1820786404	0	0	1	6.6530678834	6.2711145808	1
1624325_pm	0.8676	0.514254807	0	0	0	5.1136986164	5.1407885821	0
1624326_pm	0.3413	0.3015155133	0	0	0	4.8962688428	4.8381610318	1
1624327_pm	0.8640	0.5134079244	0	0	0	4.7309884009	4.7365138762	0
1624328_pm_a	0.0062	0.0289218236	1	1	1	6.522831559	5.3334259574	1
1624329_pm	0.0002	0.0051398243	1	1	1	4.780422085	5.8735742533	0
1624330_pm_s	0.0198	0.0534561071	0	1	1	5.5716587624	4.9846589865	1
1624331_pm	0.0392	0.0775933818	0	1	1	6.0788397376	5.4014954341	1
1624332_pm_s	0.0708	0.1086274257	0	0	1	5.3548759389	5.0543820814	1
1624333_pm	0.6605	0.4473408256	0	0	0	5.8344765964	5.7525047991	1
1624334_pm	0.0232	0.0578699818	0	1	1	4.7114380759	4.8074746422	0
1624335_pm	0.0366	0.0745533443	0	1	1	5.9001190318	5.1958999937	1
1624336_pm	0.6961	0.460898262	0	0	0	4.7062229523	4.6958311684	1
1624337_pm	0.0149	0.0463039081	1	1	1	6.4695856003	5.792630635	1
1624338_pm	0.0049	0.025367397	1	1	1	4.7338338587	5.001584616	0
1624339_pm	0.0249	0.0601583901	0	1	1	4.8876210922	5.1156594893	0
1624340_pm	0.3725	0.3180005113	0	0	0	5.6300960312	5.8140434756	0
1624341_pm_a	0.3177	0.2876119076	0	0	0	6.1786759249	5.9776567973	1
1624342_pm	0.0027	0.0186848397	1	1	1	5.8596303199	6.7709344737	0
1624343_pm	0.0781	0.114785713	0	0	1	5.8191656537	5.3734047804	1
1624344_pm	0.5777	0.4151911315	0	0	0	4.865029289	4.9009232106	0
1624345_pm_a	0.0082	0.0337796692	1	1	1	6.2595677464	5.255121054	1
1624346_pm	0.6206	0.4326674322	0	0	0	4.8155403063	4.8413042211	0
1624347_pm_s	0.0114	0.0400632395	1	1	1	5.1153016526	5.770618013	0
1624348_pm_a	0.1558	0.1772109376	0	0	1	6.5516583228	6.1980349304	1
1624349_pm	0.8693	0.5145712723	0	0	0	4.7311505843	4.7255519649	1
1624350_pm	0.0004	0.0066837178	1	1	1	4.8588100984	5.5627115865	0
1624351_pm	0.5356	0.3978309248	0	0	0	4.8909947711	4.8535745497	1
1624352_pm	0.4830	0.374126141	0	0	0	5.6976047296	5.8044924864	0
1624353_pm	0.6398	0.4395997112	0	0	0	5.0087236724	4.944685737	1
1624354_pm	0.0152	0.0466421037	1	1	1	6.1579594123	5.3069812205	1
1624355_pm	0.2641	0.2536709269	0	0	0	6.4017524547	6.1476616879	1
1624356_pm	0.1926	0.205204315	0	0	0	4.894508542	5.0111875923	0
1624357_pm	0.1236	0.1525275359	0	0	1	4.9010219071	5.041558632	0
1624358_pm	0.0405	0.0791095676	0	1	1	5.0537094582	5.3978160027	0
1624359_pm	0.5583	0.4074170495	0	0	0	4.7492206421	4.7708159789	0
1624360_pm	0.7069	0.4642636528	0	0	0	5.053515309	5.0059876489	1
1624361_pm_s	0.0916	0.1267040323	0	0	1	7.5813773508	7.0336418974	1
1624362_pm	0.5451	0.4016019059	0	0	0	5.1690664	5.2336593532	0
1624363_pm	0.0183	0.0513132286	0	1	1	5.4958914143	6.1135322434	0
1624364_pm	0.0327	0.0697547518	0	1	1	5.4745976297	4.951245429	1
1624365_pm	0.0327	0.0697461345	0	1	1	6.1249295023	5.5737944224	1
1624366_pm	0.0148	0.0462275473	1	1	1	5.2002584739	5.8900319619	0
1624367_pm	0.6134	0.4298311287	0	0	0	4.7301103376	4.7140093031	1
1624368_pm	0.1157	0.1463931034	0	0	1	4.688723792	4.7518078995	0
1624369_pm	<.0001	0.0028628638	1	1	1	4.8389567432	6.0687670333	0
1624370_pm	0.0963	0.1309118187	0	0	1	4.7813023246	4.9417099259	0
1624371_pm_a	0.5323	0.3963814033	0	0	0	5.5699765538	5.6808100417	0
1624372_pm	0.8156	0.4996943688	0	0	0	5.3076194386	5.3499669804	0
1624373_pm	0.4838	0.3743690544	0	0	0	5.0611849508	4.9856863919	1
1624374_pm	0.2846	0.266653501	0	0	0	4.7507431354	4.8059782805	0
1624375_pm	0.0052	0.0261637895	1	1	1	6.6021169288	5.2424643556	1
1624376_pm	0.2140	0.2201617093	0	0	0	4.8358053353	4.9238405143	0
1624377_pm_s	0.7155	0.4668302426	0	0	0	4.7507948779	4.7348728985	1
1624378_pm	0.0184	0.0513289951	0	1	1	7.0473334031	6.1306666023	1
1624379_pm_s	0.5253	0.393102056	0	0	0	4.792723714	4.7571399092	1
1624380_pm	0.9310	0.5313874195	0	0	0	5.1904581348	5.2018224913	0
1624381_pm	0.0415	0.0802471968	0	1	1	5.0780254031	4.7423902471	1
1624382_pm	0.6523	0.4442127636	0	0	0	4.9075468819	4.9527474288	0
1624383_pm	0.9788	0.5443631257	0	0	0	4.7724224626	4.773806159	0
1624384_pm	0.9311	0.5314203614	0	0	0	5.0408112884	5.0206490072	1
1624385_pm	0.2595	0.2509086339	0	0	0	5.8850703525	5.6432914012	1
1624386_pm	0.1309	0.1578094891	0	0	1	5.8164990941	5.4319030046	1
1624387_pm	0.2240	0.2270502931	0	0	0	5.3632556713	5.17598636	1
1624388_pm	0.4000	0.3328314238	0	0	0	5.214572364	5.0814162956	1
1624389_pm	0.0584	0.0967324378	0	1	1	4.8218381576	4.9711619459	0
1624390_pm_a	0.0350	0.0725926724	0	1	1	6.1897104308	5.49791133	1
1624391_pm	0.0050	0.0259393374	1	1	1	5.4740091488	6.1519707121	0
1624392_pm_s	0.0164	0.0484673848	1	1	1	6.3709597472	5.5425277702	1
1624393_pm	0.3558	0.3093548281	0	0	0	4.981180344	5.0426199903	0
1624394_pm	0.6548	0.44497172	0	0	0	5.2802787673	5.1993182827	1
1624395_pm	0.0745	0.111747331	0	0	1	5.0118173143	5.2510068913	0
1624396_pm	0.7274	0.4707717208	0	0	0	6.7326299977	6.6624440842	1
1624397_pm	0.2931	0.2725881124	0	0	0	4.8202021775	4.7517599124	1
1624398_pm	0.0002	0.0049444717	1	1	1	4.862425578	5.8951752005	0
1624399_pm	0.1536	0.1755582061	0	0	1	4.8171516666	4.8972175321	0
1624400_pm_a	0.3998	0.3327083557	0	0	0	5.352455262	5.1964718463	1
1624401_pm	0.4416	0.354835894	0	0	0	5.185101681	5.0839469451	1
1624402_pm	0.2320	0.2323842936	0	0	0	4.8498129451	4.9470444735	0
1624403_pm	0.9899	0.5471806262	0	0	0	4.8175804349	4.8183340329	0
1624404_pm_a	0.2485	0.2434706194	0	0	0	5.0878554395	5.2104828568	0
1624405_pm_a	0.0002	0.0047191286	1	1	1	4.9023182392	6.1884957925	0
1624406_pm	0.1973	0.2085171701	0	0	0	6.6636895751	6.2592424868	1
1624407_pm_s	0.0602	0.0986016535	0	1	1	6.6276457535	5.9286059868	1
1624408_pm	0.0262	0.061890822	0	1	1	4.8230307672	5.0064921936	0
1624409_pm_a	0.0035	0.0215633197	1	1	1	5.2220077204	6.1874987636	0
1624410_pm	0.0343	0.0718333022	0	1	1	5.1382802414	5.4886422915	0
1624411_pm	0.0967	0.1313066144	0	0	1	5.2799947855	5.6273433654	0
1624412_pm	0.0110	0.0393685351	1	1	1	4.7821258492	4.9287067882	0
1624413_pm	0.0423	0.0810375661	0	1	1	5.1653033956	5.4485981722	0
1624414_pm	0.0022	0.016590549	1	1	1	4.7953691624	5.0905934462	0
1624415_pm_s	0.0239	0.0587519696	0	1	1	5.8217365171	5.1919374259	1
1624416_pm	0.9959	0.5485671749	0	0	0	4.9632991208	4.9637181975	0
1624417_pm_a	0.0013	0.0125987829	1	1	1	4.9977959542	5.6480754692	0
1624418_pm_s	0.0157	0.047467529	1	1	1	6.9559935773	5.9784836926	1
1624419_pm_a	0.0063	0.0292261031	1	1	1	7.6759751712	6.3193677873	1
1624420_pm	0.0003	0.0059027976	1	1	1	4.8282903634	5.7016348048	0
1624421_pm	0.1566	0.1779460471	0	0	1	6.9631672771	6.6114955872	1
1624422_pm	0.3694	0.3163051208	0	0	0	4.7608552654	4.7979084016	0
1624423_pm	0.0055	0.0272412917	1	1	1	5.489789271	6.455519444	0
1624424_pm	0.3372	0.2992054741	0	0	0	4.7709526774	4.8223180572	0
1624425_pm	0.0181	0.05095979	0	1	1	5.7102237392	4.926006535	1
1624426_pm	0.0100	0.0374010719	1	1	1	4.7798942409	4.8610231238	0
1624427_pm	0.2708	0.2580058611	0	0	0	5.2104975366	5.0235943718	1
1624428_pm	0.9177	0.5282898397	0	0	0	4.7934178076	4.7852903781	1
1624429_pm	0.3064	0.281002351	0	0	0	5.7635497089	5.5092733307	1
1624430_pm	0.4989	0.3815653088	0	0	0	4.7273267728	4.7024210561	1
1624431_pm	0.1712	0.1892600632	0	0	1	5.2155356761	4.9647003705	1
1624432_pm	0.1057	0.1382534855	0	0	1	4.7807130347	4.9076981556	0
1624433_pm	<.0001	0.0028688074	1	1	1	4.7354944219	5.8012049497	0
1624434_pm	0.4036	0.3346420349	0	0	0	4.779408725	4.811885532	0
1624435_pm	0.0082	0.0337066685	1	1	1	5.2012742699	5.8377278528	0
1624436_pm	0.3488	0.3055405928	0	0	0	5.0146896473	4.9014624775	1
1624437_pm_s	0.0260	0.0616470742	0	1	1	5.2692288475	5.7297585228	0
1624438_pm	<.0001	0.0019433989	1	1	1	4.7925507692	6.4171261614	0
1624439_pm	0.1887	0.2022836302	0	0	0	6.399913191	6.7769746297	0
1624440_pm	0.0212	0.0552186542	0	1	1	6.1491502996	6.9606350188	0
1624441_pm	0.0032	0.0205337217	1	1	1	5.5833677163	6.4332731489	0
1624442_pm	0.0052	0.026478551	1	1	1	4.6894362584	4.8361490396	0
1624443_pm_s	0.9885	0.5469433421	0	0	0	5.4007757767	5.3981079311	1
1624444_pm	0.0001	0.0035467935	1	1	1	5.0491913645	7.119096002	0
1624445_pm	0.2477	0.2429729538	0	0	0	4.8348461621	4.915939072	0
1624446_pm	0.0880	0.1234815615	0	0	1	5.2866719174	5.0417010064	1
1624447_pm_s	0.0341	0.0716375196	0	1	1	6.3016826624	5.5564621946	1
1624448_pm	0.0092	0.0358503781	1	1	1	4.8793988978	5.1100117543	0
1624449_pm	0.2378	0.2362648861	0	0	0	5.7343105646	5.5010930178	1
1624450_pm	0.3140	0.285455234	0	0	0	5.2002786984	5.3932091455	0
1624451_pm	0.0314	0.0682473342	0	1	1	6.5340425094	5.8710692329	1
1624452_pm_a	0.1843	0.1988905994	0	0	1	4.7063969285	4.7463060623	0
1624453_pm	0.7580	0.4814573113	0	0	0	5.7700869483	5.8179699547	0
1624454_pm	0.0737	0.1109901562	0	0	1	4.8089525391	5.0131418824	0
1624455_pm	0.3744	0.3188046135	0	0	0	5.0653771285	5.1724371306	0
1624456_pm	<.0001	0.0027454224	1	1	1	4.8500393353	5.862845769	0
1624457_pm	0.0003	0.0055952622	1	1	1	4.7503667957	5.3264185239	0
1624458_pm	0.0028	0.0188377468	1	1	1	4.9374788103	5.6078538516	0
1624459_pm	0.3438	0.3028858463	0	0	0	5.1754099707	5.2850426595	0
1624460_pm_s	<.0001	0.0022652249	1	1	1	4.9078715838	7.4083831852	0
1624461_pm	0.9625	0.5403930949	0	0	0	5.4603836233	5.469123792	0
1624462_pm	0.3649	0.3140799882	0	0	0	4.9462396509	4.8408565381	1
1624463_pm_s	0.0099	0.0372231293	1	1	1	6.2118762424	5.1045678651	1
1624464_pm_s	0.1777	0.1941768891	0	0	1	5.6020669135	5.8421768642	0
1624465_pm	0.1051	0.1377862977	0	0	1	5.9137544696	5.5450964159	1
1624466_pm_a	0.3001	0.2770804253	0	0	0	5.3087991946	5.1626643397	1
1624467_pm_a	0.0769	0.1138346496	0	0	1	4.8445896673	4.7461165636	1
1624468_pm_a	0.0103	0.0380829779	1	1	1	5.0040748453	5.4423816759	0
1624469_pm	0.8010	0.495286792	0	0	0	5.6330402742	5.6888291765	0
1624470_pm	0.0176	0.0501958641	0	1	1	4.7036753551	4.8538411652	0
1624471_pm_s	0.7969	0.4938690245	0	0	0	6.6737695588	6.6055656253	1
1624472_pm	0.0598	0.0982189561	0	1	1	4.7255187552	4.8205407346	0
1624473_pm	0.0214	0.0555325692	0	1	1	5.8671765655	4.9093215207	1
1624474_pm	0.1466	0.17022037	0	0	1	5.34665935	5.1043856353	1
1624475_pm	0.0125	0.0422543614	1	1	1	7.0201112472	5.994058755	1
1624476_pm	0.8345	0.5054713304	0	0	0	4.8405120075	4.8572002242	0
1624477_pm	0.8412	0.5072064072	0	0	0	4.9154072051	4.8974728664	1
1624478_pm	0.3533	0.307878479	0	0	0	4.9836281934	4.8815832368	1
1624479_pm	0.9889	0.5470200401	0	0	0	5.080081685	5.078586459	1
1624480_pm	0.0641	0.1019012343	0	0	1	5.8943279023	5.3501913495	1
1624481_pm_a	0.8844	0.5189306971	0	0	0	5.1362822279	5.1222869076	1
1624482_pm	0.0055	0.0272654567	1	1	1	6.5546310472	5.3570925623	1
1624483_pm	0.0610	0.0994693397	0	1	1	6.1845995816	5.6706159894	1
1624484_pm_a	0.0075	0.0322839513	1	1	1	6.4110956353	5.2868488939	1
1624485_pm	0.9416	0.5343475362	0	0	0	5.726756699	5.7122210561	1
1624486_pm	0.9919	0.5476496807	0	0	0	5.0442123044	5.0431732717	1
1624487_pm	0.0003	0.0053303427	1	1	1	4.7317331274	5.5332319439	0
1624488_pm_a	0.4655	0.3659247802	0	0	0	5.9472626231	5.7603884156	1
1624489_pm_a	0.0135	0.0441472164	1	1	1	6.3452972099	5.3816195303	1
1624490_pm_s	0.0046	0.0248554868	1	1	1	5.9910364784	4.7692068805	1
1624491_pm_a	0.2016	0.2116878982	0	0	0	4.7296138926	4.7978816234	0
1624492_pm	0.9242	0.5299285979	0	0	0	5.2458074021	5.2582362051	0
1624493_pm	0.9335	0.5323241151	0	0	0	4.9060695975	4.9135159664	0
1624494_pm	0.7436	0.476390399	0	0	0	4.8826142141	4.9025216083	0
1624495_pm	0.2000	0.2106449866	0	0	0	4.752704658	4.822618327	0
1624496_pm	0.0076	0.0326204009	1	1	1	6.5538343967	5.2222804513	1
1624497_pm	0.8498	0.5099013784	0	0	0	4.8353447207	4.847076469	0
1624498_pm	0.9705	0.5424851253	0	0	0	4.9103873619	4.9080308171	1
1624499_pm_s	0.6558	0.4453439624	0	0	0	5.9086169187	5.792142058	1
1624500_pm	0.6369	0.4385687878	0	0	0	5.3242713975	5.3904508107	0
1624501_pm	0.6357	0.4380602594	0	0	0	4.7548756015	4.733807002	1
1624502_pm_a	0.0753	0.1123433173	0	0	1	5.2122660784	5.5029733658	0
1624503_pm	0.1427	0.1674465539	0	0	1	5.2364135308	5.4590218393	0
1624504_pm_s	0.2852	0.2671000784	0	0	0	5.9765640245	5.6897086905	1
1624505_pm	0.0484	0.0874002876	0	1	1	5.1460985569	5.4459661058	0
1624506_pm	0.2630	0.2530531088	0	0	0	6.7116445331	6.3495689507	1
1624507_pm	0.2758	0.2610823778	0	0	0	4.7535565896	4.7858897197	0
1624508_pm	0.0012	0.0120595519	1	1	1	4.8330175665	5.3138490678	0
1624509_pm	0.0022	0.0165219126	1	1	1	4.9231719388	5.8410762242	0
1624510_pm	0.0040	0.0231316369	1	1	1	5.203666356	5.7251531691	0
1624511_pm_s	0.1456	0.1696136191	0	0	1	4.774942139	4.8540774379	0
1624512_pm	0.9869	0.5467319417	0	0	0	4.9191323233	4.9178638441	1
1624513_pm	0.0442	0.083133896	0	1	1	5.9362664873	5.3298486984	1
1624514_pm	0.0064	0.0293814472	1	1	1	4.7516433152	4.9346953264	0
1624515_pm	0.0440	0.0830150212	0	1	1	6.5293724045	5.7524003951	1
1624516_pm	0.8732	0.5155508788	0	0	0	4.8652281771	4.8537112477	1
1624517_pm	0.0171	0.0496152123	1	1	1	5.0143397643	5.3790287437	0
1624518_pm	0.5750	0.4141310222	0	0	0	6.2376379785	6.1143148625	1
1624519_pm	0.0196	0.0533141864	0	1	1	6.1211920325	6.8895574216	0
1624520_pm_a	0.0237	0.0584973071	0	1	1	6.0272085535	5.2994975887	1
1624521_pm_a	0.0826	0.1184891333	0	0	1	6.6594027497	6.1142666847	1
1624522_pm	0.5955	0.4222160683	0	0	0	4.7935706763	4.822172211	0
1624523_pm	0.5187	0.3905694945	0	0	0	4.8160269547	4.8672073367	0
1624524_pm	0.2169	0.2222023892	0	0	0	4.9511867802	4.8567362768	1
1624525_pm	0.5250	0.3929959791	0	0	0	5.4615722354	5.3600727379	1
1624526_pm_s	0.6367	0.4384504395	0	0	0	4.8987041277	4.9491186606	0
1624527_pm	0.5245	0.3928650851	0	0	0	4.9784235526	4.9147899467	1
1624528_pm	0.7411	0.4756748593	0	0	0	4.7049137232	4.6970537374	1
1624529_pm	0.1391	0.1645464271	0	0	1	8.4718631994	8.1258733614	1
1624530_pm	0.0719	0.1094530833	0	0	1	6.1217131453	5.5164017112	1
1624531_pm_s	0.0015	0.0135627646	1	1	1	4.9265814337	5.4441745149	0
1624532_pm_a	0.0224	0.0569413505	0	1	1	4.9279256404	5.3512153074	0
1624533_pm_s	0.9987	0.5493581185	0	0	0	5.6656946696	5.6659884947	0
1624534_pm	0.0839	0.1195896913	0	0	1	4.684463053	4.7139488858	0
1624535_pm	0.3685	0.3160123121	0	0	0	6.3980950689	6.1883549479	1
1624536_pm	0.5555	0.4061574546	0	0	0	4.7465330741	4.7770062738	0
1624537_pm_s	0.1163	0.1467481591	0	0	1	5.4878608625	5.1996062723	1
1624538_pm	0.7616	0.4828205556	0	0	0	4.8802747368	4.9032261865	0
1624539_pm	0.0810	0.1173727745	0	0	1	5.2573739279	4.956134292	1
1624540_pm	0.8596	0.5121670273	0	0	0	4.6828293087	4.6801221609	1
1624541_pm	0.1868	0.2008111769	0	0	0	5.9247552704	5.5672970666	1
1624542_pm	0.0394	0.0778626567	0	1	1	5.1370719354	5.5150594683	0
1624543_pm_s	0.2641	0.2536730046	0	0	0	4.665052536	4.6836492843	0
1624544_pm	0.5075	0.3854136655	0	0	0	6.4942262159	6.317783608	1
1624545_pm	0.8675	0.514254807	0	0	0	5.2069292488	5.1876090503	1
1624546_pm	0.6101	0.428428171	0	0	0	4.8584655733	4.8942087593	0
1624547_pm_s	0.0208	0.0547924504	0	1	1	7.4032892908	6.4906729246	1
1624548_pm	0.6114	0.4289906328	0	0	0	4.7388199669	4.7484399618	0
1624549_pm	0.0103	0.0381040218	1	1	1	7.3105196822	7.9616678188	0
1624550_pm	0.0573	0.0957177866	0	1	1	5.4272578416	4.9533325684	1
1624551_pm	0.0439	0.0827976825	0	1	1	4.8383469681	5.0514198677	0
1624552_pm	0.3816	0.322937691	0	0	0	5.4179294035	5.2813121162	1
1624553_pm_a	0.0010	0.0113079443	1	1	1	5.2153801878	6.5872829988	0
1624554_pm	0.2923	0.2721331485	0	0	0	5.178803775	5.0158800695	1
1624555_pm	0.0343	0.0718457388	0	1	1	5.8197779309	5.1327324915	1
1624556_pm_s	<.0001	0.0025009392	1	1	1	4.8523841843	6.5261112188	0
1624557_pm	0.0093	0.0361898358	1	1	1	6.2303212442	5.1649735074	1
1624558_pm	0.3752	0.3193601948	0	0	0	5.2132342145	5.0516838952	1
1624559_pm_a	0.9955	0.5485226198	0	0	0	6.8331359599	6.831758657	1
1624560_pm	0.8746	0.515936692	0	0	0	5.0609104521	5.0774122682	0
1624561_pm	0.7872	0.490612048	0	0	0	4.7942677962	4.8126604572	0
1624562_pm_s	0.0003	0.0058850808	1	1	1	4.7610497436	5.5598145482	0
1624563_pm	0.2183	0.2232878255	0	0	0	4.8811279726	4.9829912531	0
1624564_pm_s	0.1469	0.1705372998	0	0	1	7.6893991077	7.3419332594	1
1624565_pm_a	0.4678	0.3670969066	0	0	0	5.7635644416	5.6255834482	1
1624566_pm	0.9273	0.5305390885	0	0	0	4.8464793821	4.8526634487	0
1624567_pm	0.3907	0.3278766517	0	0	0	4.7851447988	4.8324375624	0
1624568_pm	0.9896	0.5471306103	0	0	0	4.9343871327	4.9333195974	1
1624569_pm	0.1801	0.1958027508	0	0	1	5.3111380655	5.6347885104	0
1624570_pm_a	0.1819	0.1970813247	0	0	1	6.9227962371	6.5552037526	1
1624571_pm_s	0.6660	0.4496892494	0	0	0	6.1103145903	6.1988472101	0
1624572_pm_a	0.0326	0.0697007547	0	1	1	6.3150528076	5.3782175115	1
1624573_pm	0.8531	0.5105387319	0	0	0	4.7317324375	4.7398186162	0
1624574_pm	0.7548	0.4803626012	0	0	0	6.0568671947	5.9904040567	1
1624575_pm_a	0.5204	0.3911686571	0	0	0	5.5502156664	5.6570119945	0
1624576_pm	0.8939	0.5217801948	0	0	0	5.0506773768	5.0659653994	0
1624577_pm	0.0034	0.0211050279	1	1	1	4.9851775833	5.6682476858	0
1624578_pm	0.4527	0.3599140165	0	0	0	4.9836630586	5.0639212733	0
1624579_pm	0.0099	0.0373148132	1	1	1	5.1570924625	5.7291792081	0
1624580_pm	0.2080	0.2160139046	0	0	0	5.1542922355	4.9615806349	1
1624581_pm	0.0027	0.0185296318	1	1	1	4.9769084046	5.581627333	0
1624582_pm_a	0.9920	0.5476496807	0	0	0	4.9068712115	4.9077795381	0
1624583_pm	0.4272	0.3467579838	0	0	0	6.6070957998	6.7838485709	0
1624584_pm	0.0093	0.0361353158	1	1	1	4.8125866277	5.0908070612	0
1624585_pm	0.8481	0.5094104998	0	0	0	5.486212207	5.4611496772	1
1624586_pm_a	0.0060	0.0283915921	1	1	1	5.3379571843	6.2435749572	0
1624587_pm	0.0138	0.044704263	1	1	1	5.7484926839	6.4071281106	0
1624588_pm	0.9635	0.5407953716	0	0	0	4.8699439936	4.8668001001	1
1624589_pm_a	0.3165	0.2867897116	0	0	0	5.5439995022	5.6998550496	0
1624590_pm	0.6814	0.4554616659	0	0	0	5.077508555	5.0165548492	1
1624591_pm	<.0001	0.003326546	1	1	1	4.7440541266	5.9566561312	0
1624592_pm	0.3521	0.3073470192	0	0	0	5.3554690911	5.2363842588	1
1624593_pm	0.3264	0.2929937117	0	0	0	5.0524229235	5.1645740298	0
1624594_pm	0.0625	0.1007133141	0	0	1	5.6768410275	5.1821705392	1
1624595_pm_a	0.0145	0.0457862667	1	1	1	7.522885088	6.4894954305	1
1624596_pm	0.0165	0.0485726074	1	1	1	4.8223421999	5.038713347	0
1624597_pm	0.7560	0.4808054964	0	0	0	4.7967789745	4.7799633195	1
1624598_pm	0.9864	0.5465251498	0	0	0	4.9013145144	4.9002922718	1
1624599_pm	0.0347	0.072176089	0	1	1	4.8497349362	5.0620507281	0
1624600_pm	0.1369	0.1626783414	0	0	1	5.35765731	5.6389001925	0
1624601_pm	0.4647	0.3655196942	0	0	0	5.5201873286	5.3626083789	1
1624602_pm	0.3517	0.3070963518	0	0	0	4.8984279208	4.8122770812	1
1624603_pm	0.1019	0.1352152624	0	0	1	6.0274232752	5.5512972572	1
1624604_pm_a	0.6522	0.4441972266	0	0	0	5.4240474226	5.3501047495	1
1624605_pm	0.0015	0.0136110579	1	1	1	5.0086879503	5.8280316744	0
1624606_pm	0.7766	0.4868725362	0	0	0	5.2430813061	5.187429226	1
1624607_pm	0.5787	0.4155323635	0	0	0	6.1235609967	6.0000728007	1
1624608_pm_s	0.0044	0.0244016127	1	1	1	6.0377387767	7.1682079365	0
1624609_pm	0.0670	0.1048297367	0	0	1	4.8341132536	4.9571367962	0
1624610_pm	0.6466	0.4425213428	0	0	0	4.77900292	4.7971457244	0
1624611_pm_a	0.0941	0.1291592139	0	0	1	7.851823989	7.3287184966	1
1624612_pm	0.3089	0.2825134855	0	0	0	5.1014431252	4.9839437825	1
1624613_pm	0.0426	0.0814471166	0	1	1	6.0981606463	5.3559010183	1
1624614_pm	0.4730	0.3696811917	0	0	0	5.6647909267	5.832267221	0
1624615_pm	0.2043	0.2134606944	0	0	0	4.8288595089	4.9750045343	0
1624616_pm	0.0241	0.058945783	0	1	1	4.8375908425	5.0499811573	0
1624617_pm	0.0830	0.1187871553	0	0	1	5.4020555959	5.089873441	1
1624618_pm	0.2068	0.2152477621	0	0	0	6.090365076	5.7656141512	1
1624619_pm_s	0.7506	0.4791044144	0	0	0	4.8028640193	4.8177926268	0
1624620_pm	0.0837	0.119423187	0	0	1	5.4538328682	5.0020311158	1
1624621_pm	0.2138	0.2200101876	0	0	0	5.0564749499	4.9030684278	1
1624622_pm	0.7319	0.4723173041	0	0	0	5.114537047	5.1416699517	0
1624623_pm	0.1147	0.1454385067	0	0	1	4.7958285091	4.743164209	1
1624624_pm	0.4654	0.3659247802	0	0	0	4.7188267487	4.7399870525	0
1624625_pm_a	0.0005	0.0071968169	1	1	1	4.952368682	5.8837625517	0
1624626_pm	0.0993	0.1332672929	0	0	1	4.9410666712	5.1246677738	0
1624627_pm_s	0.4932	0.3787193435	0	0	0	6.7958742337	6.5916642276	1
1624628_pm	0.0008	0.0098337779	1	1	1	4.943810484	6.1985491524	0
1624629_pm	0.0001	0.0037500563	1	1	1	4.861051565	6.160223774	0
1624630_pm	0.0005	0.0071968169	1	1	1	4.8089194086	5.402308587	0
1624631_pm_x	0.5929	0.4214783327	0	0	0	4.7877552804	4.8159939838	0
1624632_pm	0.0565	0.0950668586	0	1	1	5.2762199159	4.9423619245	1
1624633_pm	0.9131	0.5270990492	0	0	0	4.7542904305	4.7580080488	0
1624634_pm	0.0259	0.0614137441	0	1	1	5.1002628686	4.7203638029	1
1624635_pm	0.0194	0.0528973291	0	1	1	6.4305063668	5.3878686226	1
1624636_pm	0.3034	0.2792670747	0	0	0	5.1063038065	5.2677022113	0
1624637_pm	0.9667	0.5415642728	0	0	0	5.4993867003	5.4909444204	1
1624638_pm_a	0.1190	0.1488791562	0	0	1	6.5140674076	5.9380769786	1
1624639_pm	0.0252	0.0605703573	0	1	1	5.7280331146	5.1368027233	1
1624640_pm_x	0.3202	0.2891542635	0	0	0	4.8707881171	4.9678263211	0
1624641_pm	0.3751	0.3193165066	0	0	0	4.8399012304	4.9233674035	0
1624642_pm	0.9309	0.531324053	0	0	0	4.7370585566	4.7403412268	0
1624643_pm_a	0.8012	0.4953977009	0	0	0	5.188131729	5.1585409413	1
1624644_pm_a	0.4288	0.3476588637	0	0	0	5.9020583193	5.7132323457	1
1624645_pm	0.7678	0.4843981005	0	0	0	5.5734720662	5.6294500825	0
1624646_pm	0.3347	0.2976573819	0	0	0	4.843857854	4.9082121875	0
1624647_pm	0.9610	0.540099429	0	0	0	4.7983166311	4.7955207168	1
1624648_pm	0.6325	0.4369244027	0	0	0	4.7498164514	4.7324148546	1
1624649_pm_a	0.3739	0.3185672288	0	0	0	5.718630352	5.5164793119	1
1624650_pm	0.1807	0.1961876647	0	0	1	6.0901023642	5.7819550419	1
1624651_pm	0.8355	0.5057153793	0	0	0	4.8276354501	4.8388039808	0
1624652_pm	0.2601	0.2512419414	0	0	0	5.0615627839	4.9261284691	1
1624653_pm	0.0046	0.0248463603	1	1	1	4.8515142464	5.3476879686	0
1624654_pm	0.7030	0.4630442849	0	0	0	4.7373996122	4.7496712705	0
1624655_pm	0.3522	0.3073470192	0	0	0	4.8044451656	4.8590719133	0
1624656_pm_s	0.0342	0.0716749346	0	1	1	5.9077805235	5.2881656934	1
1624657_pm	0.4975	0.3808325479	0	0	0	4.970217827	4.8990916362	1
1624658_pm	0.2293	0.2305193077	0	0	0	5.5155858193	5.2899714713	1
1624659_pm	0.1485	0.1718073559	0	0	1	6.0561303075	5.5733490442	1
1624660_pm	0.0731	0.1104061761	0	0	1	5.6739185735	5.2897395035	1
1624661_pm	0.4063	0.3358982739	0	0	0	5.9867279521	5.8322267508	1
1624662_pm	0.0266	0.0623528989	0	1	1	5.1471999273	5.6701970236	0
1624663_pm_a	0.9878	0.5468883132	0	0	0	4.8277727822	4.8286166185	0
1624664_pm	0.1504	0.1732783874	0	0	1	5.1026274641	4.893325074	1
1624665_pm	0.0306	0.0673409148	0	1	1	5.861707815	5.2110797903	1
1624666_pm	0.2246	0.2275116908	0	0	0	5.0162059139	4.8733276231	1
1624667_pm	0.0140	0.0449094819	1	1	1	4.7906157058	4.9455316363	0
1624668_pm_s	0.0289	0.0653929244	0	1	1	5.9068429323	5.3595920423	1
1624669_pm	0.7927	0.4924192779	0	0	0	5.0898460155	5.1170427503	0
1624670_pm	0.0048	0.0253451978	1	1	1	4.8866820399	5.3505428317	0
1624671_pm	0.8718	0.5150879069	0	0	0	4.9098626846	4.9272436515	0
1624672_pm	0.3597	0.3115508037	0	0	0	5.0927998039	4.9737253306	1
1624673_pm	0.1076	0.1397636703	0	0	1	5.9243557757	5.4420820775	1
1624674_pm	0.0209	0.0550054467	0	1	1	4.6805817972	4.6952612489	0
1624675_pm	0.0639	0.1017744589	0	0	1	6.9545823906	6.3476483361	1
1624676_pm_a	0.8855	0.5192877256	0	0	0	5.1596133315	5.1407626134	1
1624677_pm	0.8122	0.4987836449	0	0	0	5.382615023	5.4239367124	0
1624678_pm	<.0001	0.0027509196	1	1	1	4.8074329523	6.3020057477	0
1624679_pm	0.0770	0.1138492908	0	0	1	5.5163914647	5.9648197157	0
1624680_pm_a	0.0730	0.1103795703	0	0	1	5.4620882212	5.0155572791	1
1624681_pm	0.5838	0.4173794894	0	0	0	4.8908079999	4.9403876663	0
1624682_pm	0.8160	0.49977979	0	0	0	4.7968088218	4.8113356789	0
1624683_pm	0.0555	0.0943116266	0	1	1	6.1959935857	5.5653065793	1
1624684_pm	0.6067	0.427105044	0	0	0	5.4361602716	5.3466738101	1
1624685_pm	0.5887	0.4195373621	0	0	0	6.6717026602	6.7887018838	0
1624686_pm_a	0.0908	0.1261577012	0	0	1	6.4839490298	6.9501773914	0
1624687_pm_a	0.7883	0.4908384036	0	0	0	4.9212906378	4.8951924835	1
1624688_pm	0.0025	0.0178499884	1	1	1	5.9149603455	7.1601819169	0
1624689_pm	0.0206	0.0546836536	0	1	1	4.7395516249	4.8424880917	0
1624690_pm	0.4591	0.3628236047	0	0	0	5.9822328944	5.8253406344	1
1624691_pm	0.8375	0.5062798357	0	0	0	4.8355889575	4.8242376056	1
1624692_pm	0.1439	0.1682720077	0	0	1	5.0427557367	5.2317116797	0
1624693_pm	0.2410	0.2383781933	0	0	0	6.5063362591	6.2064216172	1
1624694_pm	0.0023	0.0166709112	1	1	1	4.8203301717	5.305494015	0
1624695_pm	0.0768	0.1137198942	0	0	1	5.0429251359	5.254045861	0
1624696_pm_a	0.3379	0.2997341402	0	0	0	5.3213877504	5.474867921	0
1624697_pm	0.0055	0.027257441	1	1	1	4.844301788	5.1840495577	0
1624698_pm	0.1210	0.1503495142	0	0	1	4.8078141428	4.8935280189	0
1624699_pm_s	0.0270	0.0629015781	0	1	1	5.7964012605	5.1207644483	1
1624700_pm_a	0.0011	0.0113665299	1	1	1	4.8064245777	5.5645270518	0
1624701_pm	0.7296	0.4714998028	0	0	0	4.8575745542	4.8836047303	0
1624702_pm_s	0.0279	0.0642284713	0	1	1	4.7423726513	4.8570084822	0
1624703_pm	0.3779	0.32097216	0	0	0	4.8628488949	4.9241496479	0
1624704_pm	0.3311	0.2956075199	0	0	0	5.1398293762	5.2831574849	0
1624705_pm_a	0.4460	0.3570739471	0	0	0	6.7461340558	6.5069563229	1
1624706_pm	0.6309	0.4362260075	0	0	0	5.3361834204	5.4078210154	0
1624707_pm	0.2309	0.2316207431	0	0	0	4.7501677081	4.798143364	0
1624708_pm	0.3626	0.3129678423	0	0	0	4.9153439915	5.0014510877	0
1624709_pm	0.7330	0.4726898531	0	0	0	4.7861126815	4.8086884096	0
1624710_pm	0.4169	0.3412187017	0	0	0	4.7954976212	4.8573959052	0
1624711_pm	<.0001	0.0030794683	1	1	1	5.0982445986	7.2824635615	0
1624712_pm	0.8516	0.5103186093	0	0	0	4.934990039	4.9174261455	1
1624713_pm	0.5179	0.3903121057	0	0	0	5.174829683	5.0779303357	1
1624714_pm	0.0047	0.0250010555	1	1	1	6.759691052	5.4500351705	1
1624715_pm	0.5600	0.4080104586	0	0	0	6.9366580663	6.7897919898	1
1624716_pm	0.8252	0.5027973633	0	0	0	4.8241293147	4.8356142481	0
1624717_pm_s	0.0026	0.0183318008	1	1	1	5.5419031445	6.3831982927	0
1624718_pm_a	0.6169	0.4313603506	0	0	0	4.8152666422	4.845198991	0
1624719_pm	0.1552	0.1767610993	0	0	1	6.2626011953	5.9624513217	1
1624720_pm_s	0.0036	0.0217248418	1	1	1	5.9452159054	7.0524559512	0
1624721_pm	0.4742	0.3701677296	0	0	0	5.094135599	5.0198277301	1
1624722_pm	0.4784	0.3721199606	0	0	0	4.8899143012	4.8506427644	1
1624723_pm	0.1684	0.1872160353	0	0	1	5.5734438466	5.2607862164	1
1624724_pm	0.7017	0.4625758727	0	0	0	4.8997624454	4.934444445	0
1624725_pm	0.6497	0.4436184824	0	0	0	5.1017500448	5.1567147447	0
1624726_pm_s	0.5897	0.4200249496	0	0	0	5.8409736579	5.962113441	0
1624727_pm_s	0.7249	0.4699901134	0	0	0	6.3018204473	6.3853974919	0
1624728_pm	0.1228	0.1518663215	0	0	1	5.0169136465	5.2133654293	0
1624729_pm	0.7521	0.4795070597	0	0	0	5.615964326	5.6782552053	0
1624730_pm	0.9746	0.5432906253	0	0	0	5.0245304608	5.0218158836	1
1624731_pm_s	0.0104	0.0382172433	1	1	1	6.5814391094	7.5643227423	0
1624732_pm	0.0494	0.0881862004	0	1	1	4.9089229095	5.1957685959	0
1624733_pm	0.2600	0.251238668	0	0	0	4.8679425849	4.7871786603	1
1624734_pm	0.8003	0.4951595458	0	0	0	4.9183279712	4.8928453283	1
1624735_pm	0.9803	0.5447578679	0	0	0	4.8173389782	4.8156945192	1
1624736_pm_a	0.0687	0.1064919689	0	0	1	5.1919737926	5.5472752499	0
1624737_pm	0.1686	0.187329223	0	0	1	5.3484017682	5.0537846259	1
1624738_pm	0.7312	0.4720734743	0	0	0	4.7489050751	4.7324781104	1
1624739_pm	0.6183	0.4318388863	0	0	0	4.856148075	4.8857690332	0
1624740_pm	0.9997	0.5495192002	0	0	0	4.9502389468	4.9502017115	1
1624741_pm	0.5197	0.3908510881	0	0	0	5.2879655944	5.1806592457	1
1624742_pm_a	0.7970	0.4938690245	0	0	0	6.8056101342	6.7378594557	1
1624743_pm_s	0.0160	0.047767111	1	1	1	6.0186831615	5.2058600439	1
1624744_pm_a	0.0947	0.1296085214	0	0	1	5.478351192	5.7649475085	0
1624745_pm	0.3002	0.2770804253	0	0	0	4.8648523435	4.9385716815	0
1624746_pm	<.0001	0.0024951364	1	1	1	4.7626829368	6.3373626948	0
1624747_pm	0.0444	0.0833202426	0	1	1	5.6863908024	4.9603863092	1
1624748_pm_a	0.0784	0.1150532003	0	0	1	6.1515994551	5.7155691429	1
1624749_pm	0.3509	0.3066823233	0	0	0	4.747346949	4.810760883	0
1624750_pm	0.0020	0.0156195542	1	1	1	6.5353738684	5.1380907992	1
1624751_pm	<.0001	0.0027509196	1	1	1	4.7036915361	5.6796815758	0
1624752_pm	0.2195	0.2241318179	0	0	0	6.1113319676	5.7960491568	1
1624753_pm	0.0528	0.0915407743	0	1	1	4.7880776754	4.9401256373	0
1624754_pm	0.3121	0.2844362388	0	0	0	4.8191224338	4.7477695875	1
1624755_pm_a	0.8157	0.4997043491	0	0	0	6.3595251531	6.3042675644	1
1624756_pm	0.1520	0.1744347944	0	0	1	5.1915778653	5.4117606937	0
1624757_pm	<.0001	0.0022315756	1	1	1	4.7416023861	5.7286468405	0
1624758_pm	0.0176	0.0502346458	0	1	1	4.6958651589	4.8019769762	0
1624759_pm_s	0.2232	0.2265590974	0	0	0	4.7559547165	4.8365256554	0
1624760_pm	0.0031	0.0201655226	1	1	1	5.1527959644	5.8696675148	0
1624761_pm	0.6718	0.4521256471	0	0	0	4.9927018596	5.0232299985	0
1624762_pm	0.1259	0.1540207802	0	0	1	4.8011939417	4.9124256252	0
1624763_pm	0.3195	0.2887637685	0	0	0	5.8663046755	5.6212905606	1
1624764_pm_a	0.3576	0.3103384228	0	0	0	5.0862932266	5.2047727322	0
1624765_pm	0.3702	0.3166594241	0	0	0	5.6062343159	5.3883780773	1
1624766_pm_s	0.0577	0.0960460695	0	1	1	6.2329114659	5.6684104342	1
1624767_pm	0.2142	0.2202674576	0	0	0	5.4371103187	5.2298838271	1
1624768_pm	0.0004	0.0069070456	1	1	1	4.8049683705	5.8999297262	0
1624769_pm_s	0.2197	0.2241521108	0	0	0	5.0974952903	5.2558565038	0
1624770_pm	0.7031	0.4630535916	0	0	0	4.8083046248	4.8388985876	0
1624771_pm	0.7537	0.4800175076	0	0	0	4.7213091031	4.7141608663	1
1624772_pm	0.0019	0.0152171615	1	1	1	4.8477386272	5.1818552962	0
1624773_pm	0.0046	0.0247751569	1	1	1	4.6982690799	4.8884758722	0
1624774_pm_a	0.2032	0.2127848223	0	0	0	5.5586079313	5.815287473	0
1624775_pm	0.3026	0.2786813168	0	0	0	5.4655983957	5.225509009	1
1624776_pm_a	0.8120	0.4987628298	0	0	0	7.0816213784	7.0173159299	1
1624777_pm	0.0009	0.0103751561	1	1	1	4.7638140352	5.141136257	0
1624778_pm	0.1103	0.1420570558	0	0	1	5.2373128013	4.9882268561	1
1624779_pm	0.0019	0.0155445891	1	1	1	6.7995009021	5.4184987266	1
1624780_pm	0.0128	0.0429397841	1	1	1	5.1169998425	4.7904038052	1
1624781_pm	0.3367	0.2988362129	0	0	0	4.767349239	4.7278089601	1
1624782_pm_a	0.1295	0.1567863504	0	0	1	7.0234656745	6.5433049942	1
1624783_pm	0.9032	0.5242479403	0	0	0	4.9727159639	4.9866306756	0
1624784_pm	0.0093	0.0362045779	1	1	1	5.0480345092	5.4306540772	0
1624785_pm	0.9719	0.5427225943	0	0	0	5.0933942526	5.0877879273	1
1624786_pm	0.0772	0.1141093032	0	0	1	6.7435846625	6.3412699717	1
1624787_pm_s	0.5077	0.3855178891	0	0	0	4.8485439011	4.8290529925	1
1624788_pm	0.0960	0.1307059304	0	0	1	5.6393951886	5.1941308417	1
1624789_pm	0.7425	0.4759373363	0	0	0	4.736413241	4.7502220077	0
1624790_pm	0.3785	0.3212207369	0	0	0	5.0959293089	5.2119976563	0
1624791_pm	0.4757	0.3708950403	0	0	0	5.3991438693	5.5045178436	0
1624792_pm	0.1241	0.1528622188	0	0	1	8.3777031456	8.0196184151	1
1624793_pm	0.3697	0.3164523541	0	0	0	4.8110954703	4.859241504	0
1624794_pm	<.0001	0.0034124497	1	1	1	4.7694337058	5.6354502539	0
1624795_pm	0.1462	0.1700622319	0	0	1	5.7279335861	5.4124083215	1
1624796_pm	0.5199	0.3909263878	0	0	0	5.9267960905	5.7994908484	1
1624797_pm	0.4006	0.3330135486	0	0	0	5.2245971022	5.3609262563	0
1624798_pm_s	0.4179	0.341781065	0	0	0	5.339849781	5.466975086	0
1624799_pm	0.3705	0.3168023152	0	0	0	4.9048710993	4.9869793725	0
1624800_pm	0.1335	0.1601039184	0	0	1	5.5375292391	5.096806622	1
1624801_pm	0.0013	0.0124563691	1	1	1	4.711105398	5.3464456926	0
1624802_pm	0.1993	0.2100660183	0	0	0	4.894218388	4.7781258513	1
1624803_pm	0.0756	0.1126459116	0	0	1	4.7253016859	4.8014598222	0
1624804_pm	0.5515	0.4045205532	0	0	0	5.2583922981	5.1693360189	1
1624805_pm	0.7143	0.4664209163	0	0	0	4.9575701125	4.9230782495	1
1624806_pm	0.0305	0.0671614447	0	1	1	5.3237063836	4.8860806264	1
1624807_pm	0.0190	0.0523096741	0	1	1	5.0441992038	5.3772904298	0
1624808_pm	0.0148	0.0462275473	1	1	1	5.3778285837	6.0200066703	0
1624809_pm_s	0.0008	0.0097735212	1	1	1	4.7445523266	5.1774127467	0
1624810_pm	0.0977	0.1319890766	0	0	1	5.3350925859	5.0793946535	1
1624811_pm	0.4448	0.356402254	0	0	0	4.7952884699	4.8379244619	0
1624812_pm	0.2279	0.2295829114	0	0	0	5.5438516604	5.2514664545	1
1624813_pm_s	0.1352	0.1612594358	0	0	1	5.2162044188	4.9483659915	1
1624814_pm	0.3659	0.3146694875	0	0	0	4.919255822	4.8422694973	1
1624815_pm	0.0090	0.0355245367	1	1	1	6.9881579042	5.7081294668	1
1624816_pm	0.9534	0.5379129249	0	0	0	5.0060845295	4.999486218	1
1624817_pm	0.0143	0.0455357663	1	1	1	4.9182136961	5.184267175	0
1624818_pm_s	0.2332	0.2331950246	0	0	0	5.929340997	5.6950079349	1
1624819_pm_s	0.1879	0.2016949392	0	0	0	4.7602064974	4.7279457627	1
1624820_pm	0.0671	0.104874058	0	0	1	5.3335638896	5.006394371	1
1624821_pm	0.0185	0.0515295722	0	1	1	5.3313061958	5.8736395073	0
1624822_pm	0.6483	0.4431576772	0	0	0	5.8420874171	5.7489431668	1
1624823_pm	0.4289	0.3477104472	0	0	0	4.8574888898	4.812940979	1
1624824_pm	0.0817	0.1178506238	0	0	1	7.1832901091	7.6318220103	0
1624825_pm_s	0.6042	0.4260385654	0	0	0	5.4769306218	5.3741217299	1
1624826_pm	0.7430	0.4761504091	0	0	0	5.9030773256	5.9655951774	0
1624827_pm	0.2762	0.2613269577	0	0	0	5.2494654245	5.4095520454	0
1624828_pm	0.2599	0.2511714209	0	0	0	4.7362613267	4.7680383812	0
1624829_pm	0.3287	0.2944193146	0	0	0	5.6277682804	5.3391691342	1
1624830_pm	0.0072	0.0314367035	1	1	1	5.988888884	7.1000880706	0
1624831_pm	0.1893	0.202703184	0	0	0	5.2216858866	5.4615313471	0
1624832_pm_s	0.7178	0.4675169405	0	0	0	4.7474788206	4.7314980138	1
1624833_pm_a	0.0345	0.0720610138	0	1	1	4.9005538449	5.1687603598	0
1624834_pm	0.0504	0.0893098845	0	1	1	4.8063589854	4.9974999165	0
1624835_pm	0.0004	0.0067211539	1	1	1	4.7845114453	6.1843632554	0
1624836_pm	0.1215	0.1508041967	0	0	1	4.8356792171	4.9265039589	0
1624837_pm	0.4008	0.3331045882	0	0	0	5.3409963639	5.1803217224	1
1624838_pm_a	0.0007	0.0088321128	1	1	1	4.7713184764	5.0198529861	0
1624839_pm	0.0206	0.0546430681	0	1	1	5.4969549207	6.1599037519	0
1624840_pm	0.0900	0.1254544442	0	0	1	4.7711222381	4.8718824878	0
1624841_pm_s	0.0169	0.0492039056	1	1	1	5.7004884003	6.3218343042	0
1624842_pm	0.0199	0.0535983152	0	1	1	5.9376741207	5.1868512537	1
1624843_pm	0.7562	0.4808446625	0	0	0	5.8864342813	5.8228320883	1
1624844_pm_x	0.0822	0.1182566937	0	0	1	4.7134060541	4.7587197601	0
1624845_pm_a	0.8282	0.5036586798	0	0	0	6.3316042686	6.3717970437	0
1624846_pm	0.3520	0.3073294379	0	0	0	4.7497870238	4.7921575371	0
1624847_pm	0.0706	0.108279498	0	0	1	5.9451309247	5.472939002	1
1624848_pm	0.1928	0.2053375732	0	0	0	5.2453820535	5.0373963545	1
1624849_pm	0.2033	0.2128733014	0	0	0	6.2143057878	5.8784542575	1
1624850_pm	0.0003	0.0053237175	1	1	1	4.9948669383	5.6363639352	0
1624851_pm	0.0296	0.0662562844	0	1	1	6.7336174928	6.005213936	1
1624852_pm	0.0618	0.1001553451	0	0	1	4.9514933624	5.187592873	0
1624853_pm	0.0004	0.0069574546	1	1	1	4.9289384615	5.8471765165	0
1624854_pm_s	0.0060	0.0284095066	1	1	1	5.0785686266	5.5982143907	0
1624855_pm	<.0001	0.0019433989	1	1	1	4.6921969275	6.637476687	0
1624856_pm	0.0946	0.1295128634	0	0	1	4.8146862637	4.6896916149	1
1624857_pm	0.9478	0.5362747298	0	0	0	4.8982326897	4.8922095726	1
1624858_pm	0.0662	0.1042063588	0	0	1	6.0672085591	5.4893908052	1
1624859_pm	0.4523	0.3598562509	0	0	0	4.8138770138	4.8708832281	0
1624860_pm	0.0003	0.0053237175	1	1	1	4.7467745003	5.5974679245	0
1624861_pm	0.0307	0.0674140973	0	1	1	5.2081809355	4.8454343577	1
1624862_pm	0.9974	0.5489949966	0	0	0	4.8291256331	4.8293430289	0
1624863_pm_a	0.0018	0.0151322505	1	1	1	5.3389344501	6.1483559386	0
1624864_pm_s	0.0624	0.1006929436	0	0	1	5.9197675053	5.4719380945	1
1624865_pm	0.1656	0.1849188647	0	0	1	5.2188902446	5.0509063393	1
1624866_pm	0.0098	0.0370940298	1	1	1	4.923711506	5.3677664643	0
1624867_pm	0.1208	0.1503205564	0	0	1	5.173211595	5.4127720581	0
1624868_pm	0.3383	0.299843201	0	0	0	5.1095980867	4.9689791061	1
1624869_pm	0.0117	0.040694463	1	1	1	4.9635954337	5.4370436862	0
1624870_pm	0.0009	0.0102835738	1	1	1	4.7299848942	5.2603488207	0
1624871_pm_s	0.4210	0.34320267	0	0	0	4.9814078115	5.0595262508	0
1624872_pm	0.3297	0.2949169474	0	0	0	4.992067437	5.0817867713	0
1624873_pm	0.2475	0.2428757713	0	0	0	5.8829806296	5.6191758505	1
1624874_pm	0.1955	0.2074336239	0	0	0	4.8900405879	5.0096746519	0
1624875_pm	0.3969	0.3309562656	0	0	0	5.0624432498	4.9591653805	1
1624876_pm	0.2229	0.2263179913	0	0	0	6.3734332688	6.0450415187	1
1624877_pm	0.8319	0.5048774641	0	0	0	5.7769648436	5.8286802167	0
1624878_pm	0.1225	0.1516652116	0	0	1	4.817229808	4.9061406407	0
1624879_pm	0.8906	0.5207591269	0	0	0	5.0313980984	5.0423674672	0
1624880_pm	0.0015	0.0136110579	1	1	1	5.4509615387	7.2069789016	0
1624881_pm	0.0864	0.1219901469	0	0	1	5.0729212628	5.2325775485	0
1624882_pm	0.6181	0.4318388863	0	0	0	5.0091663023	4.9559957068	1
1624883_pm	0.0704	0.1081916156	0	0	1	6.6863930217	6.046552432	1
1624884_pm	0.9456	0.5356658487	0	0	0	5.9330102744	5.9183391865	1
1624885_pm	0.7014	0.4624324787	0	0	0	4.8802295309	4.9031984259	0
1624886_pm_s	0.3693	0.3162846683	0	0	0	4.8024132321	4.8623583736	0
1624887_pm	0.0038	0.0225050756	1	1	1	7.4009092092	5.9164011451	1
1624888_pm	0.4477	0.3577565343	0	0	0	5.3114144844	5.1665978088	1
1624889_pm_a	0.0481	0.0869042916	0	1	1	6.1776932545	5.6788245903	1
[truncated: 16,770 more rows]
