# Supplementary material for: Partitioning Transcript Variation in Drosophila: Abundance, Isoforms, and Alleles
Source: G3 (Bethesda). 2011 Nov 1;1(6):427–36. doi: 10.1534/g3.111.000596 (PMC3276160; doi:10.1534/g3.111.000596)
Supplement: Supporting Information [file supp_1.6.427_TableS2.csv]

gene_symbol_cat	raw_p	pfdr_p	pfdr_05	pfdr_10	pfdr_20
14-3-3zeta	0.6053	0.8940505764	0	0	0
5-HT1A	0.9585	0.8940505764	0	0	0
5PtaseI	0.7264	0.8940505764	0	0	0
AGO1	0.2123	0.6772102595	0	0	0
AP-1gamma	0.2713	0.7464161775	0	0	0
AP-2	0.9636	0.8940505764	0	0	0
ATPCL	0.0596	0.3521143764	0	0	0
Aats-ala	0.7971	0.8940505764	0	0	0
Aats-glupro	0.1031	0.4644341268	0	0	0
Aats-lys	0.2442	0.7146577568	0	0	0
Aats-thr	0.0596	0.3521143764	0	0	0
Aats-val	0.3090	0.7969516067	0	0	0
Abd-B	0.6582	0.8940505764	0	0	0
Abi	0.9557	0.8940505764	0	0	0
Ac3	0.0225	0.1866011811	0	0	1
AcCoAS	0.9119	0.8940505764	0	0	0
Acon	0.8304	0.8940505764	0	0	0
Act5C	0.9181	0.8940505764	0	0	0
Act87E	0.7581	0.8940505764	0	0	0
Actn	0.0244	0.1929582629	0	0	1
Adar	0.4392	0.8940505764	0	0	0
Adk1	0.1242	0.5182411977	0	0	0
Aef1	0.2046	0.6634082697	0	0	0
Akap200	0.2142	0.6821441321	0	0	0
Ald	0.9874	0.8940505764	0	0	0
Aldh-III	0.7796	0.8940505764	0	0	0
Alg-2	0.9724	0.8940505764	0	0	0
Alh	0.2445	0.7146577568	0	0	0
Ama	0.1880	0.644499674	0	0	0
Ance	0.9610	0.8940505764	0	0	0
Ank2	0.8090	0.8940505764	0	0	0
AnnIX	0.8423	0.8940505764	0	0	0
Antp	0.9635	0.8940505764	0	0	0
Anxb11	0.9654	0.8940505764	0	0	0
Aph-4	0.1214	0.5110933325	0	0	0
Arf51F	0.5811	0.8940505764	0	0	0
Arf79F	0.1851	0.6391334759	0	0	0
Argk	<.0001	1.2381689E-6	1	1	1
Ark	0.9813	0.8940505764	0	0	0
Arpc3A	0.8864	0.8940505764	0	0	0
Asator	0.1851	0.6391334759	0	0	0
Asph	0.7763	0.8940505764	0	0	0
Asx	0.9978	0.8940505764	0	0	0
Ate1	0.8943	0.8940505764	0	0	0
Atet	0.6319	0.8940505764	0	0	0
Atf-2	0.0593	0.3521143764	0	0	0
Atf6	0.6257	0.8940505764	0	0	0
Atg7	0.7309	0.8940505764	0	0	0
Atpalpha	0.3887	0.8748771555	0	0	0
Atx2	0.8275	0.8940505764	0	0	0
Axn	0.1755	0.6279376956	0	0	0
B4	0.7918	0.8940505764	0	0	0
BEAF-32	0.7243	0.8940505764	0	0	0
BicC	0.4208	0.8940505764	0	0	0
Bmcp	0.1292	0.5318552574	0	0	0
Bsg	0.9195	0.8940505764	0	0	0
Bsg25D	0.2304	0.7071862804	0	0	0
Btk29A	0.8081	0.8940505764	0	0	0
Bx	0.5828	0.8940505764	0	0	0
C3G	0.8481	0.8940505764	0	0	0
CAP	<.0001	2.6674181E-6	1	1	1
CBP	0.0046	0.065629981	0	1	1
CDase	0.7617	0.8940505764	0	0	0
CG10006	0.0185	0.166145	0	0	1
CG10026	0.7075	0.8940505764	0	0	0
CG10039	0.1155	0.4985126089	0	0	0
CG10077	0.1793	0.6352427316	0	0	0
CG10082	0.9068	0.8940505764	0	0	0
CG10089	0.0004	0.0104729519	1	1	1
CG10107	0.4694	0.8940505764	0	0	0
CG10126	0.0532	0.329114844	0	0	0
CG10151	0.9463	0.8940505764	0	0	0
CG10165	0.8360	0.8940505764	0	0	0
CG10175	0.0245	0.1929899436	0	0	1
CG10186	0.1799	0.6352427316	0	0	0
CG1021	0.2833	0.7608284792	0	0	0
CG10237	0.0102	0.11184752	0	0	1
CG1024	0.1060	0.4703056406	0	0	0
CG10249	<.0001	0.002884381	1	1	1
CG10265	0.0686	0.3738951869	0	0	0
CG10277	0.6429	0.8940505764	0	0	0
CG10320	0.1386	0.5561064629	0	0	0
CG10353	0.7911	0.8940505764	0	0	0
CG10365	0.6558	0.8940505764	0	0	0
CG1041	0.0207	0.1791701155	0	0	1
CG10481	0.7951	0.8940505764	0	0	0
CG10508	0.1978	0.6590278412	0	0	0
CG10512	0.2272	0.7038673575	0	0	0
CG10602	0.4409	0.8940505764	0	0	0
CG10625	0.7326	0.8940505764	0	0	0
CG10632	0.9970	0.8940505764	0	0	0
CG10638	0.1749	0.6274155965	0	0	0
CG10663	0.4920	0.8940505764	0	0	0
CG10724	0.2372	0.7140129548	0	0	0
CG10732	0.9212	0.8940505764	0	0	0
CG10737	0.5297	0.8940505764	0	0	0
CG10738	0.6860	0.8940505764	0	0	0
CG10741	0.3349	0.8273342679	0	0	0
CG10804	0.9149	0.8940505764	0	0	0
CG1091	0.4495	0.8940505764	0	0	0
CG10924	0.2407	0.7140129548	0	0	0
CG10948	0.9492	0.8940505764	0	0	0
CG10960	0.4365	0.8940505764	0	0	0
CG10962	0.0030	0.0467734036	1	1	1
CG10971	0.1591	0.5984253942	0	0	0
CG10984	0.2729	0.7475945334	0	0	0
CG10999	0.9280	0.8940505764	0	0	0
CG11006	0.6799	0.8940505764	0	0	0
CG1103	0.8818	0.8940505764	0	0	0
CG1104	0.7805	0.8940505764	0	0	0
CG11050	0.4322	0.8940505764	0	0	0
CG11055	0.7513	0.8940505764	0	0	0
CG11076	0.4242	0.8940505764	0	0	0
CG11105	0.9665	0.8940505764	0	0	0
CG11138	0.8305	0.8940505764	0	0	0
CG11149	0.6749	0.8940505764	0	0	0
CG11155	0.9544	0.8940505764	0	0	0
CG11178	0.0400	0.2701323848	0	0	0
CG11198	0.7243	0.8940505764	0	0	0
CG11203	0.6851	0.8940505764	0	0	0
CG11206	0.2432	0.71405847	0	0	0
CG11241	0.9375	0.8940505764	0	0	0
CG11255	0.4889	0.8940505764	0	0	0
CG11265	0.0696	0.3748194155	0	0	0
CG11266	0.4004	0.8851398404	0	0	0
CG11309	0.8856	0.8940505764	0	0	0
CG11321	0.9947	0.8940505764	0	0	0
CG11334	0.0851	0.4178297278	0	0	0
CG11337	0.0078	0.0939500653	0	1	1
CG11347	0.9256	0.8940505764	0	0	0
CG11357	0.2424	0.7140129548	0	0	0
CG1140	0.8936	0.8940505764	0	0	0
CG11406	0.7496	0.8940505764	0	0	0
CG11418	0.5281	0.8940505764	0	0	0
CG1146	0.8649	0.8940505764	0	0	0
CG11486	0.0549	0.3351400856	0	0	0
CG11489	0.9642	0.8940505764	0	0	0
CG11505	0.5437	0.8940505764	0	0	0
CG11537	0.8127	0.8940505764	0	0	0
CG11596	0.0056	0.0722820642	0	1	1
CG11652	0.0611	0.3571947672	0	0	0
CG11658	0.1047	0.4666431114	0	0	0
CG11670	0.9194	0.8940505764	0	0	0
CG11727	0.5728	0.8940505764	0	0	0
CG11760	0.0039	0.0602762568	0	1	1
CG11779	0.9120	0.8940505764	0	0	0
CG11791	0.2003	0.6602833211	0	0	0
CG11870	0.9429	0.8940505764	0	0	0
CG11876	0.9175	0.8940505764	0	0	0
CG11883	0.6719	0.8940505764	0	0	0
CG11892	0.0600	0.3535426436	0	0	0
CG11905	0.9918	0.8940505764	0	0	0
CG1193	0.2852	0.7617634766	0	0	0
CG11961	0.5797	0.8940505764	0	0	0
CG11984	0.8860	0.8940505764	0	0	0
CG12004	0.9214	0.8940505764	0	0	0
CG12026	0.2699	0.7464161775	0	0	0
CG12054	0.1886	0.6445590569	0	0	0
CG12061	0.2458	0.7163520894	0	0	0
CG12065	0.9983	0.8940505764	0	0	0
CG1208	0.0441	0.2908526246	0	0	0
CG12090	0.7111	0.8940505764	0	0	0
CG1213	0.3534	0.844882727	0	0	0
CG12159	0.9948	0.8940505764	0	0	0
CG12163	0.7453	0.8940505764	0	0	0
CG12207	0.8195	0.8940505764	0	0	0
CG12213	0.6870	0.8940505764	0	0	0
CG12236	0.6973	0.8940505764	0	0	0
CG12250	<.0001	1.7462449E-7	1	1	1
CG12304	0.5887	0.8940505764	0	0	0
CG12316	0.7779	0.8940505764	0	0	0
CG12355	0.2046	0.6634082697	0	0	0
CG12360	<.0001	0.0004932978	1	1	1
CG12370	0.9560	0.8940505764	0	0	0
CG12423	<.0001	1.8704793E-9	1	1	1
CG12424	0.9449	0.8940505764	0	0	0
CG12433	0.0874	0.4212953248	0	0	0
CG1244	0.3595	0.8493678378	0	0	0
CG12448	0.0024	0.0399724906	1	1	1
CG12455	0.2742	0.748114819	0	0	0
CG12484	0.8486	0.8940505764	0	0	0
CG12541	0.8591	0.8940505764	0	0	0
CG12567	0.1959	0.6559706942	0	0	0
CG12576	0.9135	0.8940505764	0	0	0
CG12605	0.0006	0.0142451918	1	1	1
CG12607	0.9730	0.8940505764	0	0	0
CG12645	0.5583	0.8940505764	0	0	0
CG12746	0.9398	0.8940505764	0	0	0
CG1275	0.6091	0.8940505764	0	0	0
CG12753	0.7784	0.8940505764	0	0	0
CG12769	0.9500	0.8940505764	0	0	0
CG12814	0.0383	0.2614831745	0	0	0
CG12817	0.8448	0.8940505764	0	0	0
CG12901	0.9885	0.8940505764	0	0	0
CG12963	0.9490	0.8940505764	0	0	0
CG12974	0.0041	0.0611747113	0	1	1
CG12983	0.0020	0.0340546799	1	1	1
CG12991	0.7100	0.8940505764	0	0	0
CG13004	0.1598	0.5988229065	0	0	0
CG13021	0.3919	0.8765875421	0	0	0
CG13124	0.9460	0.8940505764	0	0	0
CG13125	0.0008	0.01598774	1	1	1
CG13185	0.3436	0.8360136086	0	0	0
CG13188	0.8781	0.8940505764	0	0	0
CG13203	0.5055	0.8940505764	0	0	0
CG13204	0.9958	0.8940505764	0	0	0
CG13331	0.8488	0.8940505764	0	0	0
CG13349	0.9365	0.8940505764	0	0	0
CG13366	0.1998	0.6599749304	0	0	0
CG13373	0.1658	0.6164690616	0	0	0
CG13394	0.0099	0.1107204132	0	0	1
CG13502	0.4377	0.8940505764	0	0	0
CG13512	0.5517	0.8940505764	0	0	0
CG1354	0.8607	0.8940505764	0	0	0
CG13551	0.7857	0.8940505764	0	0	0
CG13585	0.9983	0.8940505764	0	0	0
CG13604	0.1195	0.5073509271	0	0	0
CG13606	0.5359	0.8940505764	0	0	0
CG13624	0.5714	0.8940505764	0	0	0
CG13627	0.6995	0.8940505764	0	0	0
CG13636	0.2033	0.6634082697	0	0	0
CG13679	0.9621	0.8940505764	0	0	0
CG13737	0.0703	0.3748194155	0	0	0
CG13776	0.8365	0.8940505764	0	0	0
CG13784	0.7369	0.8940505764	0	0	0
CG13865	0.7010	0.8940505764	0	0	0
CG13900	0.1693	0.620535647	0	0	0
CG13921	0.5217	0.8940505764	0	0	0
CG13937	0.7564	0.8940505764	0	0	0
CG1399	0.7293	0.8940505764	0	0	0
CG14021	0.0450	0.2924017249	0	0	0
CG14098	0.0646	0.3707538651	0	0	0
CG14160	0.0320	0.2319579639	0	0	0
CG14207	0.3391	0.8325091008	0	0	0
CG14253	0.9981	0.8940505764	0	0	0
CG14275	0.0314	0.229630714	0	0	0
CG14299	0.9991	0.8940505764	0	0	0
CG14304	0.9686	0.8940505764	0	0	0
CG14331	0.0230	0.1883304	0	0	1
CG14394	0.5705	0.8940505764	0	0	0
CG1440	0.3879	0.8748771555	0	0	0
CG14408	0.9795	0.8940505764	0	0	0
CG14438	0.1804	0.6358127813	0	0	0
CG14476	0.6237	0.8940505764	0	0	0
CG14478	0.0700	0.3748194155	0	0	0
CG14502	0.8522	0.8940505764	0	0	0
CG14509	0.8229	0.8940505764	0	0	0
CG14516	<.0001	0.0018103314	1	1	1
CG14619	1.0000	0.8940505764	0	0	0
CG14632	0.0151	0.1481799198	0	0	1
CG14693	0.0101	0.1116132498	0	0	1
CG14767	0.9651	0.8940505764	0	0	0
CG14801	0.6767	0.8940505764	0	0	0
CG14823	0.3844	0.8748771555	0	0	0
CG14853	0.9769	0.8940505764	0	0	0
CG14864	0.0085	0.0985426505	0	1	1
CG14872	0.3797	0.8698216261	0	0	0
CG14876	0.6528	0.8940505764	0	0	0
CG14913	0.5710	0.8940505764	0	0	0
CG14935	0.2723	0.7473511486	0	0	0
CG14968	0.1948	0.6559706942	0	0	0
CG14995	0.0364	0.2522630199	0	0	0
CG14997	0.9481	0.8940505764	0	0	0
CG14998	0.0766	0.3945306057	0	0	0
CG15032	0.9914	0.8940505764	0	0	0
CG15086	<.0001	6.8982207E-6	1	1	1
CG15088	0.9209	0.8940505764	0	0	0
CG15096	0.0197	0.1736354516	0	0	1
CG15097	0.0361	0.2516899325	0	0	0
CG15111	0.3150	0.8059162357	0	0	0
CG15117	0.0448	0.2924017249	0	0	0
CG15118	0.9022	0.8940505764	0	0	0
CG1516	0.4158	0.8940505764	0	0	0
CG15186	0.8065	0.8940505764	0	0	0
CG15252	0.7995	0.8940505764	0	0	0
CG15270	0.9856	0.8940505764	0	0	0
CG15279	0.5535	0.8940505764	0	0	0
CG15373	0.8484	0.8940505764	0	0	0
CG15387	0.0962	0.4495506368	0	0	0
CG15506	0.7273	0.8940505764	0	0	0
CG1553	0.6211	0.8940505764	0	0	0
CG15609	0.9242	0.8940505764	0	0	0
CG15611	0.6498	0.8940505764	0	0	0
CG15626	0.4213	0.8940505764	0	0	0
CG15771	0.1003	0.4568964997	0	0	0
CG15894	0.9307	0.8940505764	0	0	0
CG1600	0.0134	0.1361873031	0	0	1
CG1607	0.0733	0.3837543155	0	0	0
CG1623	0.8359	0.8940505764	0	0	0
CG1625	0.7390	0.8940505764	0	0	0
CG1637	0.9892	0.8940505764	0	0	0
CG1640	0.9674	0.8940505764	0	0	0
CG1646	0.9958	0.8940505764	0	0	0
CG1648	0.1664	0.6174654567	0	0	0
CG16708	0.9822	0.8940505764	0	0	0
CG16718	0.4138	0.8940505764	0	0	0
CG1674	0.9955	0.8940505764	0	0	0
CG16742	0.3285	0.8206277728	0	0	0
CG16758	0.8723	0.8940505764	0	0	0
CG16786	0.4368	0.8940505764	0	0	0
CG16833	0.1211	0.510634794	0	0	0
CG16959	0.7943	0.8940505764	0	0	0
CG16971	0.5256	0.8940505764	0	0	0
CG17018	0.0002	0.0043581059	1	1	1
CG1702	0.2453	0.7158734959	0	0	0
CG17082	0.0916	0.4362177096	0	0	0
CG17090	0.6274	0.8940505764	0	0	0
CG17150	<.0001	2.454796E-18	1	1	1
CG17221	0.6474	0.8940505764	0	0	0
CG17230	0.4262	0.8940505764	0	0	0
CG17233	0.3364	0.8286863612	0	0	0
CG17271	0.2408	0.7140129548	0	0	0
CG17292	0.8769	0.8940505764	0	0	0
CG17352	0.6506	0.8940505764	0	0	0
CG17364	0.6750	0.8940505764	0	0	0
CG17370	0.2167	0.6860509159	0	0	0
CG17376	0.1689	0.620535647	0	0	0
CG17378	0.5173	0.8940505764	0	0	0
CG1745	0.3433	0.8360136086	0	0	0
CG17490	0.4791	0.8940505764	0	0	0
CG17494	0.8570	0.8940505764	0	0	0
CG1750	0.8689	0.8940505764	0	0	0
CG17514	0.0133	0.1359364402	0	0	1
CG1753	0.0221	0.1866011811	0	0	1
CG17549	0.0605	0.3550961101	0	0	0
CG17574	0.9897	0.8940505764	0	0	0
CG17600	0.7825	0.8940505764	0	0	0
CG17626	0.2180	0.6885882886	0	0	0
CG17639	0.7785	0.8940505764	0	0	0
CG17646	0.2868	0.7648817985	0	0	0
CG17665	0.8352	0.8940505764	0	0	0
CG17666	0.8938	0.8940505764	0	0	0
CG17667	0.9253	0.8940505764	0	0	0
CG17691	0.4316	0.8940505764	0	0	0
CG17698	0.9606	0.8940505764	0	0	0
CG17746	0.0002	0.0043581059	1	1	1
CG17754	0.9399	0.8940505764	0	0	0
CG17780	0.7286	0.8940505764	0	0	0
CG17816	0.5893	0.8940505764	0	0	0
CG17834	0.8704	0.8940505764	0	0	0
CG17836	0.0725	0.3819633605	0	0	0
CG17838	<.0001	0.00012625	1	1	1
CG17839	0.9969	0.8940505764	0	0	0
CG17896	0.0776	0.396564908	0	0	0
CG17912	0.8848	0.8940505764	0	0	0
CG1812	0.9758	0.8940505764	0	0	0
CG18130	0.1531	0.5904947107	0	0	0
CG18135	0.8953	0.8940505764	0	0	0
CG1814	0.3038	0.7922534623	0	0	0
CG18166	0.2551	0.7307796598	0	0	0
CG18177	0.5524	0.8940505764	0	0	0
CG1835	0.1367	0.5519425014	0	0	0
CG18375	0.5631	0.8940505764	0	0	0
CG18490	0.8126	0.8940505764	0	0	0
CG18507	0.9130	0.8940505764	0	0	0
CG18536	0.9016	0.8940505764	0	0	0
CG18624	0.8720	0.8940505764	0	0	0
CG18659	0.9656	0.8940505764	0	0	0
CG1868	0.3191	0.8108157946	0	0	0
CG18748	0.3069	0.7938276942	0	0	0
CG18769	0.1484	0.5806800031	0	0	0
CG18812	0.0015	0.0276053706	1	1	1
CG1882	0.4487	0.8940505764	0	0	0
CG18854	0.7728	0.8940505764	0	0	0
CG1910	<.0001	0.0016528804	1	1	1
CG1943	0.5329	0.8940505764	0	0	0
CG1957	0.5341	0.8940505764	0	0	0
CG1969	0.8771	0.8940505764	0	0	0
CG1971	0.2360	0.7118929118	0	0	0
CG2003	0.0538	0.3312758916	0	0	0
CG2010	0.5631	0.8940505764	0	0	0
CG2017	0.7780	0.8940505764	0	0	0
CG2051	0.2639	0.7426376054	0	0	0
CG2061	0.4725	0.8940505764	0	0	0
CG2082	0.0012	0.0241382576	1	1	1
CG2121	0.9125	0.8940505764	0	0	0
CG2162	0.9119	0.8940505764	0	0	0
CG2182	0.9884	0.8940505764	0	0	0
CG2199	0.1315	0.5390351809	0	0	0
CG2201	0.6382	0.8940505764	0	0	0
CG2225	0.8652	0.8940505764	0	0	0
CG2246	0.1037	0.4644341268	0	0	0
CG2249	0.5512	0.8940505764	0	0	0
CG2258	0.9423	0.8940505764	0	0	0
CG2264	0.0679	0.3738951869	0	0	0
CG2269	0.2611	0.7380295875	0	0	0
CG2316	0.5312	0.8940505764	0	0	0
CG2446	0.7173	0.8940505764	0	0	0
CG2519	0.3621	0.8530585849	0	0	0
CG2663	0.0225	0.1866011811	0	0	1
CG2694	0.2545	0.7303469896	0	0	0
CG2747	0.0239	0.1901641516	0	0	1
CG2765	0.0970	0.450342778	0	0	0
CG2818	0.8062	0.8940505764	0	0	0
CG2861	0.8231	0.8940505764	0	0	0
CG2862	0.8906	0.8940505764	0	0	0
CG2893	0.8411	0.8940505764	0	0	0
CG2911	0.0848	0.4178297278	0	0	0
CG2924	0.0771	0.3957835915	0	0	0
CG2930	0.8395	0.8940505764	0	0	0
CG2950	0.9325	0.8940505764	0	0	0
CG2982	0.0249	0.1944020119	0	0	1
CG2991	0.4941	0.8940505764	0	0	0
CG30001	0.6314	0.8940505764	0	0	0
CG30007	0.3731	0.865251153	0	0	0
CG30015	0.4946	0.8940505764	0	0	0
CG30035	0.0652	0.3707538651	0	0	0
CG30044	0.9690	0.8940505764	0	0	0
CG30048	0.5387	0.8940505764	0	0	0
CG3011	0.8524	0.8940505764	0	0	0
CG30115	0.4297	0.8940505764	0	0	0
CG30116	0.8096	0.8940505764	0	0	0
CG30118	0.2276	0.7038673575	0	0	0
CG30183	0.8313	0.8940505764	0	0	0
CG30190	0.7638	0.8940505764	0	0	0
CG30194	0.1494	0.5820830565	0	0	0
CG30222	0.8071	0.8940505764	0	0	0
CG30259	0.3604	0.8505592998	0	0	0
CG30271	0.4318	0.8940505764	0	0	0
CG30296	0.0002	0.0049840742	1	1	1
CG30381	0.8872	0.8940505764	0	0	0
CG30387	0.7132	0.8940505764	0	0	0
CG30389	0.5593	0.8940505764	0	0	0
CG30427	<.0001	1.9715909E-8	1	1	1
CG30438	0.0007	0.0145857991	1	1	1
CG30456	0.7263	0.8940505764	0	0	0
CG30460	0.0003	0.006875958	1	1	1
CG30463	0.9968	0.8940505764	0	0	0
CG30492	0.1518	0.5875734111	0	0	0
CG30497	<.0001	0.0001607734	1	1	1
CG3074	0.0206	0.1788534294	0	0	1
CG31012	0.7851	0.8940505764	0	0	0
CG31028	0.9538	0.8940505764	0	0	0
CG31033	0.2909	0.7715484971	0	0	0
CG31038	0.5375	0.8940505764	0	0	0
CG3104	0.9271	0.8940505764	0	0	0
CG31048	0.7103	0.8940505764	0	0	0
CG31064	0.9637	0.8940505764	0	0	0
CG31116	0.3302	0.8218342934	0	0	0
CG31120	0.8726	0.8940505764	0	0	0
CG31121	0.9896	0.8940505764	0	0	0
CG31140	0.7244	0.8940505764	0	0	0
CG31145	0.9482	0.8940505764	0	0	0
CG31163	0.1389	0.5561064629	0	0	0
CG31169	<.0001	1.9715909E-8	1	1	1
CG3119	0.8579	0.8940505764	0	0	0
CG31190	0.9997	0.8940505764	0	0	0
CG31191	0.5924	0.8940505764	0	0	0
CG31219	0.6355	0.8940505764	0	0	0
CG31262	0.0675	0.3738951869	0	0	0
CG31286	0.3464	0.8372706404	0	0	0
CG31291	0.9487	0.8940505764	0	0	0
CG31374	0.7250	0.8940505764	0	0	0
CG31406	0.0055	0.0719468173	0	1	1
CG31522	0.6111	0.8940505764	0	0	0
CG31523	0.9287	0.8940505764	0	0	0
CG3153	0.8619	0.8940505764	0	0	0
CG31534	0.9257	0.8940505764	0	0	0
CG31547	0.7394	0.8940505764	0	0	0
CG31550	0.8829	0.8940505764	0	0	0
CG31619	0.9860	0.8940505764	0	0	0
CG31635	0.8764	0.8940505764	0	0	0
CG31638	0.1177	0.5053880383	0	0	0
CG3164	0.4921	0.8940505764	0	0	0
CG31647	0.9925	0.8940505764	0	0	0
CG31650	0.9229	0.8940505764	0	0	0
CG31678	0.9921	0.8940505764	0	0	0
CG3168	0.0505	0.3206140972	0	0	0
CG31689	0.4564	0.8940505764	0	0	0
CG31690	0.4682	0.8940505764	0	0	0
CG31705	0.7484	0.8940505764	0	0	0
CG31716	0.7033	0.8940505764	0	0	0
CG31720	0.8908	0.8940505764	0	0	0
CG31729	0.9114	0.8940505764	0	0	0
CG31731	0.8649	0.8940505764	0	0	0
CG31751	0.1440	0.5703325005	0	0	0
CG31782	0.4385	0.8940505764	0	0	0
CG31886	0.2468	0.7170911021	0	0	0
CG3192	0.6925	0.8940505764	0	0	0
CG31973	0.9290	0.8940505764	0	0	0
CG32000	0.9717	0.8940505764	0	0	0
CG32016	0.8215	0.8940505764	0	0	0
CG32043	0.8916	0.8940505764	0	0	0
CG32048	1.0000	0.8940505764	0	0	0
CG32062	0.9898	0.8940505764	0	0	0
CG32063	0.8760	0.8940505764	0	0	0
CG32066	0.5710	0.8940505764	0	0	0
CG32082	0.2643	0.7426644646	0	0	0
CG3209	0.6571	0.8940505764	0	0	0
CG32103	0.0001	0.0040445329	1	1	1
CG32112	0.6314	0.8940505764	0	0	0
CG32158	0.1144	0.4964696198	0	0	0
CG3216	0.9236	0.8940505764	0	0	0
CG32169	0.7330	0.8940505764	0	0	0
CG32245	0.0012	0.0241382576	1	1	1
CG32264	0.6410	0.8940505764	0	0	0
CG32280	0.2931	0.7741559511	0	0	0
CG32306	0.4893	0.8940505764	0	0	0
CG32333	0.9795	0.8940505764	0	0	0
CG32343	0.5212	0.8940505764	0	0	0
CG32352	0.6060	0.8940505764	0	0	0
CG32369	0.8723	0.8940505764	0	0	0
CG32373	<.0001	0.0024932054	1	1	1
CG32392	0.3395	0.8325091008	0	0	0
CG32425	0.3650	0.8550337014	0	0	0
CG32441	0.8616	0.8940505764	0	0	0
CG32447	0.7643	0.8940505764	0	0	0
CG32473	0.1592	0.5984253942	0	0	0
CG32521	0.2892	0.7680251876	0	0	0
CG32529	0.9974	0.8940505764	0	0	0
CG32548	<.0001	0.0000971487	1	1	1
CG32549	0.0143	0.1424225345	0	0	1
CG32556	0.0650	0.3707538651	0	0	0
CG32626	0.1648	0.6139482607	0	0	0
CG32627	0.0226	0.1866011811	0	0	1
CG32628	0.4092	0.8940505764	0	0	0
CG32647	0.2595	0.7380295875	0	0	0
CG32654	0.4886	0.8940505764	0	0	0
CG32686	0.1207	0.510634794	0	0	0
CG32694	0.6042	0.8940505764	0	0	0
CG32767	0.4190	0.8940505764	0	0	0
CG32772	0.2113	0.6753101011	0	0	0
CG32792	0.8126	0.8940505764	0	0	0
CG32795	0.3045	0.7922534623	0	0	0
CG32803	0.1561	0.5968763845	0	0	0
CG32809	0.9860	0.8940505764	0	0	0
CG32813	0.0690	0.3738951869	0	0	0
CG32816	0.5788	0.8940505764	0	0	0
CG32944	0.0715	0.3784751959	0	0	0
CG32971	0.6258	0.8940505764	0	0	0
CG32972	0.9943	0.8940505764	0	0	0
CG32982	0.9446	0.8940505764	0	0	0
CG3301	<.0001	1.6100786E-6	1	1	1
CG33012	0.8563	0.8940505764	0	0	0
CG33080	0.9426	0.8940505764	0	0	0
CG33097	0.7204	0.8940505764	0	0	0
CG33098	0.7741	0.8940505764	0	0	0
CG33111	0.8500	0.8940505764	0	0	0
CG33129	0.9565	0.8940505764	0	0	0
CG33143	0.5134	0.8940505764	0	0	0
CG33156	0.0053	0.0706828555	0	1	1
CG33170	<.0001	0.0015197853	1	1	1
CG33181	0.2223	0.6961495433	0	0	0
CG33205	0.3867	0.8748771555	0	0	0
CG33232	0.9180	0.8940505764	0	0	0
CG33233	0.0015	0.0276053706	1	1	1
CG33275	0.8895	0.8940505764	0	0	0
CG33287	0.9347	0.8940505764	0	0	0
CG33309	0.1013	0.4582003541	0	0	0
CG3332	0.9910	0.8940505764	0	0	0
CG3339	0.7862	0.8940505764	0	0	0
CG33521	0.2167	0.6860509159	0	0	0
CG33523	0.0814	0.4110846429	0	0	0
CG33558	0.4080	0.8940505764	0	0	0
CG33936	0.1991	0.6599749304	0	0	0
CG3394	0.2713	0.7464161775	0	0	0
CG33958	0.8863	0.8940505764	0	0	0
CG33960	0.7363	0.8940505764	0	0	0
CG33970	0.0139	0.1391279473	0	0	1
CG34104	0.9948	0.8940505764	0	0	0
CG34120	0.1569	0.5979238245	0	0	0
CG34123	0.9875	0.8940505764	0	0	0
CG34133	0.1431	0.5691486006	0	0	0
CG34289	0.3894	0.8748771555	0	0	0
CG34339	0.7394	0.8940505764	0	0	0
CG34347	0.9588	0.8940505764	0	0	0
CG34349	0.9973	0.8940505764	0	0	0
CG34355	0.6512	0.8940505764	0	0	0
CG34357	0.9997	0.8940505764	0	0	0
CG3436	0.3195	0.8108157946	0	0	0
CG34360	0.7573	0.8940505764	0	0	0
CG34362	0.9604	0.8940505764	0	0	0
CG34363	0.6573	0.8940505764	0	0	0
CG34365	0.0237	0.1901641516	0	0	1
CG34376	0.7249	0.8940505764	0	0	0
CG34379	0.9997	0.8940505764	0	0	0
CG34381	0.9436	0.8940505764	0	0	0
CG34383	0.9057	0.8940505764	0	0	0
CG34391	0.6971	0.8940505764	0	0	0
CG34394	0.2325	0.7082088213	0	0	0
CG34396	0.8128	0.8940505764	0	0	0
CG34398	0.7495	0.8940505764	0	0	0
CG34400	0.8330	0.8940505764	0	0	0
CG34402	0.5054	0.8940505764	0	0	0
CG34404	0.6568	0.8940505764	0	0	0
CG34408	0.9930	0.8940505764	0	0	0
CG34413	0.9553	0.8940505764	0	0	0
CG34415	0.7422	0.8940505764	0	0	0
CG34417	0.1329	0.5424906568	0	0	0
CG34422	0.9718	0.8940505764	0	0	0
CG34439	0.2732	0.7475945334	0	0	0
CG34449	0.9044	0.8940505764	0	0	0
CG3523	0.1142	0.4964696198	0	0	0
CG3526	0.2408	0.7140129548	0	0	0
CG3530	0.9438	0.8940505764	0	0	0
CG3563	0.2524	0.7286887742	0	0	0
CG3588	0.7250	0.8940505764	0	0	0
CG3600	0.8962	0.8940505764	0	0	0
CG3625	0.5276	0.8940505764	0	0	0
CG3632	0.2061	0.6654604311	0	0	0
CG3638	0.1340	0.5446857162	0	0	0
CG3655	0.8118	0.8940505764	0	0	0
CG3714	0.6710	0.8940505764	0	0	0
CG3774	0.3499	0.8415374623	0	0	0
CG3777	0.8772	0.8940505764	0	0	0
CG3814	0.2705	0.7464161775	0	0	0
CG3835	0.2481	0.7195857885	0	0	0
CG3838	0.6850	0.8940505764	0	0	0
CG3842	0.7959	0.8940505764	0	0	0
CG3884	0.0560	0.3398954971	0	0	0
CG3894	0.9953	0.8940505764	0	0	0
CG3967	0.8273	0.8940505764	0	0	0
CG4004	0.4127	0.8940505764	0	0	0
CG40040	0.9857	0.8940505764	0	0	0
CG40042	0.7758	0.8940505764	0	0	0
CG40113	0.8615	0.8940505764	0	0	0
CG40169	0.9971	0.8940505764	0	0	0
CG40178	0.9647	0.8940505764	0	0	0
CG40188	0.0128	0.133656688	0	0	1
CG4019	0.0049	0.0662232238	0	1	1
CG40191	0.0939	0.4410288958	0	0	0
CG40211	0.7072	0.8940505764	0	0	0
CG40263	0.5908	0.8940505764	0	0	0
CG40270	0.0489	0.3115618125	0	0	0
CG40275	0.8954	0.8940505764	0	0	0
CG40311	0.0158	0.1512389589	0	0	1
CG40313	0.4830	0.8940505764	0	0	0
CG40337	0.4730	0.8940505764	0	0	0
CG40485	0.9218	0.8940505764	0	0	0
CG40498	0.0988	0.4558786822	0	0	0
CG4050	0.1716	0.6233492065	0	0	0
CG40629	0.3902	0.8748771555	0	0	0
CG4068	0.5239	0.8940505764	0	0	0
CG4091	0.1601	0.5988229065	0	0	0
CG41099	0.5420	0.8940505764	0	0	0
CG41133	0.0021	0.0352630836	1	1	1
CG41138	0.2610	0.7380295875	0	0	0
CG4165	0.1332	0.5424906568	0	0	0
CG4174	0.1577	0.5983543807	0	0	0
CG4196	0.1424	0.5675308246	0	0	0
CG4199	0.0427	0.2844015578	0	0	0
CG42235	0.3206	0.8114829052	0	0	0
CG42247	0.9907	0.8940505764	0	0	0
CG42248	0.5621	0.8940505764	0	0	0
CG42249	0.3703	0.8631461454	0	0	0
CG42251	0.9775	0.8940505764	0	0	0
CG42256	0.3204	0.8114829052	0	0	0
CG42258	0.9407	0.8940505764	0	0	0
CG42260	0.9505	0.8940505764	0	0	0
CG42265	0.8505	0.8940505764	0	0	0
CG42267	0.1782	0.6352427316	0	0	0
CG42268	0.9665	0.8940505764	0	0	0
CG42269	0.3029	0.7922119885	0	0	0
CG42270	0.0697	0.3748194155	0	0	0
CG42271	0.9929	0.8940505764	0	0	0
CG42272	0.4498	0.8940505764	0	0	0
CG42314	0.7833	0.8940505764	0	0	0
CG42315	0.4589	0.8940505764	0	0	0
CG42318	0.9085	0.8940505764	0	0	0
CG42319	0.0047	0.065629981	0	1	1
CG42321	0.6631	0.8940505764	0	0	0
CG42322	0.9967	0.8940505764	0	0	0
CG42323	0.9835	0.8940505764	0	0	0
CG42324	0.8883	0.8940505764	0	0	0
CG42326	0.8099	0.8940505764	0	0	0
CG42330	0.4080	0.8940505764	0	0	0
CG42331	0.8882	0.8940505764	0	0	0
CG42333	0.4873	0.8940505764	0	0	0
CG42336	0.1934	0.6541015963	0	0	0
CG42339	0.4698	0.8940505764	0	0	0
CG42342	0.0683	0.3738951869	0	0	0
CG42343	0.9269	0.8940505764	0	0	0
CG42345	0.4136	0.8940505764	0	0	0
CG42347	0.8309	0.8940505764	0	0	0
CG42348	0.4171	0.8940505764	0	0	0
CG42351	0.0758	0.3932291756	0	0	0
CG4238	0.3290	0.8206277728	0	0	0
CG42389	0.5385	0.8940505764	0	0	0
CG4239	0.1288	0.5315997712	0	0	0
CG42390	0.4238	0.8940505764	0	0	0
CG4266	0.0852	0.4178297278	0	0	0
CG4270	0.0006	0.0131408348	1	1	1
CG4288	0.8553	0.8940505764	0	0	0
CG4293	0.3052	0.7924519168	0	0	0
CG4300	<.0001	0.000386037	1	1	1
CG4329	0.7926	0.8940505764	0	0	0
CG4341	0.5697	0.8940505764	0	0	0
CG4390	0.1070	0.4737921682	0	0	0
CG4407	0.4595	0.8940505764	0	0	0
CG4452	0.9844	0.8940505764	0	0	0
CG4467	0.9665	0.8940505764	0	0	0
CG4495	0.2489	0.7210428537	0	0	0
CG4589	0.3334	0.8271209782	0	0	0
CG4622	0.0030	0.04731138	1	1	1
CG4629	0.7195	0.8940505764	0	0	0
CG4643	0.1818	0.6371180495	0	0	0
CG4662	0.9975	0.8940505764	0	0	0
CG4673	0.0328	0.2371798914	0	0	0
CG4678	0.3699	0.8631461454	0	0	0
CG4729	0.6667	0.8940505764	0	0	0
CG4753	0.6281	0.8940505764	0	0	0
CG4774	0.7530	0.8940505764	0	0	0
CG4793	0.7804	0.8940505764	0	0	0
CG4797	0.0096	0.107313461	0	0	1
CG4829	0.9432	0.8940505764	0	0	0
CG4836	0.6563	0.8940505764	0	0	0
CG4839	0.7814	0.8940505764	0	0	0
CG4928	0.0853	0.4178297278	0	0	0
CG4951	0.4504	0.8940505764	0	0	0
CG4966	0.4414	0.8940505764	0	0	0
CG4991	0.0203	0.1771611701	0	0	1
CG4995	<.0001	0.0008098943	1	1	1
CG4998	0.8667	0.8940505764	0	0	0
CG5028	0.9818	0.8940505764	0	0	0
CG5059	0.6993	0.8940505764	0	0	0
CG5077	0.4463	0.8940505764	0	0	0
CG5080	0.3541	0.844882727	0	0	0
CG5098	0.8570	0.8940505764	0	0	0
CG5130	0.4805	0.8940505764	0	0	0
CG5174	0.5833	0.8940505764	0	0	0
CG5191	0.6606	0.8940505764	0	0	0
CG5196	0.6935	0.8940505764	0	0	0
CG5261	0.3884	0.8748771555	0	0	0
CG5270	0.7446	0.8940505764	0	0	0
CG5288	0.4036	0.8883488081	0	0	0
CG5315	0.3562	0.8470684808	0	0	0
CG5316	0.8597	0.8940505764	0	0	0
CG5325	0.6363	0.8940505764	0	0	0
CG5326	0.8770	0.8940505764	0	0	0
CG5455	0.3544	0.844882727	0	0	0
CG5508	0.3446	0.8361825395	0	0	0
CG5514	0.8829	0.8940505764	0	0	0
CG5522	0.3667	0.8578784969	0	0	0
CG5535	0.0562	0.3398954971	0	0	0
CG5541	0.8229	0.8940505764	0	0	0
CG5594	0.5438	0.8940505764	0	0	0
CG5613	0.8897	0.8940505764	0	0	0
CG5618	0.6307	0.8940505764	0	0	0
CG5630	0.6585	0.8940505764	0	0	0
CG5640	0.0573	0.3439056363	0	0	0
CG5674	0.6950	0.8940505764	0	0	0
CG5708	0.5905	0.8940505764	0	0	0
CG5741	0.5567	0.8940505764	0	0	0
CG5758	0.0455	0.2938851796	0	0	0
CG5768	0.8053	0.8940505764	0	0	0
CG5792	0.1740	0.6274155965	0	0	0
CG5794	0.9988	0.8940505764	0	0	0
CG5802	0.2101	0.6736455573	0	0	0
CG5877	0.0844	0.4178297278	0	0	0
CG5921	0.7093	0.8940505764	0	0	0
CG5937	0.9803	0.8940505764	0	0	0
CG5938	0.9235	0.8940505764	0	0	0
CG5946	0.7442	0.8940505764	0	0	0
CG5973	0.4519	0.8940505764	0	0	0
CG5976	0.4893	0.8940505764	0	0	0
CG6000	0.4704	0.8940505764	0	0	0
CG6006	0.7252	0.8940505764	0	0	0
CG6016	0.0703	0.3748194155	0	0	0
CG6023	0.2358	0.7118929118	0	0	0
CG6024	0.7729	0.8940505764	0	0	0
CG6043	0.8612	0.8940505764	0	0	0
CG6044	0.2666	0.7457595007	0	0	0
CG6084	0.0226	0.1866011811	0	0	1
CG6091	0.3463	0.8372706404	0	0	0
CG6118	0.9055	0.8940505764	0	0	0
CG6125	0.2874	0.7655396453	0	0	0
CG6145	0.0041	0.0611747113	0	1	1
CG6151	0.9239	0.8940505764	0	0	0
CG6154	0.9940	0.8940505764	0	0	0
CG6184	0.9869	0.8940505764	0	0	0
CG6206	0.8549	0.8940505764	0	0	0
CG6216	0.6144	0.8940505764	0	0	0
CG6231	0.6125	0.8940505764	0	0	0
CG6262	0.0026	0.0423233939	1	1	1
CG6282	0.2313	0.7071862804	0	0	0
CG6327	0.9485	0.8940505764	0	0	0
CG6329	0.6947	0.8940505764	0	0	0
CG6330	0.0003	0.00799672	1	1	1
CG6340	0.9943	0.8940505764	0	0	0
CG6361	0.4404	0.8940505764	0	0	0
CG6364	0.2267	0.7038673575	0	0	0
CG6404	0.9785	0.8940505764	0	0	0
CG6416	0.0621	0.359457831	0	0	0
CG6422	0.9293	0.8940505764	0	0	0
CG6424	0.6283	0.8940505764	0	0	0
CG6448	0.9853	0.8940505764	0	0	0
CG6455	0.7652	0.8940505764	0	0	0
CG6479	0.5805	0.8940505764	0	0	0
CG6486	0.7370	0.8940505764	0	0	0
CG6569	<.0001	6.8982207E-6	1	1	1
CG6640	0.2240	0.6979746133	0	0	0
CG6643	0.1389	0.5561064629	0	0	0
CG6656	0.1576	0.5983543807	0	0	0
CG6673	0.9398	0.8940505764	0	0	0
CG6707	0.3877	0.8748771555	0	0	0
CG6767	0.0161	0.1534893206	0	0	1
CG6783	0.2962	0.7805410665	0	0	0
CG6784	<.0001	0.0028605346	1	1	1
CG6838	0.4878	0.8940505764	0	0	0
CG6845	0.9911	0.8940505764	0	0	0
CG6854	0.4135	0.8940505764	0	0	0
CG6860	0.1798	0.6352427316	0	0	0
CG6891	0.4042	0.8883488081	0	0	0
CG6904	0.5249	0.8940505764	0	0	0
CG6921	0.8821	0.8940505764	0	0	0
CG6923	0.1960	0.6559706942	0	0	0
CG6928	0.0880	0.4231828925	0	0	0
CG6933	<.0001	0.0000109733	1	1	1
CG6950	0.9877	0.8940505764	0	0	0
CG6951	0.9919	0.8940505764	0	0	0
CG6959	0.2704	0.7464161775	0	0	0
CG6995	0.8173	0.8940505764	0	0	0
CG7029	0.9376	0.8940505764	0	0	0
CG7033	0.0130	0.1345617307	0	0	1
CG7047	0.3544	0.844882727	0	0	0
CG7059	0.3416	0.8342410149	0	0	0
CG7082	0.8615	0.8940505764	0	0	0
CG7084	0.0858	0.4182491055	0	0	0
CG7112	0.3869	0.8748771555	0	0	0
CG7139	0.9486	0.8940505764	0	0	0
CG7145	0.1799	0.6352427316	0	0	0
CG7156	0.9316	0.8940505764	0	0	0
CG7188	0.6512	0.8940505764	0	0	0
CG7192	0.7495	0.8940505764	0	0	0
CG7196	0.2660	0.7457595007	0	0	0
CG7208	0.0025	0.04157736	1	1	1
CG7220	0.8874	0.8940505764	0	0	0
CG7231	0.3488	0.8398562602	0	0	0
CG7255	0.7187	0.8940505764	0	0	0
CG7304	0.1540	0.5924655977	0	0	0
CG7337	0.8857	0.8940505764	0	0	0
CG7356	0.9258	0.8940505764	0	0	0
CG7378	0.4618	0.8940505764	0	0	0
CG7381	0.4004	0.8851398404	0	0	0
CG7433	0.6218	0.8940505764	0	0	0
CG7448	0.7634	0.8940505764	0	0	0
CG7526	0.7605	0.8940505764	0	0	0
CG7536	0.2800	0.7579204485	0	0	0
CG7546	0.2032	0.6634082697	0	0	0
CG7549	0.9045	0.8940505764	0	0	0
CG7573	0.8393	0.8940505764	0	0	0
CG7597	0.3588	0.8493678378	0	0	0
CG7646	0.1854	0.6391334759	0	0	0
CG7675	0.3724	0.8647783799	0	0	0
CG7720	0.1107	0.4852633985	0	0	0
CG7766	0.9817	0.8940505764	0	0	0
CG7816	0.2419	0.7140129548	0	0	0
CG7834	0.6576	0.8940505764	0	0	0
CG7843	0.1346	0.545800964	0	0	0
CG7849	0.8259	0.8940505764	0	0	0
CG7852	0.9316	0.8940505764	0	0	0
CG7879	0.9556	0.8940505764	0	0	0
CG7888	0.0581	0.3468408546	0	0	0
CG7920	0.5221	0.8940505764	0	0	0
CG7945	0.9444	0.8940505764	0	0	0
CG7956	0.8484	0.8940505764	0	0	0
CG7971	0.8136	0.8940505764	0	0	0
CG7990	0.9279	0.8940505764	0	0	0
CG7995	0.4326	0.8940505764	0	0	0
CG7997	0.6113	0.8940505764	0	0	0
CG8007	0.9712	0.8940505764	0	0	0
CG8036	0.7000	0.8940505764	0	0	0
CG8042	0.8131	0.8940505764	0	0	0
CG8058	0.3448	0.8361825395	0	0	0
CG8086	<.0001	0.0008927496	1	1	1
CG8092	0.9440	0.8940505764	0	0	0
CG8129	0.0144	0.1424225345	0	0	1
CG8170	0.8427	0.8940505764	0	0	0
CG8172	0.5506	0.8940505764	0	0	0
CG8176	0.0863	0.4195555831	0	0	0
CG8177	0.0303	0.2247679327	0	0	0
CG8233	0.7458	0.8940505764	0	0	0
CG8234	0.6083	0.8940505764	0	0	0
CG8290	0.6118	0.8940505764	0	0	0
CG8312	0.9977	0.8940505764	0	0	0
CG8389	0.5681	0.8940505764	0	0	0
CG8398	0.3531	0.844882727	0	0	0
CG8408	0.8606	0.8940505764	0	0	0
CG8446	0.5429	0.8940505764	0	0	0
CG8481	0.9599	0.8940505764	0	0	0
CG8486	0.8111	0.8940505764	0	0	0
CG8493	0.9978	0.8940505764	0	0	0
CG8547	0.1473	0.578506015	0	0	0
CG8557	0.6652	0.8940505764	0	0	0
CG8671	0.4287	0.8940505764	0	0	0
CG8709	0.4893	0.8940505764	0	0	0
CG8740	0.8805	0.8940505764	0	0	0
CG8774	0.4910	0.8940505764	0	0	0
CG8776	0.6044	0.8940505764	0	0	0
CG8785	0.3693	0.862785986	0	0	0
CG8786	0.5577	0.8940505764	0	0	0
CG8790	0.7479	0.8940505764	0	0	0
CG8830	0.9297	0.8940505764	0	0	0
CG8834	0.0371	0.2562522082	0	0	0
CG8841	0.3120	0.8026751537	0	0	0
CG8850	0.9529	0.8940505764	0	0	0
CG8889	0.9399	0.8940505764	0	0	0
CG8892	0.4881	0.8940505764	0	0	0
CG8920	0.1940	0.6545297946	0	0	0
CG8925	0.9247	0.8940505764	0	0	0
CG8960	0.9539	0.8940505764	0	0	0
CG9003	0.0517	0.3252557723	0	0	0
CG9008	0.0350	0.2463870019	0	0	0
CG9018	0.8481	0.8940505764	0	0	0
CG9027	0.5020	0.8940505764	0	0	0
CG9059	0.0002	0.0043581059	1	1	1
CG9095	0.7336	0.8940505764	0	0	0
CG9098	0.9992	0.8940505764	0	0	0
CG9106	0.0267	0.202864885	0	0	0
CG9132	0.7921	0.8940505764	0	0	0
CG9134	0.0223	0.1866011811	0	0	1
CG9186	0.6014	0.8940505764	0	0	0
CG9238	0.6414	0.8940505764	0	0	0
CG9264	0.8863	0.8940505764	0	0	0
CG9270	0.4211	0.8940505764	0	0	0
CG9281	0.8106	0.8940505764	0	0	0
CG9317	0.3791	0.8696557486	0	0	0
CG9328	0.3211	0.8116870187	0	0	0
CG9331	0.7990	0.8940505764	0	0	0
CG9339	0.0001	0.0038263274	1	1	1
CG9356	0.4528	0.8940505764	0	0	0
CG9363	0.2808	0.7585020682	0	0	0
CG9380	0.2792	0.7579204485	0	0	0
CG9399	0.6460	0.8940505764	0	0	0
CG9400	0.5880	0.8940505764	0	0	0
CG9413	0.1460	0.5757829888	0	0	0
CG9449	0.2966	0.7805410665	0	0	0
CG9485	0.9193	0.8940505764	0	0	0
CG9520	0.0795	0.4040361	0	0	0
CG9526	0.8709	0.8940505764	0	0	0
CG9527	0.5583	0.8940505764	0	0	0
CG9555	0.1252	0.5198762604	0	0	0
CG9611	0.1816	0.6371180495	0	0	0
CG9628	0.5173	0.8940505764	0	0	0
CG9650	0.9346	0.8940505764	0	0	0
CG9674	0.9890	0.8940505764	0	0	0
CG9706	0.8636	0.8940505764	0	0	0
CG9775	0.7978	0.8940505764	0	0	0
CG9776	0.0963	0.4495506368	0	0	0
CG9795	0.7305	0.8940505764	0	0	0
CG9801	0.0176	0.162347921	0	0	1
CG9812	0.8923	0.8940505764	0	0	0
CG9813	0.7154	0.8940505764	0	0	0
CG9815	0.5053	0.8940505764	0	0	0
CG9850	0.9781	0.8940505764	0	0	0
CG9866	0.4335	0.8940505764	0	0	0
CG9940	0.1822	0.6373485806	0	0	0
CG9990	0.2571	0.7341753329	0	0	0
CG9992	0.7505	0.8940505764	0	0	0
CHES-1-like	0.7244	0.8940505764	0	0	0
CHKov1	0.2011	0.6606506589	0	0	0
CLIP-190	0.0346	0.24436591	0	0	0
CPTI	0.1393	0.5566648782	0	0	0
CR41501	0.0717	0.3784751959	0	0	0
CR41510	0.7744	0.8940505764	0	0	0
CREG	0.7412	0.8940505764	0	0	0
CYLD	0.9892	0.8940505764	0	0	0
Ca-P60A	0.1088	0.4780302106	0	0	0
Ca-alpha1D	0.9714	0.8940505764	0	0	0
Ca-alpha1T	0.7240	0.8940505764	0	0	0
Ca-beta	0.3850	0.8748771555	0	0	0
CaMKII	0.2058	0.6654604311	0	0	0
CadN	0.3766	0.8680428745	0	0	0
CadN2	0.9961	0.8940505764	0	0	0
Caki	0.6776	0.8940505764	0	0	0
CalpA	0.5724	0.8940505764	0	0	0
Calx	0.0612	0.3571947672	0	0	0
Cam	0.9631	0.8940505764	0	0	0
Camta	0.9746	0.8940505764	0	0	0
CanA-14F	0.0785	0.3997949282	0	0	0
Cap-H2	0.9115	0.8940505764	0	0	0
Caps	0.9036	0.8940505764	0	0	0
Cbl	0.0086	0.0985426505	0	1	1
Ccn	0.6155	0.8940505764	0	0	0
Cct1	0.9337	0.8940505764	0	0	0
Cct5	0.7034	0.8940505764	0	0	0
Cdc42	0.6457	0.8940505764	0	0	0
Cdep	0.8921	0.8940505764	0	0	0
Cdk4	0.0622	0.359457831	0	0	0
Cg25C	0.5113	0.8940505764	0	0	0
Chc	0.2190	0.6893792902	0	0	0
Chi	0.0116	0.1224836973	0	0	1
Cht6	0.5424	0.8940505764	0	0	0
Cip4	0.4206	0.8940505764	0	0	0
Cirl	0.3742	0.8664192857	0	0	0
CkIIalpha	0.5133	0.8940505764	0	0	0
CkIIbeta	0.1268	0.524430815	0	0	0
CkIalpha	0.0044	0.0647465958	0	1	1
Cka	0.3632	0.8530585849	0	0	0
Cnx99A	0.3714	0.8633993803	0	0	0
CoRest	0.7172	0.8940505764	0	0	0
Cp1	0.9313	0.8940505764	0	0	0
Cp190	0.8645	0.8940505764	0	0	0
Cp7Fa	0.2537	0.7291456213	0	0	0
Cpr	0.2016	0.6611016577	0	0	0
Cpr47Ef	0.0522	0.3255510595	0	0	0
Cpr62Ba	0.8998	0.8940505764	0	0	0
Crag	0.1584	0.5984253942	0	0	0
CrebB-17A	0.9729	0.8940505764	0	0	0
Csat	0.9331	0.8940505764	0	0	0
Csk	0.6653	0.8940505764	0	0	0
Csp	0.6127	0.8940505764	0	0	0
CtBP	0.0542	0.3328598547	0	0	0
CycA	<.0001	0.0003480031	1	1	1
CycB	0.4414	0.8940505764	0	0	0
CycE	<.0001	1.9167905E-7	1	1	1
CycG	0.9781	0.8940505764	0	0	0
CycT	0.9283	0.8940505764	0	0	0
Cyp49a1	0.6853	0.8940505764	0	0	0
Cyp4d1	0.3973	0.8826046203	0	0	0
Cyp4g15	0.0858	0.4182491055	0	0	0
Cyt-b5	0.1960	0.6559706942	0	0	0
D1	0.0894	0.4282521599	0	0	0
D2R	0.8405	0.8940505764	0	0	0
DAAM	0.4013	0.8859668926	0	0	0
Dad	0.5454	0.8940505764	0	0	0
Dap160	0.9931	0.8940505764	0	0	0
Dat	0.0040	0.0608136464	0	1	1
Dbp80	0.8224	0.8940505764	0	0	0
Dek	0.8869	0.8940505764	0	0	0
Dg	0.2148	0.6828810005	0	0	0
Dgk	0.0479	0.3069245786	0	0	0
Dgp-1	0.0737	0.3850392397	0	0	0
Dh	0.3754	0.8664755804	0	0	0
Dhc64C	0.1141	0.4964696198	0	0	0
Dhod	0.0829	0.4147193892	0	0	0
Dip-B	0.5412	0.8940505764	0	0	0
Dlic2	0.3174	0.8096956349	0	0	0
DnaJ-60	0.0421	0.2812114748	0	0	0
DnaJ-H	0.1692	0.620535647	0	0	0
Doa	0.0507	0.3206140972	0	0	0
Doc2	0.9968	0.8940505764	0	0	0
DopR2	0.8354	0.8940505764	0	0	0
Dp	0.5589	0.8940505764	0	0	0
Dp1	0.8129	0.8940505764	0	0	0
DppIII	0.0115	0.1224836973	0	0	1
Drl-2	0.9918	0.8940505764	0	0	0
Droj2	0.8924	0.8940505764	0	0	0
Dscam	0.0931	0.4409240787	0	0	0
Dyb	0.9233	0.8940505764	0	0	0
Dyrk3	0.6954	0.8940505764	0	0	0
Dys	1.0000	0.8940505764	0	0	0
E(Pc)	0.9424	0.8940505764	0	0	0
E(bx)	0.8828	0.8940505764	0	0	0
E(z)	0.0681	0.3738951869	0	0	0
E23	0.7650	0.8940505764	0	0	0
E2f	0.0480	0.3069616304	0	0	0
ERR	0.8272	0.8940505764	0	0	0
ERp60	0.9770	0.8940505764	0	0	0
ETHR	0.9324	0.8940505764	0	0	0
Eaat1	0.0217	0.1861777765	0	0	1
Eaat2	0.2427	0.7140129548	0	0	0
Eb1	0.9969	0.8940505764	0	0	0
EcR	0.0759	0.3932291756	0	0	0
Ect4	0.0001	0.0040404133	1	1	1
Edem1	0.7306	0.8940505764	0	0	0
Ef1alpha100E	0.3267	0.819140593	0	0	0
Ef1alpha48D	0.9370	0.8940505764	0	0	0
Ef2b	0.2399	0.7140129548	0	0	0
Egfr	0.7718	0.8940505764	0	0	0
Eip63E	0.5688	0.8940505764	0	0	0
Eip71CD	0.7343	0.8940505764	0	0	0
Eip74EF	0.9995	0.8940505764	0	0	0
Eip75B	0.2277	0.7038673575	0	0	0
Eip78C	0.9496	0.8940505764	0	0	0
Eip93F	0.1152	0.4982411048	0	0	0
Elongin-C	0.7553	0.8940505764	0	0	0
Eno	0.0022	0.0362306301	1	1	1
Epac	0.0648	0.3707538651	0	0	0
Eph	0.5546	0.8940505764	0	0	0
Eps-15	0.2169	0.6860509159	0	0	0
Ets21C	0.9054	0.8940505764	0	0	0
Ets65A	0.7818	0.8940505764	0	0	0
Ets96B	0.8916	0.8940505764	0	0	0
Fas1	0.2290	0.7045385654	0	0	0
Fas2	0.1898	0.6459590965	0	0	0
Fas3	0.7278	0.8940505764	0	0	0
Fem-1	0.5332	0.8940505764	0	0	0
Fer2LCH	0.9724	0.8940505764	0	0	0
Fhos	0.9236	0.8940505764	0	0	0
Fim	0.0084	0.0978737007	0	1	1
Fkbp13	0.8034	0.8940505764	0	0	0
Flo-2	0.7973	0.8940505764	0	0	0
Fmr1	0.0340	0.2419993163	0	0	0
Fps85D	0.1370	0.5521258618	0	0	0
Fur1	0.6313	0.8940505764	0	0	0
Fur2	0.0026	0.04157736	1	1	1
G-oalpha47A	0.8700	0.8940505764	0	0	0
GABA-B-R3	0.6891	0.8940505764	0	0	0
GV1	0.8025	0.8940505764	0	0	0
Gad1	0.3981	0.88300173	0	0	0
Galpha49B	0.1619	0.6046144699	0	0	0
Gapdh2	0.9280	0.8940505764	0	0	0
Gasp	0.9448	0.8940505764	0	0	0
Gclc	0.5860	0.8940505764	0	0	0
Gdh	0.8357	0.8940505764	0	0	0
Gef26	0.4308	0.8940505764	0	0	0
Gel	0.5005	0.8940505764	0	0	0
Gfat1	0.0114	0.1220511188	0	0	1
GlcAT-P	0.5402	0.8940505764	0	0	0
GlcAT-S	0.9570	0.8940505764	0	0	0
Gli	0.9979	0.8940505764	0	0	0
Glt	0.0256	0.1969690646	0	0	1
GluClalpha	0.8321	0.8940505764	0	0	0
Glut1	0.3840	0.8748771555	0	0	0
Glycogenin	0.0930	0.4409240787	0	0	0
Gmap	0.8809	0.8940505764	0	0	0
Got1	0.6684	0.8940505764	0	0	0
Gp150	0.0309	0.2271994055	0	0	0
Gpb5	0.0184	0.166145	0	0	1
Gpdh	0.3178	0.8096956349	0	0	0
Gpo-1	0.6559	0.8940505764	0	0	0
Gr23a	0.6728	0.8940505764	0	0	0
Gr28b	0.8567	0.8940505764	0	0	0
Gr39a	0.9743	0.8940505764	0	0	0
Graf	0.6589	0.8940505764	0	0	0
Grip84	0.0086	0.0985426505	0	1	1
Gs1l	0.9114	0.8940505764	0	0	0
Gs2	0.0171	0.1596829948	0	0	1
GstS1	0.4156	0.8940505764	0	0	0
Gug	0.5775	0.8940505764	0	0	0
Gyc-89Da	0.2406	0.7140129548	0	0	0
Gyc32E	0.2716	0.7464161775	0	0	0
Gyc76C	0.7440	0.8940505764	0	0	0
Gyc88E	0.9087	0.8940505764	0	0	0
HDAC4	0.6389	0.8940505764	0	0	0
HDAC6	0.3402	0.8331812008	0	0	0
HGTX	0.6191	0.8940505764	0	0	0
HLH106	0.7679	0.8940505764	0	0	0
Hel25E	0.6475	0.8940505764	0	0	0
Herp	0.9367	0.8940505764	0	0	0
Hexo1	0.8494	0.8940505764	0	0	0
His3.3B	0.7236	0.8940505764	0	0	0
His4r	0.0287	0.2152284604	0	0	0
HisCl1	0.5777	0.8940505764	0	0	0
Hk	0.3627	0.8530585849	0	0	0
HmgD	0.5142	0.8940505764	0	0	0
HmgZ	0.5311	0.8940505764	0	0	0
Hmgcr	0.6419	0.8940505764	0	0	0
Hmgs	0.3750	0.8664192857	0	0	0
Hn	0.6870	0.8940505764	0	0	0
Hnf4	0.8292	0.8940505764	0	0	0
Hph	0.3287	0.8206277728	0	0	0
Hr38	0.5695	0.8940505764	0	0	0
Hr39	0.1501	0.5835559587	0	0	0
Hr46	0.4558	0.8940505764	0	0	0
Hrb27C	0.1002	0.4568964997	0	0	0
Hrb98DE	0.3639	0.8534041741	0	0	0
Hrs	0.0446	0.2924017249	0	0	0
Hsc70-1	0.0003	0.0079648073	1	1	1
Hsc70-3	0.6006	0.8940505764	0	0	0
Hsc70-4	0.9839	0.8940505764	0	0	0
Hsf	0.0989	0.4558786822	0	0	0
Hsp60	0.0294	0.2191094289	0	0	0
Hsp60C	0.9313	0.8940505764	0	0	0
I-2	0.8949	0.8940505764	0	0	0
IP3K2	0.4526	0.8940505764	0	0	0
Iap2	0.8100	0.8940505764	0	0	0
Idh	0.7933	0.8940505764	0	0	0
Ih	0.2082	0.670003223	0	0	0
Imp	<.0001	0.0000544532	1	1	1
ImpE1	0.9708	0.8940505764	0	0	0
ImpL2	0.2843	0.7615833559	0	0	0
InR	0.5871	0.8940505764	0	0	0
Indy	0.7282	0.8940505764	0	0	0
Ipk1	0.9917	0.8940505764	0	0	0
Ir	0.1966	0.6559706942	0	0	0
Irk2	0.0052	0.0697681688	0	1	1
Itp-r83A	0.8225	0.8940505764	0	0	0
JIL-1	0.6184	0.8940505764	0	0	0
Jafrac1	0.0378	0.2603590668	0	0	0
Jafrac2	0.0933	0.4410288958	0	0	0
Jheh2	0.7003	0.8940505764	0	0	0
Jra	0.6645	0.8940505764	0	0	0
Jupiter	<.0001	1.073145E-12	1	1	1
KCNQ	0.9993	0.8940505764	0	0	0
Keap1	0.0849	0.4178297278	0	0	0
Klp10A	0.2891	0.7680251876	0	0	0
Kr-h1	0.8134	0.8940505764	0	0	0
KrT95D	0.0129	0.1345617307	0	0	1
LCBP1	0.8930	0.8940505764	0	0	0
LIMK1	0.0005	0.012078532	1	1	1
La	0.2463	0.7167245062	0	0	0
LanB1	0.6287	0.8940505764	0	0	0
Lar	0.4882	0.8940505764	0	0	0
Lim3	0.9615	0.8940505764	0	0	0
Liprin-alpha	0.1308	0.5374946721	0	0	0
Lis-1	0.3918	0.8765875421	0	0	0
Lk6	0.9449	0.8940505764	0	0	0
Lmpt	0.2211	0.6937835003	0	0	0
LpR1	0.9885	0.8940505764	0	0	0
LpR2	0.1034	0.4644341268	0	0	0
Lsd-1	0.6140	0.8940505764	0	0	0
Lsd-2	0.0113	0.1220511188	0	0	1
M(2)21AB	0.1561	0.5968763845	0	0	0
M6	0.4143	0.8940505764	0	0	0
MAPk-Ak2	0.0671	0.3738951869	0	0	0
MBD-like	0.3046	0.7922534623	0	0	0
MED14	0.5422	0.8940505764	0	0	0
MED26	0.4595	0.8940505764	0	0	0
MED6	0.2633	0.7421674091	0	0	0
MESK2	0.9259	0.8940505764	0	0	0
MESR4	0.3163	0.8081717226	0	0	0
MRP	0.1997	0.6599749304	0	0	0
MTA1-like	0.6964	0.8940505764	0	0	0
MTF-1	0.9530	0.8940505764	0	0	0
Map205	0.3974	0.8826046203	0	0	0
Mapmodulin	0.1887	0.6445590569	0	0	0
Mbs	0.0530	0.3287601161	0	0	0
Mctp	0.0048	0.065629981	0	1	1
Med	0.8563	0.8940505764	0	0	0
Mef2	0.6868	0.8940505764	0	0	0
Mekk1	0.0011	0.022445288	1	1	1
Men	0.0049	0.0662232238	0	1	1
Mes2	0.0867	0.4204007427	0	0	0
Mf	0.9102	0.8940505764	0	0	0
Mgat2	0.0835	0.416559886	0	0	0
Mgstl	0.6626	0.8940505764	0	0	0
Mhc	0.2706	0.7464161775	0	0	0
Mhcl	0.9702	0.8940505764	0	0	0
Mical	0.9982	0.8940505764	0	0	0
Mio	0.9239	0.8940505764	0	0	0
Mipp1	0.5587	0.8940505764	0	0	0
Miro	0.0004	0.00861435	1	1	1
Mkp3	0.7681	0.8940505764	0	0	0
Mlf	0.0346	0.24436591	0	0	0
Mlp60A	0.0153	0.1483964305	0	0	1
Mlp84B	0.8762	0.8940505764	0	0	0
Mmp1	0.9811	0.8940505764	0	0	0
Mmp2	0.6795	0.8940505764	0	0	0
Mnf	0.4332	0.8940505764	0	0	0
Mnt	0.8773	0.8940505764	0	0	0
Mob2	0.4323	0.8940505764	0	0	0
Moe	0.0439	0.290652094	0	0	0
Mpcp	0.2690	0.7464161775	0	0	0
Mrtf	0.3855	0.8748771555	0	0	0
Msp-300	0.2665	0.7457595007	0	0	0
Msr-110	0.8651	0.8940505764	0	0	0
Mst33A	0.0818	0.4110846429	0	0	0
Mtl	0.0766	0.3945306057	0	0	0
Mvl	0.6625	0.8940505764	0	0	0
Myo10A	0.5391	0.8940505764	0	0	0
Myo28B1	0.7236	0.8940505764	0	0	0
Myo61F	0.4611	0.8940505764	0	0	0
Myo95E	0.9901	0.8940505764	0	0	0
NAT1	0.3966	0.8826046203	0	0	0
ND42	0.9230	0.8940505764	0	0	0
NFAT	0.6625	0.8940505764	0	0	0
NK7.1	0.6243	0.8940505764	0	0	0
NTPase	0.9659	0.8940505764	0	0	0
Nacalpha	0.0362	0.2516899325	0	0	0
Nak	0.9985	0.8940505764	0	0	0
Nc73EF	0.5043	0.8940505764	0	0	0
Ncc69	0.7972	0.8940505764	0	0	0
Ndae1	0.3948	0.8800089106	0	0	0
Nedd4	0.2770	0.7547434817	0	0	0
Nep1	0.9746	0.8940505764	0	0	0
Nep4	0.5384	0.8940505764	0	0	0
Nep5	0.3003	0.7864699191	0	0	0
Neu3	0.7474	0.8940505764	0	0	0
Nf1	0.2393	0.7140129548	0	0	0
Nha1	0.5708	0.8940505764	0	0	0
Nhe2	0.9617	0.8940505764	0	0	0
Nhe3	0.5046	0.8940505764	0	0	0
Nipped-A	0.2098	0.6736455573	0	0	0
Nmda1	0.9116	0.8940505764	0	0	0
Nmdar2	0.8025	0.8940505764	0	0	0
Nmdmc	0.0998	0.45672183	0	0	0
Nmnat	0.5872	0.8940505764	0	0	0
Nop60B	0.0068	0.0851325637	0	1	1
Nopp140	0.3349	0.8273342679	0	0	0
Nos	0.9963	0.8940505764	0	0	0
Not1	0.1593	0.5984253942	0	0	0
Nplp1	0.8159	0.8940505764	0	0	0
Nrg	0.9296	0.8940505764	0	0	0
Nrt	0.7452	0.8940505764	0	0	0
Nrx-IV	0.9234	0.8940505764	0	0	0
Ntf-2	0.4609	0.8940505764	0	0	0
Ntl	0.2285	0.7045385654	0	0	0
Nup153	0.0816	0.4110846429	0	0	0
Nup44A	0.0337	0.2419993163	0	0	0
Oamb	0.9816	0.8940505764	0	0	0
Oatp30B	0.1996	0.6599749304	0	0	0
Oatp58Dc	0.1845	0.6391334759	0	0	0
Obp22a	0.9265	0.8940505764	0	0	0
Obp93a	0.9132	0.8940505764	0	0	0
Octbeta3R	0.8138	0.8940505764	0	0	0
Oda	0.1544	0.5927921137	0	0	0
Optix	0.9600	0.8940505764	0	0	0
Or46a	0.3190	0.8108157946	0	0	0
Or69a	0.9835	0.8940505764	0	0	0
Or83b	0.9440	0.8940505764	0	0	0
Oscp	0.9322	0.8940505764	0	0	0
Osi2	0.9409	0.8940505764	0	0	0
PGRP-LA	0.9860	0.8940505764	0	0	0
PGRP-LB	0.6108	0.8940505764	0	0	0
PGRP-LC	0.9506	0.8940505764	0	0	0
PHGPx	0.8824	0.8940505764	0	0	0
PICK1	0.8563	0.8940505764	0	0	0
PIP5K59B	0.8367	0.8940505764	0	0	0
PKD	0.5976	0.8940505764	0	0	0
PNGase	0.9591	0.8940505764	0	0	0
PNUTS	0.4651	0.8940505764	0	0	0
PP2A-B'	0.0019	0.0328421717	1	1	1
PPP4R2r	0.1834	0.6391334759	0	0	0
PR2	0.1179	0.5053880383	0	0	0
PRL-1	0.5810	0.8940505764	0	0	0
Pabp2	0.7858	0.8940505764	0	0	0
Pak	0.3367	0.8286863612	0	0	0
Papss	0.2843	0.7615833559	0	0	0
Parp	0.9007	0.8940505764	0	0	0
Pax	0.0548	0.3351400856	0	0	0
Pde11	0.1037	0.4644341268	0	0	0
Pde1c	0.0282	0.2129329294	0	0	0
Pde8	0.5045	0.8940505764	0	0	0
Pde9	0.6590	0.8940505764	0	0	0
Pdi	0.7043	0.8940505764	0	0	0
Pdk	0.7022	0.8940505764	0	0	0
Pdp1	0.2831	0.7608284792	0	0	0
Pdsw	0.9380	0.8940505764	0	0	0
Pect	0.9734	0.8940505764	0	0	0
Pep	0.2677	0.7464161775	0	0	0
Pfk	<.0001	0.0003641124	1	1	1
Pfrx	0.9380	0.8940505764	0	0	0
PhKgamma	0.6986	0.8940505764	0	0	0
Pi3K68D	1.0000	0.8940505764	0	0	0
Pi4KIIalpha	0.3103	0.7993634587	0	0	0
Picot	0.9766	0.8940505764	0	0	0
Pino	0.0081	0.0965303149	0	1	1
Pis	0.8224	0.8940505764	0	0	0
Pitslre	0.0390	0.2654495155	0	0	0
Pk61C	0.9194	0.8940505764	0	0	0
Pka-C1	0.9937	0.8940505764	0	0	0
Pka-C3	0.6810	0.8940505764	0	0	0
Pka-R1	0.0024	0.0396974124	1	1	1
Pka-R2	0.0063	0.0797466257	0	1	1
Pkc53E	0.7678	0.8940505764	0	0	0
Pkcdelta	0.2823	0.7604265397	0	0	0
Pkn	0.3150	0.8059162357	0	0	0
Plc21C	0.4004	0.8851398404	0	0	0
Pld	0.0657	0.3707538651	0	0	0
Pli	0.2578	0.7341753329	0	0	0
Plip	0.9704	0.8940505764	0	0	0
Pnn	0.0047	0.065629981	0	1	1
Pop2	0.0046	0.065629981	0	1	1
Ppn	0.9291	0.8940505764	0	0	0
Prat2	0.0121	0.1274653806	0	0	1
Prm	0.2381	0.7140129548	0	0	0
Psa	0.2599	0.7380295875	0	0	0
Pten	0.8380	0.8940505764	0	0	0
Ptp10D	0.3480	0.8398562602	0	0	0
Ptp4E	0.8250	0.8940505764	0	0	0
Ptp61F	0.0227	0.1866011811	0	0	1
Ptp99A	0.9998	0.8940505764	0	0	0
Ptpmeg	0.9632	0.8940505764	0	0	0
Ptx1	0.9412	0.8940505764	0	0	0
Pu	0.5394	0.8940505764	0	0	0
Pvf3	0.5276	0.8940505764	0	0	0
Pvr	0.8729	0.8940505764	0	0	0
Pxn	0.8694	0.8940505764	0	0	0
PyK	0.4976	0.8940505764	0	0	0
RN-tre	0.9982	0.8940505764	0	0	0
Rab14	0.6176	0.8940505764	0	0	0
Rab26	0.9963	0.8940505764	0	0	0
Rab5	0.9981	0.8940505764	0	0	0
RacGAP84C	0.3633	0.8530585849	0	0	0
Rad9	0.2288	0.7045385654	0	0	0
Rala	0.0902	0.4303640219	0	0	0
Rapgap1	0.0053	0.0707913464	0	1	1
Rbp9	0.0014	0.0273921495	1	1	1
Rdl	0.7256	0.8940505764	0	0	0
Rep2	0.3784	0.8690075604	0	0	0
Rep3	0.9796	0.8940505764	0	0	0
Ret	0.7232	0.8940505764	0	0	0
Rfx	0.9135	0.8940505764	0	0	0
Rgk3	0.7614	0.8940505764	0	0	0
Rgl	0.6010	0.8940505764	0	0	0
Rho1	0.7788	0.8940505764	0	0	0
RhoGAP16F	0.7829	0.8940505764	0	0	0
RhoGAP18B	0.5381	0.8940505764	0	0	0
RhoGAP54D	0.8512	0.8940505764	0	0	0
RhoGAP71E	0.8500	0.8940505764	0	0	0
RhoGAPp190	0.1011	0.4582003541	0	0	0
RhoGEF2	0.5498	0.8940505764	0	0	0
RhoGEF3	0.3775	0.8683452199	0	0	0
RhoGEF4	0.7235	0.8940505764	0	0	0
Rm62	0.3055	0.7924519168	0	0	0
RpL12	0.7109	0.8940505764	0	0	0
RpL3	0.9726	0.8940505764	0	0	0
RpL30	0.7656	0.8940505764	0	0	0
RpL31	0.3431	0.8360136086	0	0	0
RpL35	0.3900	0.8748771555	0	0	0
RpL5	0.4290	0.8940505764	0	0	0
RpL9	0.7159	0.8940505764	0	0	0
RpS11	0.8719	0.8940505764	0	0	0
RpS26	0.9638	0.8940505764	0	0	0
RpS29	0.7081	0.8940505764	0	0	0
RpS30	0.1695	0.620535647	0	0	0
RpS4	0.7408	0.8940505764	0	0	0
RpS7	0.8866	0.8940505764	0	0	0
RpS9	0.6001	0.8940505764	0	0	0
Rpb4	0.2329	0.7084214101	0	0	0
Rpn6	0.0081	0.0965303149	0	1	1
Rpn9	0.1936	0.6541015963	0	0	0
Rtnl1	0.0338	0.2419993163	0	0	0
Rya-r44F	0.3487	0.8398562602	0	0	0
SA-2	0.6797	0.8940505764	0	0	0
SC35	0.3259	0.8183492276	0	0	0
SIP2	0.0040	0.0608136464	0	1	1
SK	0.1217	0.5110933325	0	0	0
SMSr	0.9202	0.8940505764	0	0	0
SNF4Agamma	0.0817	0.4110846429	0	0	0
SP1029	0.0449	0.2924017249	0	0	0
SP2637	0.5919	0.8940505764	0	0	0
SPoCk	0.9326	0.8940505764	0	0	0
SRPK	0.0238	0.1901641516	0	0	1
SamDC	0.9457	0.8940505764	0	0	0
Sap-r	0.9162	0.8940505764	0	0	0
Sap47	0.8746	0.8940505764	0	0	0
Scamp	0.9362	0.8940505764	0	0	0
Scr	0.7726	0.8940505764	0	0	0
Sdc	0.6108	0.8940505764	0	0	0
SelR	0.6923	0.8940505764	0	0	0
Sema-1a	0.9997	0.8940505764	0	0	0
Sema-1b	0.5917	0.8940505764	0	0	0
Sema-2a	<.0001	0.000275547	1	1	1
Sep1	0.4410	0.8940505764	0	0	0
Sep4	0.1439	0.5703325005	0	0	0
Sfmbt	0.5820	0.8940505764	0	0	0
Sh	0.1242	0.5182411977	0	0	0
Sh3beta	0.5782	0.8940505764	0	0	0
Shab	0.3862	0.8748771555	0	0	0
Shal	0.6366	0.8940505764	0	0	0
Shaw	0.7769	0.8940505764	0	0	0
Sin3A	0.4523	0.8940505764	0	0	0
Sk1	0.2036	0.6634082697	0	0	0
Slob	0.4356	0.8940505764	0	0	0
Smc5	0.6122	0.8940505764	0	0	0
Smg5	0.8527	0.8940505764	0	0	0
Smr	0.5174	0.8940505764	0	0	0
Snap25	0.6066	0.8940505764	0	0	0
Snoo	0.1521	0.5875734111	0	0	0
Sox102F	0.3044	0.7922534623	0	0	0
Sp1	0.9358	0.8940505764	0	0	0
Sp7	0.9390	0.8940505764	0	0	0
SpdS	0.0392	0.2660354507	0	0	0
Spf45	0.9624	0.8940505764	0	0	0
Sply	0.6300	0.8940505764	0	0	0
Spn4	0.0824	0.4132648683	0	0	0
Spt5	0.8102	0.8940505764	0	0	0
Src42A	0.3141	0.8057346853	0	0	0
Src64B	0.0997	0.45672183	0	0	0
Stat92E	0.0060	0.0770056805	0	1	1
Stim	0.5301	0.8940505764	0	0	0
Stlk	0.5386	0.8940505764	0	0	0
Strn-Mlck	0.0227	0.1866011811	0	0	1
Su(dx)	0.4933	0.8940505764	0	0	0
Su(var)2-10	0.8010	0.8940505764	0	0	0
Su(var)2-HP2	0.8158	0.8940505764	0	0	0
Su(var)205	0.7836	0.8940505764	0	0	0
Su(var)3-9	0.0019	0.033174321	1	1	1
Su(z)12	0.0155	0.1496802912	0	0	1
Sucb	0.9249	0.8940505764	0	0	0
Sug	0.9321	0.8940505764	0	0	0
Sur-8	0.8340	0.8940505764	0	0	0
Sxl	0.1010	0.4582003541	0	0	0
Syb	0.8638	0.8940505764	0	0	0
Syn1	0.9013	0.8940505764	0	0	0
Syn2	0.0358	0.2511993247	0	0	0
Syt7	0.4621	0.8940505764	0	0	0
Syx6	0.9260	0.8940505764	0	0	0
TER94	0.0260	0.1985430246	0	0	1
TRAM	0.7120	0.8940505764	0	0	0
Tace	0.8628	0.8940505764	0	0	0
Taf1	0.5242	0.8940505764	0	0	0
Taf4	0.9465	0.8940505764	0	0	0
Taf7	0.0690	0.3738951869	0	0	0
Tango11	0.3803	0.87014443	0	0	0
Tango13	0.4803	0.8940505764	0	0	0
Tao-1	0.0383	0.2614831745	0	0	0
Tektin-C	0.1125	0.4922032507	0	0	0
Ten-a	0.7612	0.8940505764	0	0	0
Ten-m	0.4733	0.8940505764	0	0	0
TepII	0.7109	0.8940505764	0	0	0
Tequila	<.0001	0.0008927496	1	1	1
TfIIA-L	0.7773	0.8940505764	0	0	0
Tim17b2	0.1258	0.5212892739	0	0	0
Tina-1	0.7063	0.8940505764	0	0	0
Tkr	0.0002	0.0053782511	1	1	1
Tl	0.0940	0.4410288958	0	0	0
Tm1	<.0001	0.0016642574	1	1	1
Tm2	0.0015	0.0276053706	1	1	1
Tob	0.0982	0.4547927245	0	0	0
Tom40	0.0015	0.0276053706	1	1	1
Tom70	0.4797	0.8940505764	0	0	0
Top1	0.6578	0.8940505764	0	0	0
TppII	0.0177	0.1629451746	0	0	1
Tpr2	0.2188	0.6893792902	0	0	0
Traf4	0.3746	0.8664192857	0	0	0
Trc8	0.8886	0.8940505764	0	0	0
Treh	0.5196	0.8940505764	0	0	0
Trl	0.2576	0.7341753329	0	0	0
Trn	0.0002	0.0061378727	1	1	1
Trp1	0.7974	0.8940505764	0	0	0
TrpA1	0.8816	0.8940505764	0	0	0
Trx-2	0.5005	0.8940505764	0	0	0
Trxr-1	0.6027	0.8940505764	0	0	0
Tsp	<.0001	0.0011250902	1	1	1
Tsp47F	0.8078	0.8940505764	0	0	0
Tsp5D	0.1744	0.6274155965	0	0	0
Tsp66A	0.5553	0.8940505764	0	0	0
Tsp68C	0.6953	0.8940505764	0	0	0
Tsp74F	0.0186	0.166145	0	0	1
Tsp97E	0.7657	0.8940505764	0	0	0
UGP	0.5655	0.8940505764	0	0	0
Ubc-E2H	0.9483	0.8940505764	0	0	0
UbcD2	0.4204	0.8940505764	0	0	0
Ubi-p63E	<.0001	1.6100786E-6	1	1	1
Ubp64E	0.9444	0.8940505764	0	0	0
Ubx	0.4927	0.8940505764	0	0	0
Uev1A	0.7960	0.8940505764	0	0	0
Uhg5	<.0001	0.0003997089	1	1	1
Unc-89	0.5792	0.8940505764	0	0	0
Updo	0.8441	0.8940505764	0	0	0
Usp36	0.7689	0.8940505764	0	0	0
Vap-33-1	0.9171	0.8940505764	0	0	0
Vha100-1	0.9377	0.8940505764	0	0	0
Vha100-2	0.1352	0.5468549339	0	0	0
Vha16	0.9058	0.8940505764	0	0	0
Vha44	0.2801	0.7579204485	0	0	0
Vha68-2	0.4443	0.8940505764	0	0	0
VhaSFD	0.6729	0.8940505764	0	0	0
Vmat	0.8896	0.8940505764	0	0	0
Vrp1	0.5243	0.8940505764	0	0	0
WASp	0.9802	0.8940505764	0	0	0
Xe7	0.9558	0.8940505764	0	0	0
Zasp	0.7509	0.8940505764	0	0	0
Zn72D	0.8162	0.8940505764	0	0	0
ZnT35C	<.0001	0.0000109733	1	1	1
ZnT63C	0.6694	0.8940505764	0	0	0
Zw	0.0197	0.1736354516	0	0	1
Zyx102EF	0.8173	0.8940505764	0	0	0
aPKC	<.0001	0.0000971487	1	1	1
abba	0.4712	0.8940505764	0	0	0
acj6	0.2802	0.7579204485	0	0	0
ade3	0.9724	0.8940505764	0	0	0
ago	0.1210	0.510634794	0	0	0
alien	0.3349	0.8273342679	0	0	0
alph	0.9359	0.8940505764	0	0	0
alpha-Adaptin	0.1965	0.6559706942	0	0	0
alpha-Man-I	0.1468	0.5777653386	0	0	0
alt	0.2535	0.7291456213	0	0	0
amd	0.8444	0.8940505764	0	0	0
ana1	0.0577	0.3454484721	0	0	0
aop	0.1517	0.5875734111	0	0	0
ap	0.5940	0.8940505764	0	0	0
apt	<.0001	0.0000341422	1	1	1
aralar1	0.0310	0.2271994055	0	0	0
aret	<.0001	0.0002193113	1	1	1
ari-1	0.7345	0.8940505764	0	0	0
arm	0.2607	0.7380295875	0	0	0
aru	0.8955	0.8940505764	0	0	0
ash2	0.8007	0.8940505764	0	0	0
atl	0.7565	0.8940505764	0	0	0
att-ORFA	0.9062	0.8940505764	0	0	0
aub	0.4860	0.8940505764	0	0	0
aux	0.6518	0.8940505764	0	0	0
bab1	0.9348	0.8940505764	0	0	0
babo	0.0872	0.4212953248	0	0	0
ball	0.6150	0.8940505764	0	0	0
baz	0.7919	0.8940505764	0	0	0
bbg	0.9979	0.8940505764	0	0	0
bcd	0.0431	0.2861470539	0	0	0
betaTub56D	0.0249	0.1944020119	0	0	1
bft	0.8793	0.8940505764	0	0	0
bif	0.8820	0.8940505764	0	0	0
bin3	0.3925	0.8767666514	0	0	0
bl	0.9728	0.8940505764	0	0	0
blot	0.0001	0.0040404133	1	1	1
bmm	0.0005	0.0106501152	1	1	1
bnb	0.8900	0.8940505764	0	0	0
bnl	0.6207	0.8940505764	0	0	0
boi	0.0045	0.0652005625	0	1	1
bol	<.0001	0.0000292126	1	1	1
bowl	0.9957	0.8940505764	0	0	0
br	0.9970	0.8940505764	0	0	0
brat	<.0001	0.0000834628	1	1	1
brp	0.0156	0.1503353011	0	0	1
bru-2	0.3710	0.8633993803	0	0	0
bru-3	0.5200	0.8940505764	0	0	0
bs	0.6971	0.8940505764	0	0	0
bt	0.4947	0.8940505764	0	0	0
btl	0.1187	0.5073509271	0	0	0
btsz	0.9981	0.8940505764	0	0	0
bun	0.0007	0.0149179893	1	1	1
bves	0.5135	0.8940505764	0	0	0
bw	0.9870	0.8940505764	0	0	0
bxd	0.9431	0.8940505764	0	0	0
cac	0.5883	0.8940505764	0	0	0
cact	0.2390	0.7140129548	0	0	0
cals	0.5804	0.8940505764	0	0	0
caps	0.8390	0.8940505764	0	0	0
capt	0.0623	0.359457831	0	0	0
capu	0.0231	0.1883335005	0	0	1
car	0.4025	0.8875981331	0	0	0
casp	0.6557	0.8940505764	0	0	0
cbt	0.9952	0.8940505764	0	0	0
cbx	0.5824	0.8940505764	0	0	0
ced-6	<.0001	0.0003147349	1	1	1
cenB1A	0.6695	0.8940505764	0	0	0
cenG1A	0.8842	0.8940505764	0	0	0
cerv	0.2010	0.6606506589	0	0	0
cg	0.6922	0.8940505764	0	0	0
chb	0.0152	0.1483380385	0	0	1
cher	0.5070	0.8940505764	0	0	0
chic	0.1720	0.6233492065	0	0	0
chinmo	0.1699	0.6207649495	0	0	0
chn	0.0007	0.01598774	1	1	1
cib	0.1057	0.4698954362	0	0	0
clumsy	0.7294	0.8940505764	0	0	0
cnc	0.5001	0.8940505764	0	0	0
cngl	0.7210	0.8940505764	0	0	0
cni	0.9035	0.8940505764	0	0	0
cnn	<.0001	0.0000640159	1	1	1
cno	0.0238	0.1901641516	0	0	1
comm3	0.7949	0.8940505764	0	0	0
cora	0.9736	0.8940505764	0	0	0
corn	0.6877	0.8940505764	0	0	0
coro	0.3352	0.8273342679	0	0	0
cp309	0.5127	0.8940505764	0	0	0
cpx	0.0061	0.0788825209	0	1	1
crb	0.1750	0.6274155965	0	0	0
crc	0.9750	0.8940505764	0	0	0
crm	0.1851	0.6391334759	0	0	0
crol	0.7833	0.8940505764	0	0	0
csw	0.6892	0.8940505764	0	0	0
ct	0.9994	0.8940505764	0	0	0
ctp	0.9453	0.8940505764	0	0	0
cv-c	0.8341	0.8940505764	0	0	0
d	0.9362	0.8940505764	0	0	0
d4	0.0054	0.0711772547	0	1	1
daw	0.8064	0.8940505764	0	0	0
dco	0.6452	0.8940505764	0	0	0
desat1	0.6315	0.8940505764	0	0	0
desert	0.9014	0.8940505764	0	0	0
didum	0.9812	0.8940505764	0	0	0
dikar	0.0165	0.1564504015	0	0	1
dl	0.6986	0.8940505764	0	0	0
dlg1	0.0167	0.1570641996	0	0	1
dlp	0.0307	0.2271103295	0	0	0
dnc	0.9263	0.8940505764	0	0	0
dom	0.4702	0.8940505764	0	0	0
dos	0.0671	0.3738951869	0	0	0
dpp	0.5527	0.8940505764	0	0	0
dpr16	0.6671	0.8940505764	0	0	0
dpr17	0.9799	0.8940505764	0	0	0
dpr5	0.9966	0.8940505764	0	0	0
dpr7	0.0672	0.3738951869	0	0	0
dre4	0.0073	0.0899037711	0	1	1
drm	0.0939	0.4410288958	0	0	0
drongo	0.7974	0.8940505764	0	0	0
drpr	0.9713	0.8940505764	0	0	0
dsx	0.8407	0.8940505764	0	0	0
dve	0.9615	0.8940505764	0	0	0
dyl	0.9365	0.8940505764	0	0	0
dyn-p25	0.9324	0.8940505764	0	0	0
e(r)	0.1854	0.6391334759	0	0	0
eEF1delta	0.7706	0.8940505764	0	0	0
eIF-4B	0.9861	0.8940505764	0	0	0
eIF-4E	0.8174	0.8940505764	0	0	0
eIF-4a	0.7646	0.8940505764	0	0	0
eIF2B-delta	0.7603	0.8940505764	0	0	0
eIF4G	0.5265	0.8940505764	0	0	0
eIF5	0.3588	0.8493678378	0	0	0
eag	0.7649	0.8940505764	0	0	0
eas	0.2234	0.6972501908	0	0	0
ec	0.9871	0.8940505764	0	0	0
ect	0.9419	0.8940505764	0	0	0
eg	0.9460	0.8940505764	0	0	0
egh	0.4396	0.8940505764	0	0	0
elB	0.9262	0.8940505764	0	0	0
elav	0.0046	0.065629981	0	1	1
emp	<.0001	1.3387735E-7	1	1	1
ena	0.4477	0.8940505764	0	0	0
enc	0.0895	0.4282521599	0	0	0
endoB	0.3414	0.8342410149	0	0	0
epsin-like	0.7781	0.8940505764	0	0	0
esn	0.8840	0.8940505764	0	0	0
ewg	0.7612	0.8940505764	0	0	0
exba	0.9585	0.8940505764	0	0	0
exd	0.3061	0.7928054982	0	0	0
exu	0.0001	0.0035437913	1	1	1
ey	0.7453	0.8940505764	0	0	0
eya	0.9794	0.8940505764	0	0	0
f	1.0000	0.8940505764	0	0	0
faf	0.9556	0.8940505764	0	0	0
fau	0.1750	0.6274155965	0	0	0
fax	0.1999	0.6599749304	0	0	0
fbl	0.0290	0.216737149	0	0	0
fbp	0.4522	0.8940505764	0	0	0
fdl	0.9144	0.8940505764	0	0	0
ferrochelatase	0.9543	0.8940505764	0	0	0
fl(2)d	0.0197	0.1736354516	0	0	1
flw	0.5240	0.8940505764	0	0	0
fon	0.8493	0.8940505764	0	0	0
for	0.4897	0.8940505764	0	0	0
form3	0.1190	0.5073509271	0	0	0
foxo	0.9814	0.8940505764	0	0	0
fray	0.4874	0.8940505764	0	0	0
fru	0.4431	0.8940505764	0	0	0
fry	0.7896	0.8940505764	0	0	0
fs(1)h	0.6428	0.8940505764	0	0	0
fs(2)ltoPP43	0.1045	0.4666431114	0	0	0
ftz-f1	0.6484	0.8940505764	0	0	0
fu12	0.2788	0.7579204485	0	0	0
fus	0.9819	0.8940505764	0	0	0
futsch	0.1331	0.5424906568	0	0	0
fw	0.9271	0.8940505764	0	0	0
fwd	0.2272	0.7038673575	0	0	0
fz	0.0146	0.1438212759	0	0	1
fz2	0.1248	0.5196169507	0	0	0
fz3	0.2419	0.7140129548	0	0	0
fz4	0.7429	0.8940505764	0	0	0
garz	0.9075	0.8940505764	0	0	0
gcm2	0.8481	0.8940505764	0	0	0
gfA	0.6074	0.8940505764	0	0	0
gfzf	0.0676	0.3738951869	0	0	0
gish	0.0017	0.0298699887	1	1	1
glo	0.2358	0.7118929118	0	0	0
glob1	0.1145	0.4964696198	0	0	0
granny-smith	0.0572	0.3439056363	0	0	0
grh	0.7973	0.8940505764	0	0	0
gro	0.2311	0.7071862804	0	0	0
growl	0.0109	0.1185145076	0	0	1
grp	<.0001	1.6945428E-6	1	1	1
gukh	0.8518	0.8940505764	0	0	0
gus	0.7485	0.8940505764	0	0	0
gw	0.0218	0.1861777765	0	0	1
hay	0.5054	0.8940505764	0	0	0
hb	0.0042	0.0620233289	0	1	1
hdc	0.1706	0.6208382895	0	0	0
hep	0.2073	0.6681647013	0	0	0
heph	0.9089	0.8940505764	0	0	0
hig	0.4103	0.8940505764	0	0	0
hoe1	0.4138	0.8940505764	0	0	0
hoe2	0.6754	0.8940505764	0	0	0
homer	0.2343	0.7115042622	0	0	0
how	0.8899	0.8940505764	0	0	0
hrg	0.7527	0.8940505764	0	0	0
hth	0.9722	0.8940505764	0	0	0
htl	0.0415	0.2784354758	0	0	0
hts	0.5488	0.8940505764	0	0	0
ia2	0.8193	0.8940505764	0	0	0
if	0.9034	0.8940505764	0	0	0
igl	0.6922	0.8940505764	0	0	0
ine	0.8848	0.8940505764	0	0	0
inv	0.3287	0.8206277728	0	0	0
inx7	0.7459	0.8940505764	0	0	0
isopeptidase-T-3	0.0009	0.0196562799	1	1	1
itp	0.0741	0.3861741137	0	0	0
jar	0.8675	0.8940505764	0	0	0
jbug	0.0250	0.1944020119	0	0	1
jdp	0.7509	0.8940505764	0	0	0
jigr1	0.0520	0.3255510595	0	0	0
jim	0.8528	0.8940505764	0	0	0
jing	0.0463	0.2982322763	0	0	0
jog	0.0169	0.158554926	0	0	1
jp	0.0092	0.1045489718	0	0	1
kay	0.0138	0.1391279473	0	0	1
kdn	0.0172	0.1597525619	0	0	1
kermit	0.4709	0.8940505764	0	0	0
king-tubby	0.9682	0.8940505764	0	0	0
kirre	0.9051	0.8940505764	0	0	0
kis	0.4510	0.8940505764	0	0	0
kkv	0.6594	0.8940505764	0	0	0
klar	0.0200	0.1755724019	0	0	1
kn	0.7953	0.8940505764	0	0	0
koko	0.0260	0.1985430246	0	0	1
kst	0.2318	0.7071862804	0	0	0
kuk	<.0001	0.0024932054	1	1	1
kuz	0.3946	0.8800089106	0	0	0
l(1)G0007	0.9068	0.8940505764	0	0	0
l(1)G0060	0.9379	0.8940505764	0	0	0
l(1)G0156	0.9358	0.8940505764	0	0	0
l(1)G0193	0.6549	0.8940505764	0	0	0
l(1)G0196	0.9196	0.8940505764	0	0	0
l(1)G0222	0.1083	0.4778549961	0	0	0
l(1)G0232	<.0001	0.0011607116	1	1	1
l(1)G0255	0.8644	0.8940505764	0	0	0
l(1)G0469	0.5518	0.8940505764	0	0	0
l(2)01289	<.0001	0.0008098943	1	1	1
l(2)03709	0.0657	0.3707538651	0	0	0
l(2)06225	0.5237	0.8940505764	0	0	0
l(2)08717	0.0010	0.0203270049	1	1	1
l(2)35Di	0.9030	0.8940505764	0	0	0
l(2)37Cc	0.3227	0.8123341742	0	0	0
l(2)44DEa	0.9206	0.8940505764	0	0	0
l(2)gl	0.6437	0.8940505764	0	0	0
l(2)k05819	0.9276	0.8940505764	0	0	0
l(2)k09913	0.7908	0.8940505764	0	0	0
l(2)k16918	0.1476	0.5787714279	0	0	0
l(3)05822	0.3557	0.8468576332	0	0	0
l(3)82Fd	0.0002	0.0043070398	1	1	1
l(3)mbt	0.8785	0.8940505764	0	0	0
l(3)neo26	0.2207	0.6934888985	0	0	0
l(3)neo38	0.8560	0.8940505764	0	0	0
lama	0.4658	0.8940505764	0	0	0
lap	0.7338	0.8940505764	0	0	0
lark	0.5786	0.8940505764	0	0	0
larp	0.1705	0.6208382895	0	0	0
lbl	0.9567	0.8940505764	0	0	0
lid	0.0035	0.0547621306	0	1	1
lig	0.9435	0.8940505764	0	0	0
lilli	0.5410	0.8940505764	0	0	0
lin19	0.0320	0.2319579639	0	0	0
loco	0.5228	0.8940505764	0	0	0
lola	0.1494	0.5820830565	0	0	0
lolal	0.7119	0.8940505764	0	0	0
loqs	0.2701	0.7464161775	0	0	0
lqf	0.4596	0.8940505764	0	0	0
ltd	<.0001	1.6100786E-6	1	1	1
lz	0.7118	0.8940505764	0	0	0
mRpL23	0.4127	0.8940505764	0	0	0
mRpS18B	0.2996	0.7862137303	0	0	0
mRpS5	0.0838	0.4167466832	0	0	0
mXr	0.9999	0.8940505764	0	0	0
mam	0.4513	0.8940505764	0	0	0
mamo	0.7396	0.8940505764	0	0	0
mbf1	0.8047	0.8940505764	0	0	0
mbl	0.2514	0.7269142838	0	0	0
mdy	0.8655	0.8940505764	0	0	0
me31B	0.0029	0.0465739819	1	1	1
mew	0.8635	0.8940505764	0	0	0
mfas	0.2689	0.7464161775	0	0	0
mge	0.0002	0.0043581059	1	1	1
milt	0.2852	0.7617634766	0	0	0
mld	0.1570	0.5979238245	0	0	0
mle	0.7223	0.8940505764	0	0	0
mmd	0.6789	0.8940505764	0	0	0
mmy	0.0134	0.1361873031	0	0	1
mnb	0.0021	0.0352630836	1	1	1
mod(mdg4)	0.9896	0.8940505764	0	0	0
mod(r)	0.6761	0.8940505764	0	0	0
mol	0.3450	0.8361825395	0	0	0
mrj	0.6766	0.8940505764	0	0	0
msi	0.0665	0.3738951869	0	0	0
msn	0.3594	0.8493678378	0	0	0
msta	0.0092	0.1045489718	0	0	1
mtacp1	0.9990	0.8940505764	0	0	0
mth	0.5614	0.8940505764	0	0	0
mthl10	0.8788	0.8940505764	0	0	0
mthl4	0.4874	0.8940505764	0	0	0
mub	0.4240	0.8940505764	0	0	0
mud	0.5488	0.8940505764	0	0	0
mura	0.3900	0.8748771555	0	0	0
mus210	0.8204	0.8940505764	0	0	0
n-syb	0.5095	0.8940505764	0	0	0
nAcRalpha-30D	0.4865	0.8940505764	0	0	0
nAcRalpha-34E	0.9724	0.8940505764	0	0	0
nAcRbeta-64B	0.6242	0.8940505764	0	0	0
nemy	0.7587	0.8940505764	0	0	0
neur	0.9525	0.8940505764	0	0	0
nimC2	0.9200	0.8940505764	0	0	0
ninaC	0.8241	0.8940505764	0	0	0
nito	0.2227	0.6963299052	0	0	0
nmo	0.2736	0.7477698994	0	0	0
nocturnin	0.6665	0.8940505764	0	0	0
nompA	0.8838	0.8940505764	0	0	0
nompB	0.8189	0.8940505764	0	0	0
nompC	1.0000	0.8940505764	0	0	0
nonA	0.4993	0.8940505764	0	0	0
norpA	0.0082	0.0965303149	0	1	1
nrv2	0.0014	0.0273429128	1	1	1
nrv3	0.2536	0.7291456213	0	0	0
nub	0.9890	0.8940505764	0	0	0
nudE	0.9600	0.8940505764	0	0	0
nuf	<.0001	0.0008927496	1	1	1
numb	0.0014	0.0273429128	1	1	1
nxf2	0.1581	0.5984253942	0	0	0
oa2	0.2426	0.7140129548	0	0	0
obst-E	0.7931	0.8940505764	0	0	0
ogre	0.9797	0.8940505764	0	0	0
oho23B	0.7965	0.8940505764	0	0	0
olf186-F	0.2042	0.6634082697	0	0	0
ome	0.5897	0.8940505764	0	0	0
opa1-like	0.5393	0.8940505764	0	0	0
orb	<.0001	3.0551019E-8	1	1	1
orb2	0.0082	0.0965303149	0	1	1
os	0.5843	0.8940505764	0	0	0
osa	0.4948	0.8940505764	0	0	0
osp	0.1689	0.620535647	0	0	0
otp	0.9988	0.8940505764	0	0	0
otu	0.1085	0.4778549961	0	0	0
ovo	0.0074	0.0900177988	0	1	1
p130CAS	0.1792	0.6352427316	0	0	0
p53	0.9936	0.8940505764	0	0	0
pHCl	0.9065	0.8940505764	0	0	0
pUf68	0.1787	0.6352427316	0	0	0
pan	0.0068	0.0853131374	0	1	1
par-1	0.2356	0.7118929118	0	0	0
para	0.7559	0.8940505764	0	0	0
park	0.6513	0.8940505764	0	0	0
path	0.5524	0.8940505764	0	0	0
pbl	0.0678	0.3738951869	0	0	0
pdm2	0.9276	0.8940505764	0	0	0
pfk	0.9957	0.8940505764	0	0	0
pgant5	0.5376	0.8940505764	0	0	0
ph-d	0.5008	0.8940505764	0	0	0
phl	0.2424	0.7140129548	0	0	0
pio	0.9804	0.8940505764	0	0	0
pip	0.3822	0.873521122	0	0	0
pit	<.0001	0.0018580738	1	1	1
pita	0.8976	0.8940505764	0	0	0
pix	0.8386	0.8940505764	0	0	0
pk	0.9871	0.8940505764	0	0	0
ple	0.3582	0.8493678378	0	0	0
plexA	0.6879	0.8940505764	0	0	0
plx	0.9942	0.8940505764	0	0	0
pncr003:2L	0.7026	0.8940505764	0	0	0
pnr	0.9830	0.8940505764	0	0	0
pnt	0.9976	0.8940505764	0	0	0
pod1	0.0998	0.45672183	0	0	0
ppk23	0.7017	0.8940505764	0	0	0
pr	0.2633	0.7421674091	0	0	0
pr-set7	0.1858	0.6391334759	0	0	0
prd	0.0183	0.166145	0	0	1
prom	0.8870	0.8940505764	0	0	0
prominin-like	0.2554	0.7307796598	0	0	0
ps	0.0616	0.358341507	0	0	0
psq	0.7220	0.8940505764	0	0	0
ptr	0.6334	0.8940505764	0	0	0
pum	<.0001	0.0023496644	1	1	1
px	0.9986	0.8940505764	0	0	0
pxb	0.7643	0.8940505764	0	0	0
pyd	0.0004	0.0103246008	1	1	1
pyx	0.9837	0.8940505764	0	0	0
qkr54B	0.8295	0.8940505764	0	0	0
qtc	0.0100	0.1113673992	0	0	1
qua	0.0184	0.166145	0	0	1
r	0.6498	0.8940505764	0	0	0
rab3-GEF	0.3776	0.8683452199	0	0	0
rad	0.7204	0.8940505764	0	0	0
ran	0.3304	0.8218342934	0	0	0
rap	0.0733	0.3837543155	0	0	0
ras	0.1668	0.6179884187	0	0	0
raw	0.2048	0.6634082697	0	0	0
rdgA	0.8215	0.8940505764	0	0	0
rdgB	0.6140	0.8940505764	0	0	0
rdgC	0.7834	0.8940505764	0	0	0
rdx	<.0001	4.580985E-10	1	1	1
regucalcin	0.2318	0.7071862804	0	0	0
resilin	0.9346	0.8940505764	0	0	0
retinophilin	0.8347	0.8940505764	0	0	0
rg	0.9622	0.8940505764	0	0	0
rho-4	0.5669	0.8940505764	0	0	0
rho-6	0.8351	0.8940505764	0	0	0
rk	0.9733	0.8940505764	0	0	0
rl	0.3518	0.844882727	0	0	0
rn	0.8795	0.8940505764	0	0	0
roX2	0.0133	0.1359364402	0	0	1
robo	0.9728	0.8940505764	0	0	0
rogdi	0.4213	0.8940505764	0	0	0
rols	0.9606	0.8940505764	0	0	0
rtGEF	0.2998	0.7862137303	0	0	0
sano	0.9672	0.8940505764	0	0	0
santa-maria	0.0095	0.107313461	0	0	1
sas	0.8308	0.8940505764	0	0	0
sbb	0.9157	0.8940505764	0	0	0
scaf6	1.0000	0.8940505764	0	0	0
scarface	0.2423	0.7140129548	0	0	0
scb	0.2931	0.7741559511	0	0	0
scra	0.0237	0.1901641516	0	0	1
scramb1	0.6237	0.8940505764	0	0	0
scrib	0.9956	0.8940505764	0	0	0
scro	0.7799	0.8940505764	0	0	0
sd	0.7640	0.8940505764	0	0	0
sda	0.2813	0.7587900772	0	0	0
sdt	0.9969	0.8940505764	0	0	0
sesB	0.0256	0.1969690646	0	0	1
sgg	1.0000	0.8940505764	0	0	0
shakB	0.0015	0.0276053706	1	1	1
shd	0.3898	0.8748771555	0	0	0
shep	0.5358	0.8940505764	0	0	0
shi	0.9895	0.8940505764	0	0	0
shn	0.9619	0.8940505764	0	0	0
shot	0.1833	0.6391334759	0	0	0
shtd	0.3221	0.8118868513	0	0	0
sick	0.9922	0.8940505764	0	0	0
side	0.3218	0.8118868513	0	0	0
sif	0.0030	0.0469984854	1	1	1
sim	0.4118	0.8940505764	0	0	0
sima	0.9896	0.8940505764	0	0	0
sina	0.0509	0.3209332014	0	0	0
sip2	0.0104	0.1137959692	0	0	1
siz	0.0655	0.3707538651	0	0	0
skd	0.3129	0.8037741207	0	0	0
sle	0.1242	0.5182411977	0	0	0
slgA	0.9980	0.8940505764	0	0	0
sli	0.8452	0.8940505764	0	0	0
[truncated: 110 more rows]
