# Supplementary material for: Partitioning Transcript Variation in Drosophila: Abundance, Isoforms, and Alleles
Source: G3 (Bethesda). 2011 Nov 1;1(6):427–36. doi: 10.1534/g3.111.000596 (PMC3276160; doi:10.1534/g3.111.000596)
Supplement: Supporting Information [file supp_1.6.427_TableS3.csv]

probesetID	raw_p	pfdr_p	pfdr_05	pfdr_10	pfdr_20	mean_til_female	mean_til_male	female_higher
til-1000	0.0679	0.0988130818	0	1	1	5.7925214711	5.1043066154	1
til-10000	0.4799	0.30624692	0	0	0	5.8165680794	5.6649560256	1
til-10001	0.3097	0.2341293911	0	0	0	5.7477540656	5.5603989152	1
til-10002	0.0284	0.0662204213	0	1	1	5.8098110971	5.220673388	1
til-10003	0.0174	0.054014543	0	1	1	5.0998156042	5.4237669287	0
til-10005	0.6008	0.3505183389	0	0	0	4.8855267102	4.9167467527	0
til-10006	0.8483	0.4264151966	0	0	0	5.2783568456	5.2493702171	1
til-10007	0.0592	0.0925184063	0	1	1	7.1629998326	6.5116825449	1
til-10008	0.1536	0.1533867218	0	0	1	7.3735226982	6.9523900799	1
til-10009	0.9162	0.4445793391	0	0	0	5.7919519172	5.7703143652	1
til-1001	0.3144	0.2362598879	0	0	0	5.5488559997	5.400419374	1
til-10010	0.4582	0.2976746783	0	0	0	5.2687873168	5.4207506072	0
til-10011	0.9879	0.4627822215	0	0	0	5.4484316564	5.4508555946	0
til-10012	0.0014	0.0184874008	1	1	1	4.9113874844	5.797272727	0
til-10013	<.0001	0.0044112068	1	1	1	4.697930608	5.3040908729	0
til-10014	0.2557	0.2082405175	0	0	0	6.3027112136	6.074635883	1
til-10015	0.1335	0.1416595571	0	0	1	5.4462083879	5.2198611225	1
til-10016	0.2122	0.1857029614	0	0	1	6.3160815902	6.0765857462	1
til-10017	0.4768	0.3050184876	0	0	0	6.0317821666	6.1883633643	0
til-10018	0.9841	0.4617757036	0	0	0	6.3807669811	6.3740227333	1
til-10019	0.5528	0.3336048335	0	0	0	6.1064484347	5.969362138	1
til-1002	0.1201	0.1339091828	0	0	1	5.8405024649	5.4169924789	1
til-10020	0.1245	0.1365917611	0	0	1	6.2249856056	5.7015738863	1
til-10021	0.2232	0.1915601086	0	0	1	6.1610780524	6.5409537728	0
til-10022	0.0043	0.0308744375	1	1	1	5.4677586416	6.3293313351	0
til-10023	0.2064	0.1826424208	0	0	1	5.7606313767	5.389123328	1
til-10024	0.9595	0.4555474639	0	0	0	6.3257688813	6.3127846457	1
til-10025	0.9659	0.4574310689	0	0	0	4.7130323154	4.7119103906	1
til-10026	0.3914	0.2700696894	0	0	0	5.306881655	5.156389763	1
til-10027	0.0014	0.0184874008	1	1	1	5.2839618302	6.2186335895	0
til-10029	0.6836	0.3779980403	0	0	0	5.6355100249	5.5615688263	1
til-1003	0.0631	0.0953517401	0	1	1	6.0283762078	5.4309617477	1
til-10030	0.0817	0.1085918749	0	0	1	5.3658886488	5.6808242165	0
til-10031	0.4638	0.299907713	0	0	0	4.8934654111	4.9477190696	0
til-10032	0.0756	0.1043806544	0	0	1	5.9495482193	5.4300337542	1
til-10033	0.1208	0.1343579332	0	0	1	5.0619268475	5.2672316611	0
til-10034	0.0046	0.0317809814	1	1	1	5.5659752639	6.3962968428	0
til-10035	0.1625	0.1586973148	0	0	1	6.2012831704	5.7763909845	1
til-10036	0.1564	0.1549726256	0	0	1	4.6690935565	4.6249407728	1
til-10037	0.5504	0.3327281432	0	0	0	6.0189239626	6.15862748	0
til-10038	0.2241	0.1920115467	0	0	1	4.717750244	4.7762657613	0
til-10039	0.4000	0.2735640409	0	0	0	5.3631628708	5.2178381236	1
til-1004	0.5376	0.3280591305	0	0	0	4.7930320437	4.8192831599	0
til-10040	0.5017	0.3144984685	0	0	0	5.9296527819	6.1237085331	0
til-10041	0.0338	0.0716306706	0	1	1	5.0104558677	5.366152804	0
til-10042	0.0360	0.0736567488	0	1	1	6.2445079249	5.513771012	1
til-10043	0.3088	0.2336858393	0	0	0	5.5372608269	5.2775501966	1
til-10044	0.1704	0.1633835066	0	0	1	5.4429385975	5.7309367203	0
til-10045	0.0032	0.0270376307	1	1	1	5.6101368505	6.1622711229	0
til-10046	0.1089	0.1269876697	0	0	1	6.9831404236	6.4875614535	1
til-10048	0.0704	0.1006392619	0	0	1	6.1123522113	5.5467048838	1
til-10049	0.2207	0.1904022496	0	0	1	5.9198383729	5.6150721608	1
til-1005	0.0705	0.1007434497	0	0	1	4.7397525575	4.8253179209	0
til-10050	0.6882	0.3793778403	0	0	0	5.9091475112	5.8230127255	1
til-10051	0.0346	0.0724469658	0	1	1	6.6172632046	5.9286516553	1
til-10052	0.7860	0.4088881318	0	0	0	5.2747237422	5.3236479089	0
til-10053	0.8079	0.4151843718	0	0	0	6.4020051097	6.3511729918	1
til-10054	0.2363	0.1986289938	0	0	1	5.677194944	5.9733026991	0
til-10055	0.0124	0.0474837403	1	1	1	4.7324224189	4.8283007137	0
til-10056	0.0069	0.0369624729	1	1	1	5.243923828	6.0641777874	0
til-10057	0.3494	0.2519890286	0	0	0	5.8942306622	5.6874746792	1
til-10058	0.5363	0.3275213847	0	0	0	5.398933863	5.5213603466	0
til-1006	0.0540	0.0882246496	0	1	1	4.6849355719	4.724358771	0
til-10060	0.0235	0.0613057751	0	1	1	5.717458287	6.3486619353	0
til-10061	0.1731	0.1649584497	0	0	1	5.8744046552	5.4802558279	1
til-10062	0.0656	0.097068076	0	1	1	7.6612486993	7.2317536853	1
til-10064	0.4712	0.3027519123	0	0	0	5.0397752333	4.961587091	1
til-10065	0.0297	0.0674679709	0	1	1	5.6010274623	4.9781083626	1
til-10066	0.0338	0.0716306706	0	1	1	6.2845786289	5.5729110212	1
til-10067	0.2847	0.222349131	0	0	0	4.8388464949	4.947841785	0
til-10068	0.8929	0.438241278	0	0	0	4.6534762497	4.6570076035	0
til-10069	0.0529	0.0874239086	0	1	1	5.3757305028	4.9217515607	1
til-1007	0.2745	0.2177208395	0	0	0	4.9906595545	5.0962918229	0
til-10070	0.9046	0.4415212096	0	0	0	5.475806451	5.4556253595	1
til-10071	0.0011	0.0168233275	1	1	1	5.3625625137	6.8011914857	0
til-10073	0.0192	0.0560243965	0	1	1	5.8040395986	5.2071499036	1
til-10075	0.6459	0.3658491353	0	0	0	5.3340895193	5.2642410123	1
til-10076	0.8603	0.4296835027	0	0	0	5.552754181	5.5806900193	0
til-10077	0.0106	0.0446175463	1	1	1	6.4787219486	5.4404212975	1
til-10079	0.0716	0.1014808815	0	0	1	5.3805293506	4.9937437541	1
til-1008	0.1666	0.1611802082	0	0	1	5.4307553528	5.6701220149	0
til-10080	0.3576	0.2557686721	0	0	0	5.5692427974	5.3035979001	1
til-10082	0.6409	0.3643166166	0	0	0	6.0308538088	6.1198306518	0
til-10083	0.1656	0.1606157351	0	0	1	5.9197109733	5.5839807287	1
til-10085	0.1734	0.1651960263	0	0	1	5.7109483064	5.3343983891	1
til-10086	0.3073	0.2330536658	0	0	0	5.3990443014	5.5452972801	0
til-10087	0.6153	0.3554060305	0	0	0	6.9985892599	7.1156398866	0
til-10088	0.0395	0.0764423354	0	1	1	5.5041497223	5.0881770371	1
til-10089	0.0229	0.0606362197	0	1	1	4.9323181572	5.1781832459	0
til-1009	0.2789	0.2197599782	0	0	0	6.0154908044	5.6581291001	1
til-10090	0.7559	0.4001325865	0	0	0	4.9090444437	4.934990158	0
til-10091	0.0044	0.0310847702	1	1	1	5.0655030634	5.8344171319	0
til-10092	0.0079	0.0395083693	1	1	1	5.1399044084	5.9142456893	0
til-10093	0.0152	0.0513215892	0	1	1	4.7042687363	5.1547466661	0
til-10094	0.2582	0.2095488618	0	0	0	6.5226220025	6.7572111191	0
til-10095	0.0372	0.0746237338	0	1	1	5.6026097395	5.1359377672	1
til-10096	0.1168	0.1317759491	0	0	1	5.1455703429	5.440854111	0
til-10097	0.0002	0.0079465945	1	1	1	4.8458676759	5.8212540208	0
til-10098	0.6825	0.377738892	0	0	0	5.0442161691	5.0966002887	0
til-1010	0.6356	0.3624409668	0	0	0	5.8776140949	5.9865428837	0
til-10100	0.9622	0.4563540409	0	0	0	5.5163307393	5.5259617724	0
til-10101	0.9909	0.4634906841	0	0	0	5.0429479066	5.0441518791	0
til-10102	0.0497	0.0849292129	0	1	1	6.3757018458	5.6954649068	1
til-10103	0.0037	0.0288810323	1	1	1	5.3073635697	6.318055596	0
til-10104	0.1608	0.157566377	0	0	1	5.8236955603	5.2943222067	1
til-10105	0.6900	0.3799313171	0	0	0	5.6802330864	5.5869919573	1
til-10106	0.3006	0.2299634934	0	0	0	4.7862030502	4.8344980055	0
til-10109	0.6555	0.3688547356	0	0	0	4.6976830401	4.7217288303	0
til-1011	0.0971	0.1192892167	0	0	1	5.6201478446	5.2022558648	1
til-10110	0.7580	0.4007713213	0	0	0	4.8874568873	4.858452166	1
til-10113	0.5596	0.3362298858	0	0	0	5.1453034727	5.2188533555	0
til-10114	<.0001	0.0045079957	1	1	1	5.0327577276	6.6594218785	0
til-10115	0.4845	0.3079981869	0	0	0	5.9967893148	5.8713093772	1
til-10116	0.0638	0.0958184718	0	1	1	5.1787224673	4.9054816929	1
til-10117	0.7263	0.3911795795	0	0	0	5.3037320565	5.2569177926	1
til-10118	0.1064	0.1254842479	0	0	1	6.0599881183	5.6189214997	1
til-1012	0.0404	0.0773962016	0	1	1	5.7958881508	5.1561449873	1
til-10120	0.0555	0.0894515346	0	1	1	7.7127869458	7.0173455595	1
til-10122	0.4309	0.2865301982	0	0	0	4.6878664071	4.7074448435	0
til-10123	0.3795	0.2653473066	0	0	0	5.5224074073	5.3297841909	1
til-10124	0.0429	0.0793655363	0	1	1	4.6754356955	4.7710599308	0
til-10125	0.0057	0.0345684063	1	1	1	4.9848848997	5.4705684887	0
til-10126	0.1117	0.1286882481	0	0	1	4.8006837951	4.920521306	0
til-10127	0.0028	0.0256575808	1	1	1	6.7957299149	4.819966206	1
til-10128	0.8232	0.4195225093	0	0	0	5.1378593212	5.1028852496	1
til-10129	0.0283	0.0660957484	0	1	1	4.9954008244	5.3116078294	0
til-10130	0.8617	0.4299278818	0	0	0	5.6592962987	5.6259166213	1
til-10131	0.0300	0.0678181286	0	1	1	5.0470811119	5.3538694804	0
til-10132	0.5924	0.3476648245	0	0	0	4.6853370338	4.6696234479	1
til-10133	0.2628	0.2119008025	0	0	0	5.233528044	5.0307831888	1
til-10134	0.2526	0.2066578308	0	0	0	6.1151492348	5.7489400603	1
til-10135	0.0639	0.0958680939	0	1	1	5.3666813196	4.962338723	1
til-10136	0.0652	0.0968141828	0	1	1	6.5128417528	7.0455639956	0
til-10137	0.5656	0.3381325908	0	0	0	5.1486519777	5.2244804739	0
til-10138	0.1721	0.1644323462	0	0	1	4.8861421928	5.0269126196	0
til-10139	0.6197	0.3568549668	0	0	0	4.8372940351	4.8707892372	0
til-1014	0.0906	0.1148960487	0	0	1	4.8219371737	4.692223319	1
til-10140	0.0636	0.095652918	0	1	1	5.9439463934	5.3245099976	1
til-10141	0.3118	0.2349936668	0	0	0	5.2742414119	5.4291899447	0
til-10142	0.3895	0.2693315521	0	0	0	5.7008030613	5.4927586848	1
til-10143	0.0147	0.0506496512	0	1	1	5.438804415	4.8910152756	1
til-10144	0.0776	0.1057371759	0	0	1	5.3874222902	5.7158389988	0
til-10145	0.1464	0.1492489005	0	0	1	6.2032492564	5.6595992983	1
til-10146	0.2165	0.1880815743	0	0	1	6.2583228974	5.9318584092	1
til-10147	0.0829	0.1094084269	0	0	1	5.4799842561	5.8239745465	0
til-10148	0.0465	0.0822645112	0	1	1	6.2742554058	5.6238090441	1
til-1015	0.6866	0.3789764307	0	0	0	5.4699559858	5.5381297181	0
til-10151	0.0720	0.1017178932	0	0	1	5.8949241847	5.3294869989	1
til-10152	0.0646	0.0964355291	0	1	1	5.8543528014	5.3739475178	1
til-10153	0.0631	0.0953805838	0	1	1	6.8083231437	6.1615000899	1
til-10154	0.3119	0.2349996412	0	0	0	5.3873308613	5.1969858391	1
til-10157	0.1405	0.1457287176	0	0	1	5.1897071294	5.410277186	0
til-10158	0.3209	0.2391861647	0	0	0	5.7291159454	5.4965148774	1
til-1016	0.0314	0.0690365884	0	1	1	5.3891157996	4.9371651509	1
til-10161	0.0009	0.0152595471	1	1	1	4.8772802692	5.4158008477	0
til-10162	0.2885	0.224207528	0	0	0	6.7594063251	6.5196316998	1
til-10163	0.4047	0.2756005959	0	0	0	6.569687654	6.3152151997	1
til-10164	0.8379	0.4235719705	0	0	0	5.5409730792	5.5774250484	0
til-10165	0.7197	0.3894702543	0	0	0	5.0429743878	5.0728495005	0
til-10166	0.0012	0.0172972844	1	1	1	5.1438950718	5.915393146	0
til-10167	0.3097	0.2341276922	0	0	0	4.9886994752	5.0986032895	0
til-10168	0.1934	0.1758759702	0	0	1	5.749105664	6.0615048789	0
til-10169	0.1215	0.1347093188	0	0	1	5.6813193201	5.2500469147	1
til-1017	0.0277	0.0657064429	0	1	1	5.6805049175	5.0907324036	1
til-10171	0.2335	0.1970237787	0	0	1	4.7122839377	4.6856074057	1
til-10173	0.0539	0.0882176686	0	1	1	5.7216435831	6.2012630959	0
til-10176	0.1038	0.123645115	0	0	1	6.3361328066	5.7870660512	1
til-10178	0.4397	0.2900503863	0	0	0	5.2696523002	5.1559738378	1
til-10179	0.0879	0.1129621609	0	0	1	5.0178559349	5.2702921589	0
til-1018	0.1016	0.1222493139	0	0	1	5.7137726777	5.4125695954	1
til-10181	0.2332	0.1968067245	0	0	1	5.3223699337	5.0690262754	1
til-10183	0.0239	0.0617254568	0	1	1	5.6982765268	5.0409098995	1
til-10184	0.7721	0.4050198493	0	0	0	5.0988098565	5.049852446	1
til-10186	0.0005	0.0116545596	1	1	1	4.7690084289	5.6130670588	0
til-10187	0.1833	0.1704449279	0	0	1	5.7984110753	5.3933446997	1
til-10188	0.0005	0.0108970938	1	1	1	4.7060372285	4.995788099	0
til-10189	0.2445	0.202564078	0	0	0	5.5570453803	5.2435434589	1
til-1019	0.5107	0.3179636541	0	0	0	4.9575757635	4.8905382247	1
til-10190	0.2836	0.2218197565	0	0	0	5.5352779288	5.334727743	1
til-10191	0.8782	0.4343350841	0	0	0	5.0052708778	5.0308228697	0
til-10192	0.1559	0.1546815013	0	0	1	7.4865306392	7.0686130436	1
til-10193	0.0464	0.0822427328	0	1	1	5.4268243483	4.9600746373	1
til-10194	0.4850	0.3082301855	0	0	0	5.3781966028	5.4934559319	0
til-10195	0.7609	0.4017552369	0	0	0	5.3054118544	5.2619683732	1
til-10196	0.0961	0.1186614381	0	0	1	6.489598956	6.9686759095	0
til-10197	0.2423	0.2016197917	0	0	0	5.9818237599	5.6918900805	1
til-10198	0.1558	0.1546353872	0	0	1	5.7406833842	5.425959077	1
til-10199	0.1232	0.1358137367	0	0	1	6.3079361735	5.7988980486	1
til-10200	0.1230	0.135644878	0	0	1	7.0624052892	6.6027401188	1
til-10201	0.1118	0.1287783282	0	0	1	6.9642598662	6.5082688836	1
til-10202	0.6855	0.3786374917	0	0	0	5.0843848785	5.1776002929	0
til-10205	0.2731	0.2170531494	0	0	0	5.3270371993	5.1371573302	1
til-10206	0.2360	0.1984530758	0	0	1	5.5634669645	5.2759059595	1
til-10207	0.0646	0.0964056385	0	1	1	5.9744383854	5.4571221135	1
til-10208	0.0719	0.101658009	0	0	1	6.6130663473	6.0483624428	1
til-10209	0.0460	0.0818335216	0	1	1	6.0337680479	5.3920084367	1
til-1021	0.1033	0.1232854469	0	0	1	5.5793416955	5.2155299237	1
til-10210	0.7585	0.4009585875	0	0	0	5.2081630395	5.1605855107	1
til-10212	0.5922	0.3475779124	0	0	0	5.0573749489	4.9958976099	1
til-10213	0.3689	0.2607421523	0	0	0	6.6744386515	6.4929362091	1
til-10214	0.0719	0.1017026082	0	0	1	5.1073778021	5.3776984708	0
til-10215	0.0111	0.045588655	1	1	1	4.8630625258	5.2326350256	0
til-10216	0.3316	0.2439476712	0	0	0	5.954100608	5.7858032987	1
til-10217	0.8226	0.4193636532	0	0	0	5.4164773413	5.5004075793	0
til-10218	0.1039	0.1237085622	0	0	1	5.5044419676	5.1336918792	1
til-10219	0.0012	0.0176581367	1	1	1	4.8039654803	5.3135852689	0
til-1022	0.0281	0.0660100455	0	1	1	4.742934885	4.8293560387	0
til-10220	0.3839	0.2670183555	0	0	0	5.3148570821	5.1882418928	1
til-10221	0.2434	0.2020946309	0	0	0	5.8880617438	5.5865761851	1
til-10222	0.3050	0.2318631726	0	0	0	5.8582173194	5.5873297209	1
til-10223	0.1244	0.1364592851	0	0	1	5.8767557798	5.407950601	1
til-10224	0.7346	0.3937366005	0	0	0	5.8970403062	5.8242485237	1
til-10225	0.1078	0.1263824665	0	0	1	5.3320992516	4.9901948686	1
til-10227	0.0090	0.0416195674	1	1	1	6.691454021	5.6417954727	1
til-10228	0.1437	0.1475580731	0	0	1	6.3418896359	5.9809050121	1
til-10229	0.0998	0.121084669	0	0	1	5.3504116549	5.5630039032	0
til-1023	0.0553	0.0893418488	0	1	1	5.9443812896	5.448845599	1
til-10230	0.1082	0.1265980408	0	0	1	5.5712707219	5.9356507805	0
til-10231	0.0962	0.1186909974	0	0	1	6.2775295832	5.8170577579	1
til-10232	0.6533	0.3680928445	0	0	0	5.3345734215	5.2563001522	1
til-10233	0.0114	0.0459281765	1	1	1	5.1609407511	5.926032906	0
til-10234	0.0079	0.0394527453	1	1	1	5.9373758465	5.0642782141	1
til-10236	0.0856	0.1112864441	0	0	1	4.98500688	5.2092957759	0
til-10237	0.3848	0.2674076542	0	0	0	5.236369679	5.0786226261	1
til-10238	0.1727	0.1647208662	0	0	1	5.6932418281	5.405907072	1
til-10239	0.0811	0.1081542962	0	0	1	5.5650051375	5.0953820225	1
til-1024	0.0201	0.0572401899	0	1	1	6.0695116079	5.2623544862	1
til-10240	0.9349	0.4494741755	0	0	0	4.8062968559	4.7949146494	1
til-10241	0.5939	0.3481212418	0	0	0	4.9148711601	4.9599868526	0
til-10242	0.0931	0.116710123	0	0	1	4.6900896374	4.8468528318	0
til-10243	0.0138	0.0494480352	1	1	1	4.9214013997	5.2276784821	0
til-10244	0.0313	0.0690013894	0	1	1	5.1140534784	5.4892472871	0
til-10245	0.9266	0.4471075992	0	0	0	6.0448637451	6.0654208733	0
til-10246	0.0102	0.0440061142	1	1	1	4.7210176471	5.2253358199	0
til-10247	0.1111	0.1284430541	0	0	1	5.0928179149	5.3474676556	0
til-10248	0.0812	0.1082002475	0	0	1	5.3359232736	5.7308016741	0
til-10249	0.1124	0.129099021	0	0	1	5.1545692449	4.9030048408	1
til-10251	0.0517	0.0865270891	0	1	1	6.3419282502	5.6477669057	1
til-10252	0.0166	0.0530186091	0	1	1	4.751710605	4.9620643297	0
til-10253	0.0192	0.0560649947	0	1	1	4.7715979414	5.001860738	0
til-10254	0.3823	0.2664190184	0	0	0	5.5618749992	5.7879138907	0
til-10255	0.0204	0.0575777685	0	1	1	6.3316952543	7.3003420333	0
til-10256	0.1079	0.1264107543	0	0	1	5.3207459229	5.0183082455	1
til-10258	0.0107	0.0448058445	1	1	1	5.2576388855	5.8496995432	0
til-10259	0.0346	0.0724259486	0	1	1	5.1195296117	5.4770636839	0
til-1026	0.6686	0.3731710609	0	0	0	5.5052475796	5.4186974839	1
til-10260	0.1594	0.1567389704	0	0	1	6.0827084899	6.3916593629	0
til-10261	0.6785	0.3764671827	0	0	0	5.1516169066	5.2059720749	0
til-10262	0.0023	0.0231716833	1	1	1	4.6780796396	5.4900945157	0
til-10263	0.1086	0.1268027858	0	0	1	5.2088839159	4.9092232889	1
til-10264	0.0118	0.0464963328	1	1	1	5.3476446936	5.9675934432	0
til-10265	0.0008	0.0143782648	1	1	1	4.7484520959	5.2284415139	0
til-10267	0.1273	0.1381412903	0	0	1	5.2462959118	5.5573006726	0
til-10268	0.7565	0.4003262659	0	0	0	5.4258224022	5.383877358	1
til-10269	0.2679	0.2142937125	0	0	0	5.163692638	5.3552210556	0
til-1027	0.0900	0.1144596585	0	0	1	4.9977026847	5.3229852428	0
til-10270	0.0010	0.0160886022	1	1	1	4.8021580958	5.3137162615	0
til-10271	0.2510	0.205775298	0	0	0	5.4355534679	5.6517141891	0
til-10272	0.7019	0.3838896486	0	0	0	4.9845846	5.0172043067	0
til-10273	0.0990	0.120554705	0	0	1	5.018882031	4.8202980691	1
til-10275	0.3584	0.2561686356	0	0	0	4.8104281341	4.7873991373	1
til-10276	0.3632	0.2582972538	0	0	0	5.2988230581	5.1051152069	1
til-10277	0.5451	0.3308474751	0	0	0	4.7851515859	4.7456547342	1
til-10278	0.1703	0.1633645512	0	0	1	4.7873006796	4.728541107	1
til-10279	0.2803	0.2204369355	0	0	0	6.0329357251	6.3727522073	0
til-1028	0.4376	0.2892161813	0	0	0	5.2351807623	5.0871165441	1
til-10280	0.1105	0.1280687841	0	0	1	4.8054388639	4.9418079729	0
til-10281	0.6871	0.3790604734	0	0	0	5.3934739405	5.4571005155	0
til-10283	0.0031	0.026624893	1	1	1	6.5319770252	5.1666760941	1
til-10285	0.1925	0.1754043963	0	0	1	6.0711379152	5.7177961283	1
til-10286	0.8920	0.4380094551	0	0	0	4.8395624247	4.818025999	1
til-10287	0.9251	0.4468056882	0	0	0	5.7700510989	5.7497357965	1
til-10288	0.1705	0.1634678224	0	0	1	6.081908092	5.7848055498	1
til-10289	0.0383	0.0754664295	0	1	1	5.3801166608	5.8135581958	0
til-1029	0.1456	0.1487331668	0	0	1	5.703729155	5.3116180323	1
til-10290	0.2488	0.204633132	0	0	0	5.4757326914	5.2445658993	1
til-10291	0.0379	0.0750465602	0	1	1	6.8066167699	5.9153025209	1
til-10292	0.0418	0.0785178968	0	1	1	5.1611212128	5.5675228588	0
til-10293	0.0184	0.0550466814	0	1	1	5.1585332676	5.6541889711	0
til-10294	0.6620	0.371111885	0	0	0	4.6744286762	4.6870169301	0
til-10295	0.1131	0.1294665548	0	0	1	5.8668368905	5.3946571705	1
til-10296	0.0269	0.0650515017	0	1	1	5.7161685059	5.1219865253	1
til-10297	0.2600	0.2104818158	0	0	0	4.6753395389	4.7208647172	0
til-10298	0.0276	0.0657064429	0	1	1	5.7700626512	4.9539844208	1
til-10300	<.0001	0.0022458902	1	1	1	4.7356101913	6.410844571	0
til-10301	0.0159	0.0521578842	0	1	1	6.245584476	5.4547423934	1
til-10302	0.1045	0.1241950959	0	0	1	4.9234092705	5.0836706405	0
til-10303	0.0201	0.0571901006	0	1	1	5.7473137853	4.9110304487	1
til-10304	0.0169	0.0534449666	0	1	1	6.1785588947	5.3372433587	1
til-10305	0.6812	0.3773055927	0	0	0	4.8862002203	4.8559541132	1
til-10306	0.2614	0.2111939112	0	0	0	4.9108140791	5.0346520409	0
til-10307	0.8401	0.4241263907	0	0	0	4.8945329427	4.8805801182	1
til-10308	0.1158	0.1311727589	0	0	1	4.9631337903	5.1067995662	0
til-10309	0.0752	0.1041024625	0	0	1	5.8926092234	5.279635576	1
til-1031	0.0015	0.0189984936	1	1	1	4.8058741455	5.2380290791	0
til-10310	0.0425	0.0790372095	0	1	1	6.2813060541	5.5138487447	1
til-10311	0.1130	0.1294463649	0	0	1	6.0648964551	5.5804018316	1
til-10312	0.0026	0.0249651432	1	1	1	4.9202598812	5.5343822887	0
til-10313	0.0212	0.0586006849	0	1	1	4.9355182074	5.3264908333	0
til-10315	0.0047	0.032010637	1	1	1	5.9261574455	6.920327514	0
til-10316	0.9644	0.4569711065	0	0	0	5.0959332493	5.1013694353	0
til-10318	0.0302	0.0679617017	0	1	1	5.6400361573	5.0118221498	1
til-10319	0.4669	0.3010906728	0	0	0	5.5084030825	5.3883399608	1
til-1032	0.3874	0.2685324599	0	0	0	6.2279922311	5.9919555766	1
til-10321	0.2442	0.2023952222	0	0	0	5.0150399869	5.1451320969	0
til-10322	0.2729	0.216971327	0	0	0	5.4712005036	5.6549565308	0
til-10323	0.1180	0.1325835057	0	0	1	5.9647266722	5.558426073	1
til-10324	0.4782	0.3056126	0	0	0	6.049282346	5.8921069185	1
til-10325	0.0511	0.0860944118	0	1	1	6.2498217042	5.6007429012	1
til-10326	0.7972	0.4120575946	0	0	0	4.8660183143	4.8463287853	1
til-10327	0.1014	0.1220865814	0	0	1	5.9636341143	5.5040017039	1
til-10328	0.0311	0.0688206053	0	1	1	5.7511085652	5.0346475809	1
til-10329	0.0559	0.0898096276	0	1	1	6.5858101928	5.9657367342	1
til-10330	0.0003	0.0092691664	1	1	1	8.2428895013	5.0471538128	1
til-10331	0.9153	0.4443774599	0	0	0	5.5020920595	5.4804888218	1
til-10332	0.3414	0.2485194485	0	0	0	5.6240053618	5.84110711	0
til-10334	0.0010	0.0162170489	1	1	1	5.0862550957	5.8674391249	0
til-10335	0.4170	0.2807675595	0	0	0	4.8400327284	4.7778446523	1
til-10336	0.0254	0.0633465805	0	1	1	6.1164093495	5.342153034	1
til-10337	0.0210	0.0583679807	0	1	1	5.6133186871	6.1850413049	0
til-10338	0.4652	0.3004750482	0	0	0	6.4239627002	6.2771648832	1
til-10339	0.0451	0.0811190607	0	1	1	5.905145338	5.2411193868	1
til-10340	0.0387	0.0757524879	0	1	1	4.9881908224	4.6927250618	1
til-10342	0.3187	0.2381621048	0	0	0	5.5035846411	5.2093892602	1
til-10343	0.2872	0.2235487251	0	0	0	6.8406681503	7.1378633936	0
til-10344	0.2976	0.2285486786	0	0	0	5.1295247218	5.2541084488	0
til-10345	0.0671	0.0981758888	0	1	1	6.0059984702	5.4467363246	1
til-10346	0.8108	0.4159578111	0	0	0	4.6894428777	4.6742220603	1
til-10347	0.2145	0.1869429027	0	0	1	5.786021761	6.058526934	0
til-10348	0.0055	0.0339806447	1	1	1	4.7992791772	5.0706392387	0
til-10349	0.1385	0.1444452943	0	0	1	5.6340478066	5.3826103483	1
til-10350	0.0383	0.075458504	0	1	1	4.7216529844	5.0610494033	0
til-10351	0.1503	0.1515205424	0	0	1	5.5574354606	5.2308291192	1
til-10352	0.5282	0.3245652961	0	0	0	5.4354372649	5.5250073084	0
til-10353	0.0788	0.1064832263	0	0	1	7.3499275124	6.8192043427	1
til-10354	0.0354	0.0731888012	0	1	1	5.3121852039	4.9063631448	1
til-10355	0.7274	0.3915991486	0	0	0	6.3305662193	6.2259083883	1
til-10356	0.8998	0.4402474802	0	0	0	5.7962219013	5.7692852063	1
til-10359	0.0994	0.1208315758	0	0	1	5.7367538149	5.3713446588	1
til-1036	0.1506	0.1517201527	0	0	1	4.7078177778	4.736002484	0
til-10360	0.0127	0.0478614241	1	1	1	5.0400596431	5.4338760925	0
til-10362	0.1663	0.1610144993	0	0	1	5.0122508425	4.8736814006	1
til-10363	0.3181	0.2378900654	0	0	0	4.9902756084	4.9061685462	1
til-10365	0.1795	0.1684585117	0	0	1	6.6962995815	6.4157199467	1
til-10366	0.1209	0.1343711947	0	0	1	4.8627941721	4.9533945925	0
til-10367	0.3374	0.2465835816	0	0	0	5.7546609391	5.567079099	1
til-10369	0.0014	0.0187226212	1	1	1	4.9289409535	5.4889375836	0
til-10371	0.2253	0.1926248609	0	0	1	6.2301612866	5.9482642322	1
til-10372	0.3799	0.2655527255	0	0	0	5.4627405598	5.2503904276	1
til-10373	0.0474	0.083101754	0	1	1	4.9418378753	5.2315931991	0
til-10375	0.8834	0.4356454064	0	0	0	5.2289632832	5.2009012243	1
til-10377	0.0319	0.0695280548	0	1	1	5.1942436014	5.6286016076	0
til-10378	0.1099	0.1277263192	0	0	1	5.5746633081	6.0347099634	0
til-10379	0.0004	0.0104681158	1	1	1	4.7012804091	4.9638659728	0
til-10380	0.2981	0.2287885022	0	0	0	6.4048196396	6.1471791398	1
til-10381	0.0664	0.0976823945	0	1	1	5.5887316837	5.0971762752	1
til-10382	0.0170	0.0535453596	0	1	1	6.428241284	5.5507592506	1
til-10383	0.1036	0.1235156723	0	0	1	6.4486330223	5.9654549572	1
til-10385	0.2324	0.196376527	0	0	1	5.5797133624	5.8212197851	0
til-10387	0.9233	0.4463862075	0	0	0	4.8020300111	4.8073042058	0
til-10388	0.0823	0.1089881392	0	0	1	5.1419021641	5.4565605991	0
til-10389	0.6502	0.3671348531	0	0	0	4.8686628119	4.8953217152	0
til-1039	0.0639	0.0958613752	0	1	1	5.865093147	5.359521033	1
til-10390	0.0497	0.0849134314	0	1	1	6.2020240144	5.6104885413	1
til-10391	0.0004	0.0102588075	1	1	1	4.7388053842	5.2129520648	0
til-10392	0.8425	0.4248046382	0	0	0	6.2587359869	6.2184087399	1
til-10393	0.1199	0.1337696127	0	0	1	4.9278852309	5.1829727515	0
til-10394	0.0791	0.1066647206	0	0	1	5.6866903441	6.0478181328	0
til-10395	0.0530	0.0875083763	0	1	1	5.8677950604	5.3167167265	1
til-10396	0.2777	0.2191779928	0	0	0	5.3262071835	5.4963146806	0
til-10397	0.7600	0.4014424488	0	0	0	4.7145446442	4.7296569114	0
til-10398	0.0544	0.0886232001	0	1	1	6.928376475	6.2749437401	1
til-10399	0.7322	0.3930060935	0	0	0	4.6821935371	4.6661294034	1
til-1040	0.0549	0.0890840233	0	1	1	4.7541496681	4.8553034961	0
til-10400	0.0062	0.0356010529	1	1	1	4.9109044579	5.1882586876	0
til-10401	0.0170	0.0536042054	0	1	1	4.9598356664	5.2914289339	0
til-10402	0.3726	0.2623446316	0	0	0	5.0725778838	4.976154726	1
til-10403	0.0004	0.0099820601	1	1	1	5.1972831409	6.6979963209	0
til-10405	0.5041	0.3154657269	0	0	0	5.4415401759	5.57380604	0
til-10406	0.8237	0.4196757564	0	0	0	5.805236046	5.8560119811	0
til-10407	0.3126	0.2353653326	0	0	0	5.6035378901	5.7932877176	0
til-10408	0.1537	0.1534123813	0	0	1	4.7910058508	4.9875582957	0
til-10409	0.7384	0.3948309829	0	0	0	5.9792949788	5.9136514045	1
til-1041	0.0515	0.0863520741	0	1	1	6.2288254418	5.8136212439	1
til-10410	0.0946	0.1175789432	0	0	1	6.7226015291	6.3067245564	1
til-10411	0.4211	0.2824264074	0	0	0	5.5497156092	5.7152554299	0
til-10413	0.9049	0.4416473318	0	0	0	6.1420188048	6.1165990225	1
til-10414	0.0089	0.0415564431	1	1	1	6.0405233081	5.3561894629	1
til-10415	0.8113	0.4160487731	0	0	0	5.5309240738	5.5710116154	0
til-10416	0.9365	0.4498888373	0	0	0	5.2491363723	5.2605979828	0
til-10417	0.1236	0.1360478232	0	0	1	4.8530895813	4.993320867	0
til-10418	0.0146	0.0505348422	0	1	1	5.2457144794	5.9672383526	0
til-10419	0.5476	0.3318484529	0	0	0	5.2213216801	5.3074210774	0
til-1042	0.1196	0.1335634662	0	0	1	6.5085303821	6.0144972846	1
til-10421	0.0007	0.0129712351	1	1	1	4.6945725117	5.0168762488	0
til-10422	0.4196	0.2818071836	0	0	0	5.9515188312	6.1104431075	0
til-10423	0.7619	0.4021111446	0	0	0	6.0694272969	6.1479069997	0
til-10424	0.0864	0.1118916397	0	0	1	5.405177059	5.0637428326	1
til-10425	0.1780	0.167733889	0	0	1	5.9098072111	5.5596220002	1
til-10426	0.1407	0.1458052186	0	0	1	5.810598099	6.2846875496	0
til-10427	0.3780	0.2647055904	0	0	0	5.2891035589	5.3962521727	0
til-10428	0.5033	0.3151696297	0	0	0	4.741619673	4.786718656	0
til-10429	0.0470	0.0828096825	0	1	1	7.1679800717	6.5794051555	1
til-1043	0.0115	0.0460807575	1	1	1	6.05669608	5.0000887943	1
til-10430	0.2940	0.2268083197	0	0	0	6.2597474823	6.5672525866	0
til-10431	0.0256	0.0635303089	0	1	1	5.9935752018	5.1061160732	1
til-10432	0.0016	0.0199291135	1	1	1	4.7100922028	4.8984235964	0
til-10433	0.7304	0.3924182243	0	0	0	5.0527527217	5.1043167091	0
til-10434	0.1035	0.1234604044	0	0	1	5.7389466325	5.1728965811	1
til-10438	0.0225	0.0601554028	0	1	1	5.170913572	5.6347129175	0
til-10439	0.0084	0.0405157413	1	1	1	5.2960511984	5.8654765639	0
til-1044	0.9740	0.4593391399	0	0	0	5.1300468683	5.1338508336	0
til-10440	0.0442	0.0804764111	0	1	1	4.7776385548	5.0936256922	0
til-10441	0.9449	0.4519108528	0	0	0	5.544662909	5.5267056137	1
til-10442	0.0231	0.0608950736	0	1	1	5.0369538599	5.4561383172	0
til-10443	0.4671	0.3011704899	0	0	0	5.9136615451	6.0776523531	0
til-10444	0.1201	0.133898272	0	0	1	5.9394755528	5.5767420277	1
til-10445	0.2756	0.2182837552	0	0	0	6.6001532305	6.3025003788	1
til-10447	0.0173	0.0539159599	0	1	1	5.5086010287	5.0582339376	1
til-10448	0.2039	0.1814037802	0	0	1	5.2085071192	4.9988222321	1
til-10449	0.0268	0.064924714	0	1	1	6.3017671902	5.5920160898	1
til-10450	0.5128	0.3186707591	0	0	0	5.1659078809	5.2911783757	0
til-10451	0.2258	0.192899497	0	0	1	6.3836817296	6.0592706576	1
til-10452	0.0006	0.0122206069	1	1	1	5.0588016252	6.1844699501	0
til-10453	0.6958	0.3819294087	0	0	0	5.4686831343	5.3934805378	1
til-10454	0.1436	0.1474890145	0	0	1	5.3062304785	5.0664099741	1
til-10455	0.0294	0.0671569515	0	1	1	6.0606253181	5.2584274765	1
til-10456	0.0009	0.0149631567	1	1	1	4.757672848	5.2009213782	0
til-10457	0.8968	0.4394780205	0	0	0	5.1454398644	5.1314868437	1
til-10458	0.7125	0.3874151577	0	0	0	5.380117321	5.3095247451	1
til-1046	0.9337	0.4490801453	0	0	0	5.0836382667	5.0753462671	1
til-10460	0.5863	0.3456604666	0	0	0	5.8041893303	5.666250218	1
til-10461	0.1352	0.142732209	0	0	1	6.6112188362	6.1579298672	1
til-10462	0.6083	0.3531065572	0	0	0	5.4235150798	5.343658518	1
til-10463	0.9592	0.4554729523	0	0	0	4.8661100604	4.8610568242	1
til-10465	0.0502	0.0853754566	0	1	1	4.9020812365	5.2471258086	0
til-10466	0.2810	0.2206671468	0	0	0	5.4503336741	5.6412318531	0
til-10467	0.0676	0.0985889799	0	1	1	5.7437590125	5.2681266111	1
til-10468	0.6038	0.3516161153	0	0	0	5.9921817054	5.8840881469	1
til-10469	0.4556	0.296574262	0	0	0	5.311873088	5.4112338024	0
til-1047	0.7240	0.3905868166	0	0	0	4.7472182315	4.7310681221	1
til-10470	0.0125	0.0477071961	1	1	1	5.8921147666	5.02964965	1
til-10471	0.5183	0.320844206	0	0	0	4.9643430585	4.905854046	1
til-10472	0.0262	0.0641519735	0	1	1	6.9248896087	5.9992934244	1
til-10473	0.7252	0.3908848184	0	0	0	4.757098353	4.7471531546	1
til-10474	0.3329	0.2445076325	0	0	0	5.5878961678	5.3686076732	1
til-10475	0.0061	0.0353753088	1	1	1	5.0142955577	5.6264024782	0
til-10476	0.1518	0.1523952337	0	0	1	5.5799545588	5.2595313479	1
til-10477	0.1934	0.1758759702	0	0	1	4.7253871126	4.6555457651	1
til-10478	0.0352	0.0730377372	0	1	1	5.5471527862	5.079650335	1
til-10479	0.1442	0.1478761611	0	0	1	5.9486007794	5.404434385	1
til-1048	0.3141	0.2361108426	0	0	0	5.7498584307	5.5265000496	1
til-10480	0.2113	0.1851703933	0	0	1	4.8425477495	4.9268620827	0
til-10481	0.0440	0.0802663998	0	1	1	5.0932757672	4.7877570445	1
til-10482	0.0009	0.0155370009	1	1	1	4.6785866126	4.9494880871	0
til-10484	0.0637	0.0957404693	0	1	1	4.9739853272	4.8060136795	1
til-10487	0.0687	0.0994509384	0	1	1	6.0036389944	5.4576434013	1
til-10488	0.0818	0.1086382197	0	0	1	6.0321401798	5.5314316456	1
til-10489	0.0439	0.0801860435	0	1	1	5.8932169505	5.3668765554	1
til-1049	<.0001	0.0046069597	1	1	1	5.1834697483	7.2831259841	0
til-10490	0.0758	0.1045059109	0	0	1	5.475935012	4.9975753779	1
til-10491	0.4474	0.2931132154	0	0	0	5.1616739947	5.0545402509	1
til-10493	0.9061	0.4418986395	0	0	0	5.0968595274	5.0762645976	1
til-10494	0.0002	0.0069121631	1	1	1	4.7163224804	5.3264077278	0
til-10496	0.3631	0.2582661776	0	0	0	5.73982256	5.9674748903	0
til-10497	0.6680	0.3730566326	0	0	0	4.9308534563	4.9641503938	0
til-10498	0.1379	0.1441391432	0	0	1	5.4734614892	5.1771319818	1
til-1050	0.0001	0.0064330813	1	1	1	5.1168823786	6.5270204905	0
til-10500	0.5647	0.3379106947	0	0	0	6.0005282968	5.8499491854	1
til-10501	0.0259	0.0638269196	0	1	1	5.4881327336	4.974631243	1
til-10502	0.0236	0.0613188925	0	1	1	4.9898694264	5.319102558	0
til-10503	0.2140	0.1866758372	0	0	1	5.6725858713	5.3721546735	1
til-10504	0.1264	0.1375422337	0	0	1	6.2872862883	6.6752412456	0
til-10505	0.0017	0.0204771626	1	1	1	4.9659536922	5.3856795229	0
til-10506	0.0002	0.0073230049	1	1	1	5.2285996784	7.382047166	0
til-10507	0.0196	0.0566249017	0	1	1	5.7401018473	4.9806483675	1
til-10508	0.0179	0.0545921548	0	1	1	6.0417894911	5.012822451	1
til-10509	0.5528	0.3336284064	0	0	0	4.7456754369	4.7251064916	1
til-10510	0.3539	0.2541037462	0	0	0	5.7594463966	5.5449797101	1
til-10512	0.8335	0.4221805632	0	0	0	5.1071148486	5.1332778802	0
til-10514	0.2992	0.2292244357	0	0	0	5.0957817084	5.2530085988	0
til-10516	0.1488	0.150619155	0	0	1	5.0648213757	5.2392700824	0
til-10517	0.7284	0.3918118955	0	0	0	5.8485508803	5.7456183636	1
til-10518	0.3153	0.2366338826	0	0	0	6.3665751551	6.1133254551	1
til-10519	0.6959	0.3819301877	0	0	0	5.2213868023	5.2834505584	0
til-1052	0.0519	0.0867328338	0	1	1	6.2442370063	5.5634659186	1
til-10520	0.0145	0.0505338259	0	1	1	6.2202503526	5.4098341843	1
til-10521	0.0184	0.0550450121	0	1	1	5.5954888591	4.925407802	1
til-10522	0.6133	0.3548212763	0	0	0	5.6260978723	5.7352407788	0
til-10524	0.2863	0.2231672199	0	0	0	5.1621035735	5.3164507278	0
til-10525	0.0543	0.0885576294	0	1	1	5.0026827599	4.7818559467	1
til-10526	0.0482	0.0837437211	0	1	1	4.7378147789	4.8898588041	0
til-10527	0.8413	0.4244819864	0	0	0	4.7023175799	4.7106929588	0
til-10528	0.0002	0.0073027275	1	1	1	4.7496858374	6.2478164541	0
til-1053	0.1054	0.1248622226	0	0	1	5.6740771957	5.1903050574	1
til-10530	0.3156	0.2367700227	0	0	0	6.5325972084	6.1683496317	1
til-10531	0.1082	0.1265980408	0	0	1	5.7051046091	5.2622897109	1
til-10533	0.0029	0.0258116967	1	1	1	4.8210553331	5.0623758708	0
til-10534	0.3157	0.2367968621	0	0	0	5.540881686	5.4007485464	1
til-10535	0.0064	0.0361561603	1	1	1	5.8418593039	4.8949560326	1
til-10536	0.0976	0.119595816	0	0	1	5.7367453695	5.3197970323	1
til-10537	0.3383	0.2470571228	0	0	0	5.3587293952	5.2127253517	1
til-10538	0.0059	0.0350113839	1	1	1	5.6531152536	6.789029984	0
til-1054	0.0400	0.0768896482	0	1	1	6.7798689313	6.0354617115	1
til-10540	0.1125	0.1291459607	0	0	1	6.1192122552	5.688006232	1
til-10541	0.1028	0.1229808257	0	0	1	5.3737662552	5.0857120891	1
til-10542	0.4695	0.3021348217	0	0	0	6.4571799941	6.665125806	0
til-10543	0.2668	0.2138524704	0	0	0	6.3915590565	6.1015350873	1
til-10544	0.3539	0.2541135239	0	0	0	5.6547234043	5.4915316165	1
til-10545	0.6176	0.3561666718	0	0	0	5.02215309	4.9647695086	1
til-10546	0.0128	0.047984223	1	1	1	5.7243125915	6.4134916512	0
til-10547	0.1670	0.1614692786	0	0	1	5.2007943057	4.9789643207	1
til-10548	0.3763	0.2639872863	0	0	0	4.815406825	4.9119261211	0
til-1055	0.5041	0.3154657269	0	0	0	4.7051273569	4.6939949353	1
til-10550	0.7128	0.3875064652	0	0	0	5.246751847	5.1900575192	1
til-10552	0.2608	0.2109308732	0	0	0	6.3243935445	6.0158563056	1
til-10553	0.1866	0.1722231885	0	0	1	5.9229838823	5.5891345794	1
til-10557	0.4113	0.2783929474	0	0	0	5.0677150869	5.1840132533	0
til-10558	0.1763	0.1668593333	0	0	1	6.421366055	5.9394515449	1
til-10559	0.7144	0.3878999145	0	0	0	6.3358448978	6.2553729369	1
til-1056	0.6005	0.3504456384	0	0	0	5.4847092844	5.3445954962	1
til-10560	0.9996	0.4656199631	0	0	0	5.6597396158	5.659647913	1
til-10561	0.0233	0.0610390275	0	1	1	5.6043513381	5.0933229379	1
til-10562	0.0428	0.0792606472	0	1	1	5.5158873924	4.9214859477	1
til-10564	0.1209	0.134385848	0	0	1	4.8386007188	5.0105973404	0
til-10566	0.2455	0.2029750963	0	0	0	6.0188687197	5.6941716451	1
til-10567	0.0176	0.0541911946	0	1	1	6.192674468	7.0144805179	0
til-10568	0.0385	0.0755522593	0	1	1	4.9227831821	5.2596218123	0
til-10569	0.3682	0.2604098735	0	0	0	5.9632244306	5.7110200384	1
til-1057	0.0526	0.0872920525	0	1	1	4.8055667262	5.0034776007	0
til-10572	0.5494	0.3324457609	0	0	0	5.772388775	5.8934172197	0
til-10573	0.0522	0.0869578136	0	1	1	6.0561392356	5.4583695321	1
til-10574	0.0291	0.0669000862	0	1	1	5.3627806788	6.2615300724	0
til-10575	0.5278	0.3244310778	0	0	0	5.5890069044	5.4612278511	1
til-10576	0.1839	0.1707867555	0	0	1	5.5574449901	5.8888138331	0
til-10577	0.2925	0.2260782636	0	0	0	5.6961123424	5.4083422589	1
til-10579	0.7809	0.4073986789	0	0	0	5.4433570784	5.3898839799	1
til-1058	0.1838	0.1707365283	0	0	1	4.7936626512	4.8994236224	0
til-10580	0.0957	0.1184371564	0	0	1	5.8205195944	5.3824232733	1
til-10582	0.8014	0.4133668224	0	0	0	5.4102053188	5.3629546208	1
til-10583	0.6179	0.3563065737	0	0	0	5.5788375709	5.4733619012	1
til-10584	0.2039	0.1814416981	0	0	1	5.3078587729	5.0344523697	1
til-10585	0.9851	0.4620370935	0	0	0	6.3703641803	6.3662421772	1
til-10586	0.0522	0.0869932945	0	1	1	4.8820927359	5.060877977	0
til-10589	0.1541	0.1536556052	0	0	1	5.7520081772	5.281866802	1
til-1059	0.3242	0.2405964633	0	0	0	5.4138573654	5.2444229631	1
til-10590	0.1896	0.1738226003	0	0	1	6.4229308599	6.0881325038	1
til-10592	0.9702	0.4584400748	0	0	0	6.6016891923	6.5917229334	1
til-10593	0.0081	0.0398526259	1	1	1	4.9602288084	5.3487993751	0
til-10594	0.4778	0.305404447	0	0	0	5.352929514	5.2427776891	1
til-10595	0.6313	0.3609587517	0	0	0	6.287353509	6.3879138947	0
til-10596	0.2196	0.1897533655	0	0	1	5.566593874	5.1412361016	1
til-10597	0.4869	0.3089136216	0	0	0	7.105986801	6.8258975469	1
til-10598	0.4322	0.2870116642	0	0	0	4.7258547538	4.7044645071	1
til-1060	0.0316	0.0692148411	0	1	1	5.4320353818	5.8899037915	0
til-10601	0.0705	0.1007499408	0	0	1	5.0171636992	5.2679329521	0
til-10602	0.3602	0.2570129504	0	0	0	6.2520783493	6.0282271416	1
til-10604	0.3904	0.269694345	0	0	0	6.1487980916	5.9274603087	1
til-10606	0.0118	0.0465521911	1	1	1	5.4088245566	5.9716648086	0
til-10608	0.1916	0.1749312265	0	0	1	5.3036528772	5.5253092273	0
til-10609	0.1497	0.1511836347	0	0	1	6.1432469055	6.3690542757	0
til-1061	0.0081	0.0399356955	1	1	1	7.8828113805	8.6291024323	0
til-10610	0.4748	0.3042113127	0	0	0	6.2199236933	6.3540929209	0
til-10612	0.0685	0.0992797966	0	1	1	5.4316457595	5.8175962414	0
til-10614	0.6599	0.3703912253	0	0	0	5.9160071668	6.0301463688	0
til-10616	0.1193	0.1334035017	0	0	1	6.2572757642	5.6083607884	1
til-10617	0.0397	0.076605493	0	1	1	5.9731849067	5.2683302306	1
til-10618	0.6100	0.3537117576	0	0	0	6.2032184893	6.1206385992	1
til-10619	0.6918	0.3806536002	0	0	0	4.7074970671	4.7228016415	0
til-1062	0.7475	0.3975608827	0	0	0	5.017098352	5.0483473496	0
til-10620	0.0107	0.0448324565	1	1	1	6.6184214101	5.5593166399	1
til-10621	0.1242	0.1363817379	0	0	1	4.7159743789	4.9077416728	0
til-10622	0.3379	0.2468443936	0	0	0	4.7855105581	4.8439492328	0
til-10625	0.0026	0.0246987757	1	1	1	4.9322775047	5.4502402223	0
til-10626	0.6892	0.379666031	0	0	0	4.7411567894	4.7540374426	0
til-10627	0.1353	0.1428070968	0	0	1	4.9403923275	5.0684448659	0
til-10628	0.1868	0.1723159294	0	0	1	5.4047551393	5.0710199355	1
til-10629	0.2180	0.1889555867	0	0	1	5.3565837429	5.0634075013	1
til-1063	0.0298	0.0675261252	0	1	1	4.9252000756	5.2267899071	0
til-10630	0.5811	0.3437639828	0	0	0	5.0291789988	4.9789228503	1
til-10631	0.1638	0.1595172908	0	0	1	5.4552833803	5.1498579282	1
til-10634	0.0657	0.0970940436	0	1	1	5.1026472504	5.4843767914	0
til-10635	0.7179	0.3888095635	0	0	0	4.7784363507	4.7969853478	0
til-10636	0.0740	0.1032761772	0	0	1	5.7325179186	6.2976509558	0
til-10637	0.4338	0.2875989922	0	0	0	4.970404973	4.8884497785	1
til-10638	0.3172	0.2375071996	0	0	0	4.7930496548	4.8704032401	0
til-10639	0.0223	0.0598706715	0	1	1	5.6691238302	4.9266250534	1
til-1064	0.8413	0.4244930651	0	0	0	4.936007967	4.9548229979	0
til-10640	0.1579	0.1558250952	0	0	1	4.9389002338	5.0521334098	0
til-10642	0.0013	0.0182365568	1	1	1	4.6941603255	5.169816105	0
til-10643	0.2097	0.1844047078	0	0	1	5.2543761691	5.0252319568	1
til-10644	0.1760	0.1666700864	0	0	1	5.6816871818	5.3723516892	1
til-10645	0.2287	0.1943219488	0	0	1	6.3753285791	5.9954776091	1
til-10646	0.0163	0.0526634706	0	1	1	6.0851377826	5.1881155684	1
til-10648	0.8381	0.4235852835	0	0	0	4.747988021	4.7344787065	1
til-10651	0.8605	0.4297226509	0	0	0	4.6829860576	4.6786858025	1
til-10653	0.0054	0.0337270848	1	1	1	6.6969667294	7.8594527077	0
til-10657	0.1923	0.1753088233	0	0	1	5.0808312215	4.9171508825	1
til-10658	0.1216	0.134722323	0	0	1	4.6971135575	4.7540311148	0
til-10659	0.0001	0.0061725787	1	1	1	4.7248511006	5.8244195075	0
til-1066	0.0020	0.0221690128	1	1	1	4.78035295	5.013046844	0
til-10662	0.8214	0.4191415215	0	0	0	4.846580487	4.8599696375	0
til-10664	0.5591	0.3360522766	0	0	0	4.7680411621	4.7419880648	1
til-10666	0.0176	0.054236677	0	1	1	5.0971473864	5.6663762718	0
til-10668	0.3612	0.257484514	0	0	0	6.1215644278	5.8231584772	1
til-10669	0.2464	0.2035427025	0	0	0	5.7810021634	5.5244389147	1
til-1067	0.0158	0.0521578842	0	1	1	5.024556339	5.4243387851	0
til-10670	0.0880	0.1129735195	0	0	1	4.7981944417	4.8987256972	0
til-10671	0.1801	0.1687732903	0	0	1	5.5514580713	5.2266439088	1
til-10672	0.6588	0.3700120851	0	0	0	4.7685943864	4.754659279	1
til-10673	0.0023	0.0235281695	1	1	1	4.9512549411	5.4910160708	0
til-10674	0.9510	0.4533386506	0	0	0	5.4747483598	5.4635983273	1
til-10676	0.0979	0.1198456372	0	0	1	5.8932225371	5.3465714291	1
til-10677	0.3269	0.2417884281	0	0	0	5.3905453426	5.2105491742	1
til-10678	0.2370	0.1990122635	0	0	1	5.2444756098	5.424590556	0
til-10679	0.4408	0.2905258659	0	0	0	5.3509125709	5.5208915021	0
til-10680	0.5982	0.3497252865	0	0	0	4.6940923614	4.709830066	0
til-10681	0.0073	0.0381047564	1	1	1	6.4414210405	5.2302791061	1
til-10682	0.1250	0.1368973602	0	0	1	5.1807807726	5.4851481675	0
til-10685	0.1209	0.134385848	0	0	1	5.4819070132	5.1715147366	1
til-10686	0.0145	0.0504720427	0	1	1	5.1517663068	5.6435902162	0
til-10688	0.4167	0.2806612004	0	0	0	5.3680939562	5.2211950189	1
til-10689	0.3951	0.2717252333	0	0	0	5.2073265237	5.1211221448	1
til-1069	0.0177	0.054307344	0	1	1	4.8053835278	5.0518539524	0
til-10690	0.8503	0.4268922337	0	0	0	5.2734527958	5.3037070286	0
til-10691	0.0368	0.0742831722	0	1	1	5.4832879559	4.8907908914	1
til-10692	0.6612	0.3708700263	0	0	0	5.7044971329	5.6014191959	1
til-10693	0.2547	0.2077170728	0	0	0	5.7438175801	5.4302499384	1
til-10694	0.7425	0.3959604244	0	0	0	4.7234842125	4.7160217082	1
til-10695	0.5636	0.337535171	0	0	0	5.3016904361	5.1926857446	1
til-10696	0.0625	0.0949090209	0	1	1	5.972642038	5.4000716397	1
til-10697	0.3561	0.2551328887	0	0	0	5.4582074807	5.2251151707	1
til-10699	0.1531	0.15307639	0	0	1	5.2888724172	5.5816234234	0
til-1070	0.1764	0.166915326	0	0	1	5.3114084024	5.0470286088	1
til-10700	0.4069	0.2764576621	0	0	0	5.9907050497	5.7352445708	1
til-10701	0.0499	0.0851079788	0	1	1	5.2560401781	5.7650886189	0
til-10702	0.1102	0.1279352877	0	0	1	5.7985329941	5.3855911385	1
til-10703	0.9342	0.4492475063	0	0	0	5.4133854901	5.3981564348	1
til-10704	0.0612	0.0939069806	0	1	1	5.687487169	5.2190311237	1
til-10706	0.3401	0.2479425408	0	0	0	4.676903531	4.707798829	0
til-10707	0.2666	0.2138072775	0	0	0	4.9879644145	4.8234988794	1
til-10708	0.1441	0.1478451193	0	0	1	5.4684070756	5.2503490174	1
til-10709	0.0330	0.0708134686	0	1	1	4.6952809974	5.0463260884	0
til-1071	0.3673	0.2600120981	0	0	0	5.9566477866	5.7517159675	1
til-10711	0.0347	0.0725732512	0	1	1	5.7870936155	5.2807528629	1
til-10712	0.2089	0.1840390408	0	0	1	5.4293971291	5.1441256971	1
til-10713	0.8148	0.4170412595	0	0	0	5.1151463269	5.1384495413	0
til-10714	0.0898	0.1143709384	0	0	1	4.9181060537	5.0746974948	0
til-10715	0.0534	0.087819084	0	1	1	5.7088088206	5.1361616017	1
til-10716	0.2912	0.2254985628	0	0	0	5.4206670474	5.5686873489	0
til-10717	0.1084	0.1266721048	0	0	1	5.0378028776	5.2705193156	0
til-10719	0.1868	0.1723159294	0	0	1	4.8541514277	4.9402282277	0
til-1072	0.0084	0.0404949646	1	1	1	4.7544052785	5.1579312807	0
til-10721	0.0282	0.0660957484	0	1	1	5.6833700058	5.0605835409	1
til-10722	0.2428	0.201837629	0	0	0	6.2621634391	5.9592716731	1
til-10723	0.4480	0.2933599247	0	0	0	5.21896624	5.1157919054	1
til-10725	0.1019	0.1224835445	0	0	1	5.5266670485	5.1372232248	1
til-10726	0.2952	0.2274117541	0	0	0	6.1963285363	5.9379378473	1
til-10727	0.7207	0.3896534489	0	0	0	5.162295274	5.1920577378	0
til-10728	0.0035	0.0283247283	1	1	1	4.8669813058	5.4176915145	0
til-10729	0.4290	0.2857718411	0	0	0	4.7775203887	4.6501419975	1
til-1073	0.2562	0.2084598371	0	0	0	4.7201048849	4.6629470667	1
til-10730	0.4320	0.2869612281	0	0	0	6.2144196157	6.3881849573	0
til-10731	0.7820	0.4077423366	0	0	0	5.2558897978	5.205213207	1
til-10732	0.2431	0.2019883947	0	0	0	5.8005499709	5.5399146815	1
til-10736	0.4734	0.3036600212	0	0	0	4.8046233966	4.8707315934	0
til-10737	0.0164	0.0526960185	0	1	1	6.7503363308	5.6288937718	1
til-10739	0.8370	0.4233390827	0	0	0	6.4202851139	6.4812182552	0
til-1074	0.0151	0.0511212327	0	1	1	5.8595738355	6.6215563657	0
til-10742	0.0562	0.0900458034	0	1	1	6.4667668406	5.6742173615	1
til-10743	0.9444	0.4517440267	0	0	0	5.3889331132	5.3763860946	1
til-10744	0.7331	0.3933394187	0	0	0	5.9049247742	5.8408396288	1
til-10745	0.0426	0.0791355327	0	1	1	5.8090789452	5.2152230007	1
til-10746	0.7696	0.4042218383	0	0	0	6.3603190737	6.4385032686	0
til-10747	0.5422	0.3296939042	0	0	0	5.1686544592	5.0857117145	1
til-10748	0.1593	0.156664429	0	0	1	5.2425502375	5.5389615887	0
til-10749	0.5606	0.336559773	0	0	0	6.718173422	6.5834662088	1
til-1075	0.1797	0.1685192947	0	0	1	5.4366276851	5.7319731513	0
til-10751	0.1439	0.1476767778	0	0	1	5.0334043669	5.1821695252	0
til-10752	0.0271	0.0651737932	0	1	1	6.1347113808	5.3627313166	1
til-10754	0.0076	0.0388037245	1	1	1	5.8800847343	4.8104384872	1
til-10755	0.0177	0.0543631129	0	1	1	5.7536655179	5.071083295	1
til-10757	0.0782	0.1061119934	0	0	1	5.2434057536	4.8034835807	1
til-1076	0.3599	0.2568789234	0	0	0	5.7538450331	5.5775802922	1
til-10760	0.7946	0.4114066761	0	0	0	5.5195746163	5.473262133	1
til-10761	0.0659	0.0973275897	0	1	1	5.3860416963	5.8705669484	0
til-10762	0.7433	0.3961549889	0	0	0	5.7544255883	5.6741775515	1
til-10763	0.5824	0.3442685511	0	0	0	6.0902091925	5.9605980791	1
til-10764	0.1901	0.1741476298	0	0	1	4.9804133113	5.1039062286	0
til-10765	0.8184	0.4181862469	0	0	0	5.1716824813	5.1377220285	1
til-10766	0.3466	0.2507299454	0	0	0	6.6325347276	6.3834768663	1
til-10767	0.0004	0.009964706	1	1	1	5.0219038194	6.0164935772	0
til-10769	0.6886	0.3795078703	0	0	0	6.4308307267	6.3381573013	1
til-1077	0.2852	0.2226285168	0	0	0	6.1235394528	5.7823115704	1
til-10770	0.0532	0.0877016019	0	1	1	6.4106825127	5.6268593514	1
til-10771	0.6886	0.3795019472	0	0	0	6.0425544359	5.9525654594	1
til-10772	0.7580	0.4007649092	0	0	0	4.7558327436	4.7420955928	1
til-10773	0.7967	0.4119611779	0	0	0	5.0672492742	5.1000678503	0
til-10774	0.0648	0.0965329043	0	1	1	5.0318552607	5.2679248963	0
til-10775	0.0812	0.1081550527	0	0	1	5.22605951	4.905208209	1
til-10776	0.6596	0.3703171965	0	0	0	4.803857261	4.8504766101	0
til-1078	0.7063	0.385310039	0	0	0	5.0234487762	5.065756654	0
til-10782	0.0190	0.0558561294	0	1	1	5.0190786666	5.4605512137	0
til-10783	0.4136	0.2793349558	0	0	0	5.2254211125	5.0430303569	1
til-10784	0.0414	0.0781420745	0	1	1	5.456011565	5.0708419975	1
til-10785	0.0120	0.0468098058	1	1	1	4.9279468079	5.2919733727	0
til-10786	0.0312	0.0689676986	0	1	1	5.8871568079	5.3781574334	1
til-10787	0.4365	0.2888069633	0	0	0	4.8267823315	4.9545976638	0
til-10788	0.2970	0.2282641633	0	0	0	5.0062332184	4.8777940987	1
til-1079	0.7520	0.398895158	0	0	0	5.9450189116	5.8693771546	1
til-10792	0.0001	0.0063068017	1	1	1	4.8038173943	5.3864855909	0
til-10793	0.7016	0.3837940758	0	0	0	6.5028026148	6.4124491769	1
til-10795	0.3777	0.2645984002	0	0	0	5.5629060457	5.3382134275	1
til-10797	0.0306	0.0683321923	0	1	1	5.5283466625	4.7961973318	1
til-10798	0.0302	0.0679247146	0	1	1	7.4311039865	7.8776351034	0
til-10799	0.0055	0.0339986126	1	1	1	6.9705371234	5.8226323079	1
til-1080	0.1314	0.1404802514	0	0	1	5.4686542193	5.6771326511	0
til-10800	0.0187	0.0554058458	0	1	1	7.1408378282	6.236358827	1
til-10801	0.9577	0.4551606417	0	0	0	5.2497387083	5.2419134413	1
til-10802	0.0440	0.0803092368	0	1	1	4.98472033	5.2625870637	0
til-10803	0.0290	0.0668274598	0	1	1	6.4508863294	5.4591779953	1
til-10804	0.3259	0.2413119744	0	0	0	6.5575528057	6.2652083303	1
til-10805	0.8068	0.4148937775	0	0	0	6.0127374199	5.9571882425	1
til-10806	0.0397	0.0766159194	0	1	1	5.4522325727	4.9702599179	1
til-10807	0.0281	0.0660570511	0	1	1	4.9301663105	5.211242066	0
til-10808	0.0084	0.0404690707	1	1	1	5.8486490387	4.947790785	1
til-10809	0.0403	0.0772690383	0	1	1	6.3109665505	5.6190023834	1
til-10810	0.4839	0.3077341711	0	0	0	6.3951565295	6.1929749118	1
til-10811	0.0032	0.0270376307	1	1	1	4.83180498	5.2756451138	0
til-10814	0.9173	0.4448005324	0	0	0	5.6142329635	5.63683211	0
til-10815	0.0030	0.0264425542	1	1	1	5.0206393367	5.5464200833	0
til-10817	0.1814	0.1694178932	0	0	1	6.6426417345	7.1154738958	0
til-10818	0.5276	0.3243801129	0	0	0	5.0126082524	5.0707451769	0
til-10819	0.3912	0.2700285013	0	0	0	5.3793826611	5.5336854224	0
til-10820	0.8182	0.4181422758	0	0	0	5.0707690219	5.0966339482	0
til-10821	0.8615	0.4298949692	0	0	0	7.0069108994	7.0522953157	0
til-10822	0.1400	0.1454675728	0	0	1	4.7705982654	4.8442450667	0
til-10823	0.8189	0.4183185452	0	0	0	4.7248995139	4.7148443235	1
til-10826	0.0074	0.038362976	1	1	1	5.4667025995	4.7098006324	1
til-10827	0.0918	0.1156296497	0	0	1	5.1221996813	5.5385548077	0
til-10828	0.9755	0.4597323081	0	0	0	5.0615918473	5.0589191026	1
til-1083	0.1378	0.144113169	0	0	1	5.1109542959	5.2523971308	0
til-10830	0.0684	0.0991497865	0	1	1	5.6686061966	5.193704105	1
til-10831	0.0652	0.0967869638	0	1	1	5.2077634457	4.8598362746	1
til-10832	0.1855	0.1715818287	0	0	1	4.7140086418	4.6686704284	1
til-10833	0.0051	0.0330287538	1	1	1	4.7670259943	4.9969141808	0
til-10834	0.3152	0.2366116103	0	0	0	5.6376185794	5.4446455295	1
til-10835	0.5329	0.3262182921	0	0	0	5.1992997685	5.1307850306	1
til-10836	0.4687	0.3018011252	0	0	0	6.0161393873	5.816941552	1
til-10837	0.8722	0.4327101793	0	0	0	5.1465326503	5.1226297388	1
til-10838	0.0218	0.0594257023	0	1	1	4.8151091895	5.1591582034	0
til-10839	0.0066	0.03642035	1	1	1	4.6877769373	4.948329928	0
til-1084	0.0823	0.1089881392	0	0	1	5.8005239793	5.2782656026	1
til-10841	0.3028	0.2309333864	0	0	0	4.9784111472	5.1110181704	0
til-10842	0.5233	0.3227674289	0	0	0	4.7065576386	4.7262323437	0
til-10843	0.2604	0.2106673895	0	0	0	6.7165403503	6.4512101409	1
til-10844	0.8419	0.4246263085	0	0	0	6.46274006	6.4204072366	1
til-10846	0.0751	0.1040976244	0	0	1	5.4329547879	5.0420026315	1
til-10847	0.0288	0.0665853644	0	1	1	6.4622073405	5.8084634233	1
til-10848	0.2387	0.1997793526	0	0	1	6.002207338	5.6921777657	1
til-1085	0.8039	0.4140638491	0	0	0	4.7257362985	4.7367378378	0
til-10851	0.2485	0.2044818862	0	0	0	5.7493350668	5.5165682432	1
til-10852	0.0173	0.0539229828	0	1	1	5.5318461088	6.3173374323	0
til-10853	0.0619	0.0944373537	0	1	1	4.9532628864	5.1972853211	0
til-10855	0.0231	0.0608950415	0	1	1	6.2174725741	5.5352281892	1
til-10856	0.0375	0.0747502939	0	1	1	4.7896798371	4.9208395307	0
til-10859	0.7309	0.3925996851	0	0	0	6.9742572669	6.8738837384	1
til-1086	0.3329	0.2444933209	0	0	0	5.4015854888	5.5481327229	0
til-10860	0.0417	0.0784497277	0	1	1	6.1248242273	5.3966085092	1
til-10861	0.4995	0.3137059757	0	0	0	8.1937509864	8.0293834986	1
til-10863	0.2087	0.1839484816	0	0	1	5.369238208	5.1363521192	1
til-10864	0.2060	0.1823879912	0	0	1	4.9401509261	4.8325823483	1
til-10865	0.0048	0.0320798993	1	1	1	6.0800427297	7.3104375314	0
til-10866	0.7215	0.3898691461	0	0	0	6.8982029978	6.817578718	1
til-10868	0.4328	0.2872062155	0	0	0	4.74914807	4.7229351484	1
til-10869	0.1692	0.1627304519	0	0	1	5.1432857675	4.9164304649	1
til-1087	0.0176	0.05427432	0	1	1	5.0816993187	5.4942738357	0
til-10870	0.3011	0.2301485563	0	0	0	6.0928379392	5.8174140995	1
til-10871	0.1087	0.126862202	0	0	1	5.514988268	5.0999445829	1
til-10872	0.5025	0.3148165052	0	0	0	5.4009930282	5.4828172276	0
til-10873	0.1444	0.1480378415	0	0	1	6.0831332196	5.706037525	1
til-10875	0.3031	0.2310278076	0	0	0	5.7002521628	5.4692457909	1
til-10876	0.0673	0.0982748063	0	1	1	5.6355424896	6.0383094151	0
til-10877	0.9914	0.4635398905	0	0	0	6.0173122116	6.0201719604	0
til-10878	0.9866	0.4624617093	0	0	0	4.7524575477	4.7512753774	1
til-10879	0.8537	0.4278907388	0	0	0	5.1593573629	5.1251773886	1
til-1088	0.0417	0.0784497277	0	1	1	4.9268721512	5.2478918596	0
til-10880	0.8718	0.4326469152	0	0	0	5.1866880902	5.215329747	0
til-10881	0.3455	0.2502301194	0	0	0	5.6120370825	5.8014812584	0
til-10882	0.1686	0.1623459561	0	0	1	6.2941171312	5.8199288892	1
til-10883	0.2206	0.1903535518	0	0	1	5.4161248334	5.6529560979	0
til-10884	0.8536	0.4278527835	0	0	0	4.8013272541	4.8100651515	0
til-10885	0.0008	0.0142138508	1	1	1	4.8830366799	5.413938612	0
til-10887	0.5701	0.3399392242	0	0	0	4.9840787253	4.9076382078	1
til-10888	0.0837	0.1099044921	0	0	1	6.2713754703	5.7595561942	1
til-10889	0.2092	0.1841738708	0	0	1	6.523960605	6.2155428069	1
til-1089	0.3028	0.2309269152	0	0	0	4.908355117	5.0076229682	0
til-10890	0.8533	0.4277923021	0	0	0	5.6459745001	5.6059914203	1
til-10892	0.0498	0.0850311954	0	1	1	6.3183595407	5.6950428376	1
til-10893	0.8622	0.4300668567	0	0	0	5.1082233202	5.1258720685	0
til-10894	0.3191	0.2383303278	0	0	0	5.5912413582	5.3887765278	1
til-10895	0.4263	0.2846464168	0	0	0	5.6444788116	5.4133554877	1
til-10896	0.0131	0.0484505339	1	1	1	6.0009392759	5.0428958169	1
til-10898	0.2012	0.1799684984	0	0	1	5.4385838749	5.6548467037	0
til-10899	0.6906	0.3801949166	0	0	0	4.8135646001	4.8493977074	0
til-1090	0.1175	0.1322314566	0	0	1	5.2746351763	4.9848792647	1
til-10900	0.5786	0.3427803946	0	0	0	4.9839551817	4.9150160124	1
til-10901	0.1868	0.1723849413	0	0	1	5.7947366817	5.4773095375	1
til-10902	0.2050	0.1819544356	0	0	1	5.5650703292	5.3457109911	1
til-10903	0.0179	0.0545921548	0	1	1	5.0468524811	5.3903132907	0
til-10904	0.8721	0.432708304	0	0	0	4.727467436	4.7339641271	0
til-10905	0.0123	0.0474204043	1	1	1	5.1018322142	5.641996944	0
til-10906	0.0320	0.0696591121	0	1	1	4.9642588762	5.2825687197	0
til-10907	0.0321	0.0697603859	0	1	1	5.5110529062	6.0871632378	0
til-10908	0.0781	0.1060913524	0	0	1	5.0821964053	5.315840425	0
til-10909	0.1068	0.1257936362	0	0	1	5.167855903	4.9240758868	1
til-1091	0.2677	0.2141924977	0	0	0	4.6645611737	4.8024872907	0
til-10910	0.4077	0.2768245582	0	0	0	5.7686329292	5.5721672052	1
til-10912	0.0638	0.0958397536	0	1	1	5.1949139092	5.5693832299	0
til-10913	0.3212	0.2393538314	0	0	0	5.5810784892	5.37740635	1
til-10914	0.9676	0.4578228534	0	0	0	5.0214952544	5.0269382988	0
til-10915	0.0755	0.1043552396	0	0	1	6.4809124044	5.9445639794	1
til-10916	0.0264	0.0643996142	0	1	1	5.0795089128	5.4292680775	0
til-10917	0.2770	0.2188347753	0	0	0	5.3910217676	5.5941473089	0
til-10918	0.1183	0.1327348015	0	0	1	5.2552252147	5.4362301817	0
til-10919	0.0466	0.0823209538	0	1	1	4.7372333533	4.8652225054	0
til-10920	0.0702	0.1005288755	0	0	1	5.7161136319	5.1440468351	1
til-10921	0.8438	0.4252467291	0	0	0	5.9565917521	5.9053146095	1
til-10922	0.0594	0.0927165311	0	1	1	4.7264338711	4.755148046	0
til-10923	0.1023	0.1226541713	0	0	1	6.2566070067	5.8247002202	1
til-10926	0.0496	0.0848183436	0	1	1	5.3385979807	4.8610055439	1
til-10927	0.1243	0.1364035733	0	0	1	5.1869485041	5.4062115359	0
til-10928	0.1053	0.1247535326	0	0	1	7.1420093326	6.6379836485	1
til-1093	0.0502	0.085377031	0	1	1	5.8752344793	5.1828382396	1
til-10930	0.0518	0.0866257396	0	1	1	5.2015792624	5.5573989224	0
til-10931	0.0849	0.1107576111	0	0	1	5.1401171278	4.8999726873	1
til-10932	0.0424	0.0789413495	0	1	1	6.1719312484	5.4627535057	1
til-10933	0.7704	0.4044518373	0	0	0	5.2315636495	5.2702306118	0
til-10935	0.0256	0.0634911674	0	1	1	5.7701570219	5.0722551979	1
til-10936	0.0849	0.1107629751	0	0	1	6.9972683519	6.4021917807	1
til-10937	0.3977	0.2727428622	0	0	0	4.8896578792	4.954079734	0
til-10938	0.0064	0.0361561603	1	1	1	5.4600484427	6.5713185974	0
til-10939	0.9287	0.4476579346	0	0	0	4.908525264	4.9030075564	1
til-10940	0.0964	0.118776193	0	0	1	4.7827697116	4.8821739774	0
til-10941	0.5155	0.3198455293	0	0	0	4.9304583369	4.8772706944	1
til-10942	0.2254	0.1926883893	0	0	1	4.7020987143	4.6475465368	1
til-10943	0.7250	0.3908574133	0	0	0	5.3736334975	5.4376130133	0
til-10944	0.4345	0.2879002492	0	0	0	6.0326505063	5.8206850034	1
til-10945	0.4854	0.3083426816	0	0	0	6.2133434222	6.3982621231	0
til-10946	0.0039	0.0294258604	1	1	1	4.8147869403	5.0535069974	0
til-10948	0.8971	0.4395226417	0	0	0	5.252743312	5.2049769876	1
til-10949	0.0134	0.0488676299	1	1	1	4.8945209328	5.159564336	0
til-1095	0.0021	0.0226010716	1	1	1	4.8141487197	5.0293208339	0
til-10950	0.2314	0.1958351662	0	0	1	5.1831817308	4.9895849206	1
til-10951	0.7737	0.4054775375	0	0	0	6.068923126	5.9940664181	1
til-10952	0.8057	0.4145544329	0	0	0	5.8521455822	5.794790954	1
til-10954	0.1091	0.1271230977	0	0	1	5.6584735714	5.2537247285	1
til-10957	0.0282	0.0660957484	0	1	1	6.4382399336	5.6657551454	1
til-1096	0.7524	0.3990493221	0	0	0	5.2517114632	5.3027301239	0
til-10960	0.9044	0.4415088383	0	0	0	6.2124953101	6.1859118611	1
til-10961	0.0305	0.0682490964	0	1	1	4.9063229785	5.173671061	0
til-10962	0.9989	0.4654202328	0	0	0	4.8366512578	4.8367382586	0
til-10963	0.0823	0.1089881392	0	0	1	5.7302089425	5.2006629406	1
til-10964	0.1708	0.1636082617	0	0	1	4.7472217406	4.816549582	0
til-10965	0.1145	0.1303932891	0	0	1	5.0031542232	5.2420902038	0
til-10966	0.7775	0.4065615596	0	0	0	5.5579398912	5.6194121409	0
til-10967	0.2425	0.2016607797	0	0	0	4.6850034249	4.7109628777	0
til-10968	0.2684	0.2145267353	0	0	0	5.4953356384	5.2656140768	1
til-10969	0.0185	0.0552480692	0	1	1	4.8381293049	5.3281907528	0
til-1097	0.0469	0.0826745114	0	1	1	4.6979654172	4.7845649838	0
til-10970	0.3502	0.2523586152	0	0	0	6.9319242603	7.1409035158	0
til-10971	0.0004	0.0099295143	1	1	1	5.0886586244	6.7870958541	0
til-10972	0.0003	0.0097068424	1	1	1	4.7234689426	4.9061823063	0
til-10973	0.2264	0.1932111316	0	0	1	4.8078838136	4.723472548	1
til-10974	0.2877	0.2238221905	0	0	0	7.401623934	7.1476781901	1
til-10975	0.0599	0.0929374042	0	1	1	5.9186507372	5.4786055566	1
til-10976	0.0582	0.0916615711	0	1	1	5.2533944806	5.6404822084	0
til-10978	0.0734	0.1028421557	0	0	1	6.6605384629	6.2056866458	1
til-10979	0.1165	0.1316031106	0	0	1	5.3925353414	4.9927617132	1
til-1098	0.0156	0.0517131307	0	1	1	6.2634283523	5.3004466521	1
til-10982	0.7570	0.4004445543	0	0	0	6.4529522939	6.3860016589	1
til-10983	0.0306	0.068365815	0	1	1	5.2982197272	5.8381016034	0
til-10984	0.0125	0.0477071961	1	1	1	6.0104207341	6.8372431328	0
til-10985	0.0038	0.0291716744	1	1	1	4.9746731649	5.623429993	0
til-10986	0.7348	0.3938054227	0	0	0	5.1005193005	5.1405722028	0
til-10987	0.9424	0.4512281798	0	0	0	6.8599562413	6.8810781784	0
til-10989	0.3743	0.263154572	0	0	0	6.7200107034	6.5141129084	1
til-1099	0.6440	0.3652468376	0	0	0	4.770306471	4.7874975736	0
til-10990	0.5041	0.3154807685	0	0	0	6.8714415283	6.768316158	1
til-10991	0.6438	0.3652149748	0	0	0	5.0939578082	5.0337063913	1
til-10992	0.0543	0.088559458	0	1	1	5.972877147	5.2825567138	1
til-10994	0.0991	0.1206351894	0	0	1	5.9126712759	5.3989041077	1
til-10995	0.6147	0.355188556	0	0	0	4.9494078	5.0129371673	0
til-10996	0.0010	0.0159815463	1	1	1	4.7935366382	5.3030775784	0
til-10997	0.9080	0.442317294	0	0	0	5.744667661	5.7645483105	0
til-10998	0.2760	0.2184808392	0	0	0	4.8151747433	4.9242498185	0
til-1100	<.0001	0.0052882627	1	1	1	4.7532323722	5.7180059608	0
til-11000	0.0339	0.0717368126	0	1	1	5.1340794404	4.8176559839	1
til-11002	0.0006	0.0126166849	1	1	1	4.8051470377	5.2987685973	0
til-11003	0.1415	0.1462356063	0	0	1	5.3679360205	5.0976965398	1
til-11004	0.4046	0.2755595399	0	0	0	5.2102986036	5.1036231734	1
til-11005	0.1108	0.1282903999	0	0	1	5.1530522139	5.4589342594	0
til-11006	0.0115	0.0460628553	1	1	1	6.7054482	7.6815669813	0
til-11007	0.0285	0.0662421289	0	1	1	5.1046130714	5.6210285557	0
til-11008	0.0004	0.0099820601	1	1	1	4.8981667908	5.9296363639	0
til-11010	<.0001	0.0052882627	1	1	1	4.821181055	5.67176558	0
til-11011	0.0181	0.0547909746	0	1	1	4.8136869039	4.98647031	0
til-11012	0.0054	0.0338391295	1	1	1	5.1865866244	5.8243578664	0
til-11013	0.7550	0.3997931361	0	0	0	7.1172493678	7.0530230423	1
til-11014	0.0107	0.0448462794	1	1	1	5.8712674863	6.8437594928	0
til-11015	0.8256	0.4201413989	0	0	0	5.7111186943	5.7693675199	0
til-11016	0.0833	0.1096964101	0	0	1	5.4360700172	5.8655444237	0
til-11018	0.0235	0.061287211	0	1	1	7.3919109507	6.3779608155	1
til-1102	0.7647	0.4027928207	0	0	0	5.0113898137	4.9776128568	1
til-11020	0.0028	0.0254030771	1	1	1	5.4100084678	6.3282424105	0
til-11021	0.0027	0.02507482	1	1	1	4.8737656335	5.2787930994	0
til-11022	0.0149	0.0507830373	0	1	1	4.9946605943	5.3933398606	0
til-11023	0.0876	0.1127396083	0	0	1	6.2564096451	5.6363640401	1
til-11024	0.1917	0.1750235629	0	0	1	5.7010249113	5.3337369375	1
til-11025	0.0016	0.019987551	1	1	1	4.6716966133	5.08239351	0
til-11026	0.1495	0.1509794791	0	0	1	4.7957093808	4.9119111828	0
til-11027	0.0510	0.0859621759	0	1	1	5.6082262672	5.0541196349	1
til-11028	0.1301	0.1397716336	0	0	1	5.285048789	5.5954600805	0
til-11029	0.0261	0.0640345913	0	1	1	5.0100758905	5.398080987	0
til-1103	0.3059	0.2323158204	0	0	0	6.9391996576	6.6863551972	1
til-11030	0.2194	0.1897021655	0	0	1	4.7251353638	4.6884398152	1
til-11031	0.0380	0.0752234777	0	1	1	5.1027260147	5.3834142326	0
til-11032	0.4837	0.3076485648	0	0	0	5.8066866605	5.9658448555	0
til-11033	0.1154	0.1309673562	0	0	1	5.787755289	6.1321860463	0
til-11034	0.1210	0.1344161218	0	0	1	5.3500124146	5.0336271217	1
til-11036	0.0295	0.0672322714	0	1	1	5.593736354	6.1706604683	0
til-11038	0.1280	0.1386675954	0	0	1	5.9897010502	5.5563678647	1
til-11039	0.2608	0.2109266494	0	0	0	4.8187134442	4.8813876786	0
til-11040	0.0778	0.1059060786	0	0	1	5.0130381372	4.8078707598	1
til-11042	0.0038	0.0290987006	1	1	1	6.4133474056	5.0016317798	1
til-11043	0.0330	0.0707997091	0	1	1	4.6936388294	4.7544390821	0
til-11044	0.0757	0.1044480785	0	0	1	5.3369687148	4.9662468239	1
til-11045	0.1559	0.1547265042	0	0	1	5.434998388	5.0773746144	1
til-11046	0.1740	0.1655268725	0	0	1	5.7671451907	5.429162808	1
til-11047	0.5762	0.3419282317	0	0	0	6.747454492	6.8692051143	0
til-11048	0.0104	0.0442207397	1	1	1	6.3238322913	7.3582328968	0
til-11049	0.1159	0.1312313652	0	0	1	5.995312762	5.5419132164	1
til-1105	0.0613	0.094006813	0	1	1	6.0330649349	5.2579451608	1
til-11050	0.0312	0.0689676986	0	1	1	4.7428946995	4.9352412439	0
til-11052	0.0310	0.068794648	0	1	1	4.9888941074	5.28348983	0
til-11053	0.0754	0.1042877036	0	0	1	7.1814131606	6.744017141	1
til-11054	0.1319	0.140667472	0	0	1	5.3929154295	5.6641125152	0
til-11055	0.0832	0.1095982247	0	0	1	4.763374923	4.7183354579	1
til-11056	0.2557	0.2082405383	0	0	0	6.2104251925	5.9336338013	1
til-11057	0.0014	0.0189718154	1	1	1	5.1344700592	5.9513968364	0
til-11059	0.0199	0.0570780266	0	1	1	5.1304551723	4.8360107456	1
til-1106	0.0032	0.0270683052	1	1	1	4.8759625744	5.3358111988	0
til-11061	0.5847	0.345128571	0	0	0	5.5293633377	5.6356194041	0
til-11062	0.4817	0.3068674486	0	0	0	5.8735728732	6.098403874	0
til-11063	0.1472	0.149738594	0	0	1	5.2780921627	5.547074256	0
til-11064	0.7857	0.4087624074	0	0	0	5.2092856131	5.1685078726	1
til-11066	0.4590	0.2980201673	0	0	0	5.0364192085	5.1060173887	0
til-11067	0.0013	0.0181460138	1	1	1	5.0476332687	5.5278158261	0
til-11068	0.0604	0.0933417428	0	1	1	5.8753699979	5.2670787291	1
til-1107	0.3939	0.2711839401	0	0	0	4.6711659764	4.645363227	1
til-11072	0.0429	0.0793452779	0	1	1	6.4271816381	5.6631953632	1
til-11073	0.7783	0.4067455889	0	0	0	4.9406604139	4.9160890354	1
til-11075	0.1872	0.1726630231	0	0	1	6.262695431	5.9076818211	1
til-11076	0.6723	0.3744079511	0	0	0	5.4259955982	5.4943428419	0
til-11078	0.0354	0.0732120771	0	1	1	6.4633779164	5.5559735216	1
til-11079	0.6184	0.3564576827	0	0	0	5.619940289	5.7388990795	0
til-1108	0.6715	0.3741825551	0	0	0	5.5471989728	5.6114807655	0
til-11080	0.4912	0.3105103361	0	0	0	5.749420428	5.629192516	1
til-11081	0.9394	0.4505397346	0	0	0	6.0476275974	6.0298891893	1
til-11083	0.6613	0.3708814651	0	0	0	6.5437839628	6.459067397	1
til-11084	0.1438	0.1475653537	0	0	1	5.8526431981	5.5369540384	1
til-11085	0.0283	0.0660957484	0	1	1	5.7378765326	6.4875884636	0
til-11086	0.6333	0.3617163065	0	0	0	4.7211386023	4.7397749408	0
til-11087	0.0598	0.0928513972	0	1	1	5.7339940026	6.1521803793	0
til-11088	0.0839	0.1100651466	0	0	1	5.060459836	5.3150826721	0
til-1109	0.9120	0.4435247353	0	0	0	4.7690913934	4.7647850771	1
til-11090	0.0427	0.0791851486	0	1	1	4.9901991229	5.2511920479	0
til-11092	0.0489	0.0843229121	0	1	1	6.2023161419	5.5452568282	1
til-11094	0.1138	0.1298866937	0	0	1	5.6236869209	5.204030925	1
til-11095	0.0003	0.0086122665	1	1	1	4.8401224706	5.5185030061	0
til-11096	0.1093	0.1272790113	0	0	1	5.6096010581	5.9409238193	0
til-11099	0.0082	0.0401353232	1	1	1	6.2145895069	5.027853855	1
til-1110	0.0155	0.0516678195	0	1	1	5.5051463934	4.9691526516	1
til-11100	0.0096	0.0427845788	1	1	1	5.6252054084	6.3754460646	0
til-11101	0.0010	0.0157235993	1	1	1	4.9037879124	5.7295979543	0
til-11102	0.3164	0.2371930766	0	0	0	5.4996997207	5.3211276211	1
til-11103	0.1876	0.1728036451	0	0	1	5.7328887953	5.4356838059	1
til-11104	0.1046	0.1242722781	0	0	1	7.0362347981	6.5230205055	1
til-11105	0.8598	0.4295526624	0	0	0	5.9395262651	5.9060861852	1
til-11106	0.0113	0.0458571352	1	1	1	4.8684528635	5.0328944404	0
til-11107	0.2999	0.2295615549	0	0	0	4.7001036341	4.6492476271	1
til-11108	0.0255	0.0634256374	0	1	1	5.6805159614	6.3096642957	0
til-11109	0.0363	0.0738278382	0	1	1	5.655312995	5.0909391444	1
til-1111	0.9804	0.4609618317	0	0	0	7.0760862661	7.0686700936	1
til-11110	0.8360	0.423003884	0	0	0	5.2827396332	5.3122245676	0
til-11111	0.3898	0.2694987681	0	0	0	5.1692180085	5.0734414078	1
til-11114	0.0119	0.0467633649	1	1	1	4.8786433214	5.2828212709	0
til-11115	0.9125	0.443666963	0	0	0	4.7500746697	4.7452788187	1
til-11116	0.0062	0.0357449437	1	1	1	4.8803027368	5.3061270076	0
til-11117	0.5249	0.3233742204	0	0	0	6.6624176484	6.3802757098	1
til-11118	0.0038	0.0290997206	1	1	1	4.807771641	5.0722663706	0
til-1112	0.9060	0.4418578371	0	0	0	5.197815852	5.1818079473	1
til-11120	0.4571	0.2972027386	0	0	0	4.9473542227	4.9019872304	1
til-11121	0.3976	0.2726928552	0	0	0	5.9946258241	5.7670637927	1
til-11122	0.0186	0.0553278318	0	1	1	5.7072547115	4.9184617517	1
til-11123	0.0405	0.0773967117	0	1	1	5.0073410271	4.7253408489	1
til-11125	0.0214	0.058960322	0	1	1	5.6608245582	6.2062309516	0
til-11126	0.0099	0.0433058017	1	1	1	5.1985149665	5.9958897393	0
til-11127	0.0453	0.0813280181	0	1	1	5.645687331	5.2470128224	1
til-11129	0.0727	0.1022993793	0	0	1	6.0025795269	5.722393528	1
til-1113	0.0621	0.0945642986	0	1	1	5.5390108835	5.3023088526	1
til-11130	0.4614	0.2990310558	0	0	0	7.1057871503	7.2944769723	0
til-11132	0.7667	0.4033926752	0	0	0	4.7801524195	4.7573344417	1
til-11133	0.8546	0.428155863	0	0	0	6.0224274701	5.9801893429	1
til-11134	0.0653	0.0968414903	0	1	1	6.1339547904	5.5499598176	1
til-11136	0.8716	0.4325402784	0	0	0	5.5447997989	5.510674088	1
til-11137	0.0422	0.0787296149	0	1	1	6.0849782552	5.5302028071	1
til-11139	0.0333	0.0711545933	0	1	1	5.6405400993	4.919289046	1
til-1114	0.0565	0.0903382309	0	1	1	5.0321775088	4.8516685424	1
til-11140	0.0142	0.0500635674	0	1	1	5.8753355669	4.9832141851	1
til-11141	0.0423	0.0789271995	0	1	1	4.7314573439	4.8746601389	0
til-11142	0.0408	0.0776666334	0	1	1	6.0497822976	5.4231781903	1
til-11143	0.0662	0.0975664515	0	1	1	6.7818998039	6.2421774083	1
til-11144	0.4931	0.3112798888	0	0	0	5.1346245154	5.3040310787	0
til-11145	0.4271	0.2848919013	0	0	0	4.8145306199	4.8780088933	0
til-11146	0.1062	0.1253262632	0	0	1	5.2337632701	5.0072842562	1
til-11147	0.5630	0.3373966212	0	0	0	5.6835972146	5.5539552792	1
til-11148	0.4446	0.2920375232	0	0	0	5.308980904	5.1547462206	1
til-1115	0.8496	0.4266816751	0	0	0	4.7175051551	4.7109962712	1
til-11150	0.1796	0.1685138279	0	0	1	5.3854190154	5.0905220926	1
til-11152	0.0068	0.0369046184	1	1	1	4.8834584185	5.3283232601	0
til-11153	0.3646	0.2589161198	0	0	0	5.8516416135	5.545120801	1
til-11155	0.0272	0.0653435482	0	1	1	6.2165180892	5.4291004855	1
til-11156	0.8330	0.4220973361	0	0	0	5.1684020978	5.1321781118	1
til-11159	0.8381	0.4235852835	0	0	0	4.6877510919	4.681963429	1
til-1116	0.5124	0.31854486	0	0	0	4.994000443	5.0535981767	0
til-11160	0.7005	0.3834241359	0	0	0	4.7194710074	4.7175031075	1
til-11161	0.0943	0.1174140471	0	0	1	6.8008548056	6.0680858902	1
til-11162	0.8000	0.4129701418	0	0	0	5.7277544729	5.781230783	0
til-11163	0.0088	0.041285032	1	1	1	5.7369712046	6.5839890022	0
til-11164	0.0447	0.0807775244	0	1	1	4.9180592203	5.2301467157	0
til-11165	0.0826	0.1092146662	0	0	1	5.9766985168	5.5082125063	1
til-11166	0.3298	0.2432163482	0	0	0	5.4859225352	5.6802175323	0
til-11167	0.0101	0.0436351377	1	1	1	6.3398414625	5.0487129537	1
til-11168	0.0966	0.1189166057	0	0	1	5.2366243434	5.474716121	0
til-11169	0.0288	0.066646695	0	1	1	4.8169261985	5.0599949581	0
til-1117	0.0004	0.0099820601	1	1	1	4.8296586109	5.173100376	0
til-11170	0.0578	0.0913789165	0	1	1	5.8076747963	5.2439283491	1
til-11174	0.3971	0.2724526112	0	0	0	5.6441625654	5.801863052	0
til-11175	0.5837	0.3447922908	0	0	0	4.9157165223	4.8498326221	1
til-11177	0.6662	0.3725162687	0	0	0	5.9862881022	5.8995049336	1
til-11178	0.0323	0.0699602829	0	1	1	5.9314320293	5.3327535607	1
til-11179	0.0623	0.0947104179	0	1	1	6.5017195925	5.8853796112	1
til-1118	0.3783	0.2648249341	0	0	0	5.2846377344	5.4457851295	0
til-11180	0.7016	0.3837746826	0	0	0	5.1701470453	5.2227402474	0
til-11181	0.9202	0.4455328026	0	0	0	4.9443644707	4.9567341424	0
til-11184	0.0200	0.0571240237	0	1	1	6.0728348472	6.7733827944	0
til-11185	0.0055	0.0339986126	1	1	1	4.9098718905	5.2736656988	0
til-11186	0.0418	0.0785245442	0	1	1	6.2262841277	5.560794579	1
til-11187	0.5182	0.3208432704	0	0	0	5.0458927918	5.1225445695	0
til-11189	0.8835	0.4356467454	0	0	0	4.9584479863	4.9462024108	1
til-1119	0.5161	0.3200632852	0	0	0	4.7711399534	4.8098093027	0
til-11190	0.0017	0.0206054904	1	1	1	4.9579634456	5.6912717579	0
til-11191	0.0058	0.0347947494	1	1	1	6.3724003347	5.0544389946	1
til-11193	0.1055	0.1249048937	0	0	1	4.7935497723	4.9439742142	0
til-11194	0.7413	0.3956058857	0	0	0	5.9313860155	5.8684608962	1
til-11196	0.4226	0.2830700595	0	0	0	5.7017161869	5.4905089231	1
til-11197	0.1357	0.1430035396	0	0	1	6.1422979426	5.6961972989	1
til-11200	0.5134	0.3188831838	0	0	0	5.6249823704	5.7508698412	0
til-11201	0.0510	0.0859875049	0	1	1	5.1478016532	4.8308649379	1
til-11202	0.0967	0.1190370596	0	0	1	5.5455984661	6.0049040468	0
til-11203	0.5578	0.335538156	0	0	0	4.839364056	4.8891147687	0
til-11204	0.9653	0.4572696115	0	0	0	6.2495676145	6.240721574	1
til-11205	0.6085	0.3531620655	0	0	0	5.694317062	5.7944866903	0
til-11206	0.0235	0.0613057751	0	1	1	5.2713595117	5.935326029	0
til-11207	0.0256	0.0635303089	0	1	1	6.3466237799	5.521595116	1
til-11208	0.0395	0.0764897944	0	1	1	6.2111315019	5.6509309581	1
til-11209	0.1077	0.126327511	0	0	1	6.3227687061	5.929243497	1
til-1121	0.0005	0.0117402665	1	1	1	4.9835292432	5.9611150939	0
til-11210	0.0828	0.1093587018	0	0	1	5.6661870648	5.2486165757	1
til-11211	0.0360	0.0736567488	0	1	1	5.9056928668	5.2854796063	1
til-11212	0.1139	0.1299366053	0	0	1	5.0368982119	4.8183676922	1
til-11213	0.5323	0.3259904406	0	0	0	5.5328462693	5.3922604229	1
til-11214	0.0026	0.0246981497	1	1	1	6.7615171906	5.2536363036	1
til-11215	0.5852	0.3452622116	0	0	0	4.7189230122	4.7434115193	0
til-11216	0.1903	0.1742284174	0	0	1	6.6379662561	6.2820439129	1
til-11217	0.4693	0.3020306568	0	0	0	5.034869323	5.1116016447	0
til-11218	0.3803	0.2656700747	0	0	0	7.0900047273	6.886605262	1
til-11219	0.0275	0.0655740062	0	1	1	5.8729222418	5.282338893	1
til-1122	0.2600	0.2104773783	0	0	0	5.969887214	6.2196010308	0
til-11220	0.9123	0.443609151	0	0	0	4.7307695224	4.7254354266	1
til-11221	0.0115	0.0461148041	1	1	1	5.006307412	5.3954782446	0
til-11222	0.2001	0.1794099812	0	0	1	5.6990829095	5.4464592957	1
til-11224	0.9491	0.4528824094	0	0	0	4.9073803936	4.9125232961	0
til-11225	0.2329	0.1966429176	0	0	1	5.8358211576	6.0908129994	0
til-11226	0.7319	0.3929400406	0	0	0	4.9334726494	4.9761052992	0
til-11227	0.4567	0.297040542	0	0	0	5.5852206826	5.4420766764	1
til-11228	0.0059	0.0350081258	1	1	1	5.3973566852	6.3007856654	0
til-1123	0.1439	0.1477006838	0	0	1	6.554912327	6.0490573453	1
til-11231	0.7359	0.3941534296	0	0	0	7.5016378959	7.5691428692	0
til-11233	0.7440	0.3963681217	0	0	0	6.2213943575	6.162487741	1
til-11234	0.2075	0.1832932346	0	0	1	4.9000771491	5.0385865932	0
til-11235	0.1001	0.121302307	0	0	1	5.2346180187	5.511307024	0
til-11236	0.1081	0.1265575475	0	0	1	5.1841268876	5.271171292	0
til-11237	0.1048	0.1243979025	0	0	1	5.0370156141	5.3401615155	0
til-11238	0.0199	0.0570780266	0	1	1	5.2707574124	5.9258431326	0
til-1124	0.0339	0.071756099	0	1	1	5.9756321723	5.2296732083	1
til-11241	0.0830	0.1094821892	0	0	1	5.7641119725	6.1438282499	0
til-11242	0.5642	0.337734957	0	0	0	5.7422097408	5.5997810996	1
til-11243	0.4244	0.2839050665	0	0	0	5.3296678654	5.1861084392	1
til-11244	0.0006	0.0125621635	1	1	1	4.8526863772	5.5233118872	0
til-11246	0.0459	0.0818335216	0	1	1	5.2334688725	5.6820285569	0
til-11248	0.0910	0.1151548953	0	0	1	6.0307617969	5.4502861028	1
til-11250	0.0054	0.0338391295	1	1	1	6.0988823601	5.1332065668	1
til-11251	0.6236	0.3583511281	0	0	0	5.2421608765	5.3165873459	0
til-11252	0.0284	0.0661798083	0	1	1	4.8960392807	5.2616170465	0
til-11253	0.1992	0.1789878916	0	0	1	6.6086921781	6.3022400164	1
til-11254	0.9455	0.4521017343	0	0	0	4.9487303143	4.9415764945	1
til-11255	0.0167	0.0531555608	0	1	1	4.9077967349	5.1430663929	0
til-11256	0.0113	0.0458642706	1	1	1	4.8119096099	5.0527027385	0
til-11257	0.1890	0.1735265038	0	0	1	5.5231294331	5.2806022778	1
til-11258	0.2000	0.1793889289	0	0	1	4.7325656476	4.7732132499	0
til-11259	0.1633	0.15922051	0	0	1	4.7934886301	4.8809745198	0
til-1126	0.0061	0.035334032	1	1	1	5.0758468042	5.5848986803	0
til-11260	0.0386	0.0756799925	0	1	1	5.9969217178	5.4241844505	1
til-11261	0.8477	0.4262252123	0	0	0	4.7212693967	4.727081672	0
til-11262	<.0001	0.0034330741	1	1	1	4.9544378819	7.1874799234	0
til-11263	0.0877	0.1127755173	0	0	1	6.5985026146	5.9349387051	1
til-11264	0.0670	0.0981055218	0	1	1	5.4404714549	5.8050904551	0
til-11265	0.0749	0.1039139697	0	0	1	5.0783397175	5.386438418	0
til-11266	0.0139	0.0496418213	1	1	1	6.8909089223	5.9811656628	1
til-11267	0.0047	0.0318629831	1	1	1	5.2420199553	5.8492284746	0
til-11268	0.6876	0.3792478449	0	0	0	5.2794207821	5.3623176863	0
til-11272	0.0055	0.0340307855	1	1	1	6.686482439	5.4600326052	1
til-11273	0.0093	0.0422205328	1	1	1	5.9238327718	5.0554165603	1
til-11274	0.0680	0.0988543415	0	1	1	6.0617824323	6.6828219417	0
til-11276	0.9924	0.4638341064	0	0	0	6.019506935	6.0213428974	0
til-11277	0.6359	0.3625309825	0	0	0	5.247101741	5.3232690295	0
til-11278	0.0085	0.0408296728	1	1	1	5.0248609348	5.4431856225	0
til-11279	0.0064	0.0360459819	1	1	1	4.7205520579	4.9088814373	0
til-1128	0.1255	0.1371035006	0	0	1	7.010621349	6.5049919611	1
til-11280	0.1416	0.1463356763	0	0	1	6.0166358594	5.5870657966	1
til-11281	0.2419	0.2013917364	0	0	0	4.9512165531	5.028970047	0
til-11282	0.0460	0.0818386831	0	1	1	5.3559597116	5.9247678564	0
til-11283	0.1554	0.1544728231	0	0	1	5.0642213238	5.2356942608	0
til-11285	0.0892	0.1139175108	0	0	1	7.0343549893	6.5984598921	1
til-11287	0.0112	0.0457051847	1	1	1	4.818608154	5.1079488883	0
til-11289	0.8390	0.4238309619	0	0	0	5.2557577258	5.2295171705	1
til-1129	0.0938	0.1171480829	0	0	1	6.0853552424	5.6239838904	1
til-11290	0.0005	0.0108281029	1	1	1	4.7750913582	5.335478754	0
til-11291	0.1195	0.1335179106	0	0	1	5.892537925	5.4030543661	1
til-11292	0.1592	0.1565975552	0	0	1	4.7051066817	4.7969979194	0
til-11293	0.1671	0.1615050857	0	0	1	5.2798700958	5.1036531095	1
til-11296	0.0209	0.0582091212	0	1	1	5.7893359255	5.1236435489	1
til-11298	0.9846	0.4619403187	0	0	0	4.9090429823	4.9110713564	0
til-11299	0.0151	0.0510943713	0	1	1	6.416379342	5.4987026845	1
til-1130	0.2902	0.2249928467	0	0	0	6.9397348784	7.1947731147	0
til-11300	0.5688	0.3394173851	0	0	0	5.9575078374	6.0843963175	0
til-11301	0.0956	0.118327975	0	0	1	5.0253927051	5.3069059074	0
til-11302	0.0166	0.0530239741	0	1	1	4.9624299175	5.3134302531	0
til-11303	0.0528	0.0874239086	0	1	1	5.865954781	5.246037598	1
til-11304	0.9492	0.4528900265	0	0	0	4.7571509265	4.7643129988	0
til-11305	0.3728	0.2625045616	0	0	0	7.025578245	6.8443109946	1
til-11306	0.0103	0.0440995689	1	1	1	5.0644434686	5.5734966791	0
til-11308	0.0071	0.0376437811	1	1	1	4.8377556441	5.1267762614	0
til-11309	0.1257	0.1372294705	0	0	1	4.8573807441	4.9762590685	0
til-1131	0.7058	0.3851788685	0	0	0	4.852031059	4.8239397264	1
til-11310	0.1772	0.1672828958	0	0	1	7.3046924133	7.791575784	0
til-11311	0.0968	0.1190998843	0	0	1	4.7924766364	4.9135493984	0
til-11312	0.6728	0.3745925726	0	0	0	6.9458325125	7.0384324432	0
til-11313	0.0686	0.0992987092	0	1	1	5.2643998769	5.6838413421	0
til-11314	0.2507	0.2056753661	0	0	0	5.7830324771	6.071600031	0
til-11316	0.1049	0.1244713111	0	0	1	5.5874349671	5.1309760667	1
til-11317	0.5807	0.3435707913	0	0	0	5.8918172546	5.7724860399	1
til-11318	0.0674	0.0983786187	0	1	1	6.1647343025	5.5189917702	1
til-11319	0.0143	0.0502043843	0	1	1	5.7056981919	4.9799881741	1
til-1132	0.3721	0.2621492258	0	0	0	5.321386053	5.1807036449	1
til-11320	0.5399	0.3288537808	0	0	0	5.0102792042	4.94721522	1
til-11321	0.5940	0.3481602329	0	0	0	5.8192859676	5.9461082707	0
til-11322	0.7468	0.3973581503	0	0	0	6.0098610972	6.0735456332	0
til-11323	0.8271	0.4204960292	0	0	0	6.2828129209	6.3360280264	0
til-11324	0.1232	0.1358038083	0	0	1	5.8578575142	5.3542087106	1
til-11325	0.0048	0.032152287	1	1	1	5.7339963609	6.8958578145	0
til-11328	0.2975	0.2285013468	0	0	0	6.0765329343	5.7603673506	1
til-11329	0.3821	0.2663610423	0	0	0	5.4601284087	5.6442902136	0
til-1133	0.4501	0.2941948432	0	0	0	4.8442772628	4.9001629611	0
til-11330	0.0681	0.0989186211	0	1	1	5.8553744845	5.3255901816	1
til-11331	0.3975	0.2726475368	0	0	0	5.6164624734	5.4269815313	1
til-11332	0.8261	0.4202297484	0	0	0	6.0083739672	5.9750022513	1
til-11333	0.7467	0.3973116453	0	0	0	5.2551963284	5.2095144066	1
til-11334	0.1931	0.1758146875	0	0	1	5.4326019177	5.144874518	1
til-11335	0.9074	0.4421826252	0	0	0	4.7662155563	4.7580215047	1
til-11336	0.0026	0.0249149058	1	1	1	4.9744415889	6.2118103665	0
til-11337	0.0431	0.0794593514	0	1	1	6.6994392801	7.2962695265	0
til-11338	0.0155	0.0516678195	0	1	1	4.8529468686	5.0914580422	0
til-11339	0.6104	0.3538632387	0	0	0	5.4781892327	5.5839474904	0
til-1134	0.2000	0.1793699178	0	0	1	4.843486516	4.9368538559	0
til-11340	0.9583	0.4552747641	0	0	0	5.5365117958	5.5482347606	0
til-11341	0.0241	0.0618766652	0	1	1	5.287350437	5.7520719742	0
til-11343	0.1004	0.121394598	0	0	1	5.1309074176	5.3648043087	0
til-11346	0.0117	0.0464721774	1	1	1	5.0860512058	5.6425683413	0
til-11348	0.7155	0.3881855669	0	0	0	5.4651302479	5.5220319186	0
til-11349	0.3669	0.2598672729	0	0	0	7.4412675301	7.0795567312	1
til-11350	0.0395	0.0764956047	0	1	1	6.0560421531	5.4057715002	1
til-11351	0.0855	0.1111893028	0	0	1	4.8870688082	5.0491802799	0
til-11352	0.0105	0.0444800591	1	1	1	7.2270686934	6.0694697127	1
til-11353	0.6005	0.3504456384	0	0	0	5.2480428408	5.3532577	0
til-11356	0.0061	0.035334032	1	1	1	6.9611146772	5.4313687362	1
til-11357	0.1606	0.15744953	0	0	1	5.491931912	5.1473695809	1
til-11358	0.0004	0.0100216339	1	1	1	5.0699408883	5.8696986668	0
til-11359	0.0931	0.1166456728	0	0	1	5.3125437676	5.6064608318	0
til-1136	0.0672	0.0982421782	0	1	1	5.1152733406	4.8445037926	1
til-11360	0.4953	0.3121893577	0	0	0	5.861740762	5.758463463	1
til-11361	0.1336	0.1417134423	0	0	1	5.1531310625	5.4511431984	0
til-11362	0.4844	0.3079618093	0	0	0	5.8297408338	5.6644590802	1
til-11363	0.1561	0.1548519836	0	0	1	5.4773755218	5.2046281217	1
til-11364	0.0686	0.0993463352	0	1	1	4.9687540509	5.1473444768	0
til-11366	0.5886	0.3464724525	0	0	0	5.1834256519	5.259596032	0
til-11367	0.0263	0.0642581443	0	1	1	5.7018416525	5.0533198184	1
til-11368	0.0112	0.0457051847	1	1	1	5.3458776425	5.9843268825	0
til-11369	0.8091	0.4155075964	0	0	0	5.0719327926	5.039184885	1
til-1137	0.1597	0.1568744039	0	0	1	5.5989312216	5.2581699298	1
til-11370	0.0579	0.0914603855	0	1	1	5.5084291324	5.0341103174	1
til-11371	0.9675	0.4577931179	0	0	0	5.0570054809	5.0530421518	1
til-11372	0.0804	0.1076543781	0	0	1	5.3845277551	4.9114941591	1
til-11373	0.9755	0.4597323081	0	0	0	5.4629646699	5.4679781776	0
til-11374	0.0459	0.0817853775	0	1	1	6.4380087844	5.6662886323	1
til-11375	0.6030	0.3512998558	0	0	0	4.9785571921	4.9346393645	1
til-11376	0.0109	0.0452346002	1	1	1	5.9424416448	5.1425675855	1
til-11379	0.9485	0.4527937815	0	0	0	5.9613453145	5.9745295934	0
til-11380	0.4221	0.2828895229	0	0	0	5.3506784858	5.2341135985	1
til-11381	0.0284	0.0661592274	0	1	1	6.282772726	5.587887846	1
til-11382	0.6342	0.3619952372	0	0	0	4.8982890482	4.8428721604	1
til-11383	0.8995	0.4401638621	0	0	0	5.5945806623	5.6240349612	0
til-11384	0.0065	0.0363520533	1	1	1	5.0326153673	5.5040759103	0
til-11385	0.9101	0.4429841578	0	0	0	5.3987807704	5.3773609612	1
til-11386	0.1329	0.1412687987	0	0	1	4.8259034034	5.0129090033	0
til-11387	0.1544	0.1539022923	0	0	1	4.9672577174	4.7585356112	1
til-11388	0.0075	0.038373314	1	1	1	4.9876062236	5.3188492356	0
til-1139	0.6920	0.3807345986	0	0	0	5.1410543967	5.1835742692	0
til-11391	0.0306	0.0683985433	0	1	1	6.6422222598	5.9522926908	1
til-11392	0.0725	0.1021281774	0	0	1	4.9342519526	4.7505744525	1
til-11393	0.0356	0.0732925268	0	1	1	5.793459024	5.2235385539	1
til-11394	0.0271	0.0652375986	0	1	1	4.7585740726	4.9449776071	0
til-11395	0.1592	0.1565919478	0	0	1	5.2314359227	5.4411437556	0
til-11396	0.3249	0.2408969966	0	0	0	6.1168793168	5.911926291	1
til-11398	0.0664	0.0976916961	0	1	1	5.0089860901	5.2530340481	0
til-11399	0.0241	0.0618827809	0	1	1	5.6780407263	4.8518215396	1
til-1140	0.5116	0.3182599426	0	0	0	6.4737577348	6.316412357	1
til-11400	0.2261	0.1930541781	0	0	1	5.657407512	5.8867592234	0
til-11402	0.2687	0.2146751107	0	0	0	6.1077609637	5.8262098686	1
til-11403	0.0593	0.0926116554	0	1	1	5.5965332207	6.0604011218	0
til-11405	0.8139	0.4168391533	0	0	0	5.4059307888	5.3684716254	1
til-11406	0.9254	0.4468195206	0	0	0	5.8768218383	5.900960378	0
til-11407	0.9259	0.4469428266	0	0	0	5.5667130477	5.5825820861	0
til-11409	0.5228	0.3225716554	0	0	0	5.4620678991	5.5676412298	0
til-1141	0.0587	0.0920611609	0	1	1	6.6625689805	5.844989092	1
til-11410	0.3892	0.2692903512	0	0	0	4.7161814245	4.6877431868	1
til-11411	0.0174	0.054014543	0	1	1	5.7259579642	4.9652950914	1
til-11412	0.0283	0.0661275337	0	1	1	5.3821702945	4.888677263	1
til-11413	0.1373	0.1438259963	0	0	1	5.2776651623	4.9704167972	1
til-11415	0.0423	0.0788322283	0	1	1	6.0375888879	5.4003452599	1
til-11416	0.0373	0.0747194828	0	1	1	6.5888434243	5.8564328703	1
til-11417	0.4514	0.2947139317	0	0	0	4.9077879133	4.8404713687	1
til-11418	0.0972	0.1193765159	0	0	1	4.7901937038	4.7060934856	1
til-11419	0.1004	0.1214460221	0	0	1	5.1777582438	5.4553114245	0
til-1142	0.7856	0.4087439676	0	0	0	5.0719821361	5.032269562	1
til-11420	0.0664	0.0976815287	0	1	1	6.4477640275	5.9224399705	1
til-11422	0.4722	0.303162437	0	0	0	6.3771867238	6.2120802889	1
til-11423	0.0440	0.0802663998	0	1	1	5.5594164427	5.0294602267	1
til-11424	0.0229	0.0606570491	0	1	1	4.9867173525	5.2695033207	0
til-11425	0.2402	0.2006284191	0	0	0	5.397594934	5.1612316685	1
til-11428	0.0485	0.0839475496	0	1	1	6.0206133595	5.4848146134	1
til-11431	0.0391	0.0760665911	0	1	1	5.5633573375	6.2538127515	0
til-11432	0.7196	0.3894562201	0	0	0	5.8522442929	5.771161142	1
til-11433	0.2318	0.1960265788	0	0	1	6.030702412	5.7133942611	1
til-11434	0.1293	0.1393370864	0	0	1	5.3235551976	5.012637715	1
til-11435	0.0383	0.0754664295	0	1	1	5.0288776675	5.30895395	0
til-11436	0.0257	0.0635755736	0	1	1	6.1821709795	5.3728750502	1
til-11437	0.4722	0.303162437	0	0	0	6.2291240423	6.0590622375	1
til-11438	0.1830	0.1702308697	0	0	1	5.1708936891	5.3947959378	0
til-11439	0.0054	0.0337366118	1	1	1	5.051681607	5.698259791	0
til-1144	0.0002	0.0074393251	1	1	1	4.7815459271	5.5000866135	0
til-11440	0.0620	0.0945083433	0	1	1	5.3505139836	4.9929406931	1
til-11442	0.9690	0.4582187858	0	0	0	6.2657499685	6.2546880784	1
til-11443	0.0237	0.061430581	0	1	1	5.6449755317	4.9948857954	1
til-11444	0.0120	0.0468819506	1	1	1	6.4222625723	5.5892513865	1
til-11447	0.0636	0.0956995834	0	1	1	5.685118069	5.2183934477	1
til-11448	0.1305	0.1400380121	0	0	1	5.5134283929	5.1569477375	1
til-11449	0.6505	0.3672079664	0	0	0	5.0054709109	4.9573291324	1
til-1145	0.6369	0.3628202804	0	0	0	5.4831008295	5.3884444441	1
til-11451	0.4785	0.3056950822	0	0	0	4.7501865995	4.7859786177	0
til-11454	0.0126	0.047791127	1	1	1	6.5427838099	5.4339972342	1
til-11457	0.0160	0.0523225935	0	1	1	4.8331538972	5.0993229618	0
til-11458	0.1123	0.129073479	0	0	1	5.3820738493	5.1224037389	1
til-11459	0.0242	0.0619482788	0	1	1	4.8247192861	4.9866740037	0
til-1146	0.2820	0.2211665695	0	0	0	5.940600338	5.6215385327	1
til-11461	0.0740	0.1032832851	0	0	1	6.8828938015	6.1999439601	1
til-11463	0.6953	0.3817864938	0	0	0	4.9218205241	4.9647331551	0
til-11464	0.5171	0.3203857456	0	0	0	6.5812275121	6.355711097	1
til-11465	0.5516	0.3331337588	0	0	0	4.8060288911	4.7746446548	1
til-11466	0.0978	0.1197356387	0	0	1	5.085353127	4.8696598456	1
til-11469	0.7798	0.4070652942	0	0	0	6.0882362794	6.0247971095	1
til-1147	0.1173	0.1321040535	0	0	1	6.6420408875	6.2010392579	1
til-11470	0.5977	0.3495237024	0	0	0	5.1449304486	5.0836117325	1
til-11471	0.1518	0.1523978436	0	0	1	5.4952292028	5.1489685516	1
til-11472	0.0017	0.0204667133	1	1	1	7.1638636969	5.3528019626	1
til-11473	0.1185	0.1328804223	0	0	1	6.1165339125	5.8335960965	1
til-11475	0.1136	0.1298011824	0	0	1	5.5173727748	5.1970917456	1
til-11476	0.0247	0.0626196075	0	1	1	6.9260240063	5.9567233007	1
til-11477	0.1335	0.141667041	0	0	1	6.8370905555	6.3820878601	1
til-11478	0.1786	0.1680767897	0	0	1	6.8409068587	6.4390416875	1
til-11479	0.0005	0.0111102959	1	1	1	4.74779591	5.1803691499	0
til-1148	0.4652	0.3004750482	0	0	0	7.0651969768	7.2860876255	0
til-11481	0.6395	0.3638295326	0	0	0	5.308010153	5.222092772	1
til-11482	0.0647	0.0964715561	0	1	1	6.2199368103	5.5326232573	1
til-11483	0.0291	0.066885589	0	1	1	5.3709320287	5.9948524927	0
til-11484	0.0394	0.0763866861	0	1	1	5.2804941692	5.724566576	0
til-11486	0.0930	0.1165680238	0	0	1	5.6526646161	5.3107555635	1
til-11487	0.0350	0.0728027339	0	1	1	5.5582827222	5.0081704085	1
til-11489	0.1257	0.1372294705	0	0	1	4.7762630569	4.9465784836	0
til-11490	0.2143	0.186850428	0	0	1	5.4906131028	5.7889995132	0
til-11491	0.0752	0.1041834413	0	0	1	6.0941730994	5.6135857056	1
til-11492	0.6083	0.353091999	0	0	0	4.7884308461	4.8176555626	0
til-11493	0.7543	0.3996153299	0	0	0	6.1385231304	6.2292190365	0
til-11495	0.2845	0.2222828874	0	0	0	4.7522774349	4.8162459561	0
til-11496	0.1565	0.1549946577	0	0	1	5.3050433863	5.0111637668	1
til-11497	0.0881	0.113057171	0	0	1	5.3188695231	4.9657719342	1
til-11498	0.9928	0.4639240968	0	0	0	4.7202755435	4.7206226902	0
til-11499	0.3731	0.2626112301	0	0	0	5.4811247898	5.3021548278	1
til-11501	0.7445	0.3964992493	0	0	0	5.6250484417	5.7162852076	0
til-11502	0.4279	0.2852890382	0	0	0	5.7951312861	5.6828456076	1
til-11503	0.1941	0.1763560836	0	0	1	6.0297563897	5.586552258	1
til-11504	0.0233	0.0611220756	0	1	1	5.0700613784	5.5267196208	0
til-11505	0.0213	0.0586703586	0	1	1	6.0264164809	5.1852684181	1
til-11507	0.0521	0.0868861199	0	1	1	6.0237728589	5.3777857966	1
til-1151	0.1529	0.1530164684	0	0	1	5.8746622081	6.244552495	0
til-11511	0.0110	0.0455006202	1	1	1	4.8956411542	5.0602141049	0
til-11513	0.0147	0.0506839579	0	1	1	6.3316291688	5.4170383819	1
til-11514	0.5258	0.3237174785	0	0	0	5.124948859	5.2349266021	0
til-11515	0.2790	0.2197951683	0	0	0	5.7263744566	5.4932001665	1
til-11518	0.6721	0.374351418	0	0	0	4.8644229136	4.8291349234	1
til-11519	0.6708	0.3739761039	0	0	0	5.3569692893	5.2916388671	1
til-11520	0.1448	0.1483148343	0	0	1	5.3541847163	5.1136614744	1
til-11521	0.0434	0.0797502166	0	1	1	5.0920442177	4.840875147	1
til-11523	0.0250	0.0629327038	0	1	1	5.3125910316	4.9278753	1
til-11524	0.1883	0.173175278	0	0	1	5.2060573349	5.3707588661	0
til-11525	0.8892	0.4372677865	0	0	0	6.598446744	6.5647826924	1
til-11527	0.1101	0.1278270474	0	0	1	6.332132851	5.8282231307	1
til-11528	0.1201	0.133898272	0	0	1	5.3681951394	5.6620019025	0
til-1153	0.0156	0.0518070772	0	1	1	5.3033389044	5.8085460848	0
til-11532	0.6640	0.3716845645	0	0	0	6.0926719559	5.9607439611	1
til-11533	0.1079	0.1264246625	0	0	1	5.0328214701	4.8686873962	1
til-11534	<.0001	0.0041101234	1	1	1	4.7975569879	5.8422377937	0
til-11535	0.0326	0.0702561273	0	1	1	5.5066505492	4.9289987273	1
til-11536	0.0320	0.0696575598	0	1	1	7.2577552739	6.6541218388	1
til-11539	0.0130	0.0483629257	1	1	1	5.827623896	5.0074621913	1
til-1154	0.5964	0.3490409251	0	0	0	4.9540219525	5.0066770256	0
til-11540	0.1122	0.1290267125	0	0	1	5.7474072759	5.3944776688	1
til-11542	0.0740	0.103301002	0	0	1	4.9285093484	5.1359458447	0
til-11543	0.9279	0.4475147432	0	0	0	5.2158645465	5.2035612504	1
til-11544	0.6484	0.3665485496	0	0	0	6.5544225254	6.4912565229	1
til-11545	0.1066	0.125681563	0	0	1	4.782069709	4.8613720418	0
til-11546	0.0446	0.0807637792	0	1	1	6.844622448	6.1583212494	1
til-11548	0.4992	0.3135885992	0	0	0	5.9656738883	5.8136677313	1
til-11549	0.1282	0.1387092509	0	0	1	6.0124022208	5.5230328346	1
til-1155	0.1782	0.1678100236	0	0	1	5.0643411411	4.8971829769	1
til-11550	0.0454	0.081402989	0	1	1	5.555848837	4.9651679028	1
til-11551	0.2772	0.2189174409	0	0	0	5.2407031352	5.062489902	1
til-11552	0.1476	0.1499610661	0	0	1	5.6419982596	5.3034521023	1
til-11553	0.5157	0.3198960217	0	0	0	6.3761281512	6.1961753682	1
til-11554	0.0149	0.0507930263	0	1	1	6.3191897851	5.3583169308	1
til-11555	0.2234	0.1916196153	0	0	1	5.7980337046	5.4490719997	1
til-11556	0.6564	0.369209457	0	0	0	5.1466277665	5.1026409942	1
til-11557	0.0628	0.0951128718	0	1	1	5.7755673655	5.2926370506	1
til-11558	0.5742	0.3412900345	0	0	0	6.9895169044	6.8456882342	1
til-11559	0.0367	0.0742289656	0	1	1	5.7705879084	5.0762064965	1
til-1156	0.0637	0.0956995834	0	1	1	5.4074597122	4.9022640653	1
til-11560	0.1412	0.1460623802	0	0	1	4.8211210061	4.9338294936	0
til-11562	0.0479	0.083554511	0	1	1	5.4826926516	5.0245609949	1
til-11563	0.0780	0.1060032537	0	0	1	6.9750915429	6.5602994773	1
til-11564	0.8685	0.4317185767	0	0	0	6.4142366389	6.4539981128	0
til-11565	0.1056	0.1249803064	0	0	1	6.332366779	6.7741318603	0
til-11567	0.1162	0.1314698521	0	0	1	6.3150308351	5.8966249623	1
til-11568	0.8234	0.4195707617	0	0	0	5.9598876091	5.9085083249	1
til-11569	0.2691	0.2149019998	0	0	0	6.1874192229	5.8665768909	1
til-1157	0.4502	0.2942472203	0	0	0	5.13247249	5.2141804042	0
til-11570	0.3024	0.230772624	0	0	0	6.4213866878	6.1838600003	1
til-11571	0.4172	0.2808588199	0	0	0	5.6497623097	5.5346754396	1
til-11572	0.2406	0.2008589947	0	0	0	5.3906411101	5.204198496	1
til-11573	0.9206	0.4456191781	0	0	0	4.7870090691	4.7912803996	0
til-11575	0.5198	0.3213648488	0	0	0	5.606360565	5.7540017944	0
til-11576	0.1206	0.1341669071	0	0	1	5.1138528089	4.9414776575	1
til-11577	0.8097	0.4156630354	0	0	0	5.4619163159	5.4181403105	1
til-11578	0.2118	0.1854903595	0	0	1	5.9532483571	5.6009543074	1
til-11580	0.0054	0.0338094678	1	1	1	5.1812806268	5.9504112555	0
til-11582	0.0696	0.1001366134	0	0	1	5.568047476	5.1452713215	1
til-11584	0.0355	0.0732590241	0	1	1	5.3584252139	4.8811884288	1
til-11585	0.6531	0.3680274315	0	0	0	4.9180223163	4.8798242186	1
til-11586	0.0469	0.0827447341	0	1	1	5.0254329751	4.7460906325	1
til-11587	0.0427	0.0792047423	0	1	1	4.7963199655	4.9157359505	0
til-11588	0.7392	0.3950051045	0	0	0	4.8988755119	4.8622378309	1
til-11589	0.0313	0.0690013894	0	1	1	6.0942627477	5.213945112	1
til-1159	0.0663	0.0976267466	0	1	1	6.0163236695	5.4245819021	1
til-11590	0.0380	0.0751430889	0	1	1	4.965169817	5.2445450238	0
til-11591	0.1058	0.1250779162	0	0	1	4.9156355535	5.1518003295	0
til-11592	0.5534	0.3337739315	0	0	0	4.7514995492	4.7847725201	0
til-11593	0.4092	0.277506144	0	0	0	5.3374728928	5.1946407811	1
til-11594	0.3000	0.2296519365	0	0	0	6.1908625549	5.9699549067	1
til-11596	0.2013	0.1800123164	0	0	1	5.7332355231	5.4425005649	1
til-11597	0.0010	0.015951641	1	1	1	4.8510961927	5.4595855887	0
til-11598	0.8366	0.4232182336	0	0	0	5.6773332901	5.7293593956	0
til-11599	0.0376	0.0748330754	0	1	1	6.4030393692	5.6802257159	1
til-11602	0.1392	0.144961886	0	0	1	4.7676730099	4.8508596419	0
til-11604	0.1097	0.1276125893	0	0	1	5.4441041896	5.0775463045	1
til-11605	0.0958	0.1184696727	0	0	1	5.889480517	5.4735433543	1
til-11606	0.0008	0.0139639197	1	1	1	5.7723645738	6.7687619003	0
til-11607	0.4342	0.2877983945	0	0	0	5.710270986	5.5780084131	1
til-11608	0.0022	0.022899465	1	1	1	4.9402670493	5.4643154085	0
til-11609	0.0291	0.0669000862	0	1	1	6.3835022905	5.6461186407	1
til-1161	0.8012	0.413336936	0	0	0	5.2369334801	5.2058139118	1
til-11610	0.3589	0.256421703	0	0	0	5.0501339344	4.9485963009	1
til-11611	0.0285	0.0662920971	0	1	1	4.9732421536	5.3521821868	0
til-11612	0.1938	0.1761625695	0	0	1	6.4904813154	5.8887280957	1
til-11613	0.0009	0.0152552369	1	1	1	5.0281292153	6.0322105071	0
til-11614	0.0510	0.0859995262	0	1	1	6.7875377682	6.1415868809	1
til-11615	0.5812	0.3437742896	0	0	0	6.907155204	6.7792874582	1
til-11616	0.9133	0.4439065981	0	0	0	6.4998694288	6.5348951683	0
til-11617	0.0274	0.0655443649	0	1	1	5.0537404543	5.3819591427	0
til-11618	0.0404	0.0773270632	0	1	1	5.9756707039	6.542056531	0
til-11619	0.2581	0.2094929075	0	0	0	5.401864135	5.6379525468	0
til-1162	0.0003	0.0095254063	1	1	1	7.2744897576	5.0022049456	1
til-11620	0.3418	0.2486497332	0	0	0	5.5297298548	5.3070250457	1
til-11621	0.0927	0.1163863745	0	0	1	5.5485100023	5.2062941711	1
til-11622	0.1664	0.1610984893	0	0	1	6.1286653939	5.7305541706	1
til-11623	0.1209	0.134385848	0	0	1	5.6388162667	6.0287452233	0
til-11624	0.6134	0.3548324161	0	0	0	6.8597177065	6.6554115034	1
til-11626	0.6456	0.3657576401	0	0	0	5.4864914393	5.4256884905	1
til-11627	0.0841	0.1101566383	0	0	1	6.3669120007	5.8930863321	1
til-11628	0.7485	0.3978646239	0	0	0	4.7039895032	4.7258445251	0
til-1163	0.0277	0.0657225474	0	1	1	6.4670824057	5.5140105801	1
til-11630	0.3724	0.2623244132	0	0	0	5.5228659813	5.6659184995	0
til-11631	0.0922	0.1159544341	0	0	1	5.4361958426	5.0623168158	1
til-11632	0.2201	0.1900110258	0	0	1	5.2077184433	5.3909859142	0
til-11634	0.0428	0.0792826462	0	1	1	5.1502201846	5.5939381918	0
til-11636	0.2805	0.2204858063	0	0	0	5.2377694367	5.3937101105	0
til-11637	0.0235	0.0612329061	0	1	1	5.2783994065	5.856951579	0
til-11639	0.0337	0.0715550588	0	1	1	5.7393179293	6.5012928884	0
til-11640	0.0543	0.0885865092	0	1	1	5.7116420644	6.1504719361	0
til-11641	0.0001	0.0064330813	1	1	1	4.8313091135	5.7552753201	0
til-11642	0.5343	0.3267561606	0	0	0	4.9431799305	5.0045945164	0
til-11643	0.1163	0.1314966724	0	0	1	5.3738974264	5.0510176849	1
til-11644	0.0389	0.0759258694	0	1	1	4.7677151136	4.9536144569	0
til-11645	0.0367	0.0742289656	0	1	1	5.9585843068	5.3141191165	1
til-11646	0.8852	0.4361408545	0	0	0	5.4824669882	5.5109274833	0
til-11647	0.0008	0.0145684697	1	1	1	4.7197554452	5.0062168146	0
til-11648	0.0133	0.0488174897	1	1	1	4.8934778719	5.3647031052	0
til-11649	0.3300	0.2432952413	0	0	0	5.2773121251	5.4418894785	0
til-1165	0.5793	0.3430545199	0	0	0	6.6469445658	6.5080206221	1
til-11650	0.4140	0.2795015515	0	0	0	6.1947740616	5.9599750088	1
til-11653	0.6284	0.3599646352	0	0	0	5.6020675094	5.5018876898	1
til-11654	0.0047	0.0318629831	1	1	1	5.1552129454	5.8468449034	0
til-11655	0.6023	0.3510485676	0	0	0	5.7995275888	5.9115234833	0
til-11656	0.0138	0.0494061319	1	1	1	7.6003912046	6.9211084958	1
til-11657	0.7192	0.3893128838	0	0	0	4.8773934941	4.905872816	0
til-11658	0.5848	0.3451505211	0	0	0	5.5423458835	5.6497026026	0
til-1166	0.0131	0.048450418	1	1	1	5.2924313699	5.8234018595	0
til-11660	0.9413	0.4510301617	0	0	0	4.6630127876	4.6650628746	0
til-11661	0.4712	0.3027519123	0	0	0	5.6254918037	5.4702481404	1
til-11662	0.2211	0.1905767956	0	0	1	6.5227050608	6.1985113239	1
til-11663	0.5847	0.345128571	0	0	0	6.6681034483	6.5725035395	1
til-11664	0.0375	0.0747502939	0	1	1	4.8055052901	5.0197247627	0
til-11665	0.0120	0.0468529694	1	1	1	5.7410140683	6.3683714065	0
til-11666	0.2455	0.2029750963	0	0	0	5.5182935238	5.7923395801	0
til-11667	0.2067	0.1828186402	0	0	1	7.1830940307	6.6975125366	1
til-11668	0.2445	0.20257877	0	0	0	6.0133362546	5.7101796248	1
til-11669	0.0017	0.0205646509	1	1	1	5.0276461074	5.8148077568	0
til-1167	0.2858	0.2229218007	0	0	0	5.5670765337	5.3701473853	1
til-11672	0.6683	0.3731165334	0	0	0	5.2308729996	5.2993053337	0
til-11673	0.1796	0.1685192947	0	0	1	5.8538164151	5.5038799583	1
til-11674	0.0212	0.0585659581	0	1	1	7.0202036668	6.1446144031	1
til-11675	0.5537	0.3338687556	0	0	0	4.939991325	5.0084857858	0
til-11676	0.0028	0.0255467608	1	1	1	5.6696077816	4.7747698452	1
til-1168	0.0004	0.0103072047	1	1	1	5.0717902891	6.3080365382	0
til-11681	0.0270	0.0651265633	0	1	1	5.630588562	5.0374340165	1
til-11682	0.1623	0.1585780206	0	0	1	5.0042969972	5.1726396895	0
til-11683	0.0911	0.1152213964	0	0	1	4.725611891	4.8057894953	0
til-11684	0.0463	0.0821164517	0	1	1	4.7484484838	4.8236938852	0
til-11685	0.4265	0.2846904974	0	0	0	4.7441588504	4.7099810998	1
til-11686	0.0087	0.0411598323	1	1	1	5.3216056632	5.8479394857	0
til-11687	0.0041	0.0299474704	1	1	1	5.9138779933	4.8277754184	1
til-11688	0.2375	0.1992798444	0	0	1	5.4218257181	5.1415856706	1
til-11689	0.6384	0.3633292868	0	0	0	5.8340008773	5.7388015421	1
til-1169	0.3756	0.2637112632	0	0	0	5.2343833103	5.0538445831	1
til-11690	0.0054	0.0338391295	1	1	1	5.5647039751	6.7088705364	0
til-11691	0.0080	0.0395635106	1	1	1	5.4892182651	4.7801051008	1
til-11692	0.0978	0.1197808756	0	0	1	5.3136186252	5.0723929449	1
til-11693	0.0297	0.0674799199	0	1	1	6.6941442489	5.8734610517	1
til-11694	0.0703	0.100552765	0	0	1	5.0545171598	5.2782164331	0
til-11695	0.0243	0.0620112714	0	1	1	4.6796390809	4.786594982	0
til-11696	<.0001	0.0043406318	1	1	1	4.7023240486	6.6000835779	0
til-11697	0.4017	0.2743325981	0	0	0	5.1186098732	4.9685405647	1
til-11698	0.3491	0.2518862833	0	0	0	5.420912343	5.2014095813	1
til-11699	0.1218	0.134901051	0	0	1	5.9493565385	6.424421633	0
til-1170	0.4439	0.2918093352	0	0	0	5.5403670249	5.3741506907	1
til-11700	0.5168	0.3202875418	0	0	0	5.1703175721	5.2651378408	0
til-11701	0.0077	0.0390206348	1	1	1	5.7079451483	4.8338564227	1
til-11702	0.8908	0.4376560783	0	0	0	5.2080419065	5.1857261322	1
til-11703	0.0518	0.0866339965	0	1	1	5.9296955678	5.3689309991	1
til-11704	0.3246	0.2407680139	0	0	0	4.8752665777	4.7839590424	1
til-11705	0.2008	0.1797662777	0	0	1	4.7257129048	4.6766569731	1
til-11706	0.0355	0.0732717172	0	1	1	5.4486841488	4.889671769	1
til-11707	0.8272	0.4204999813	0	0	0	5.1038498839	5.0799263096	1
til-11708	0.0271	0.0652482469	0	1	1	6.7655513692	7.4241365494	0
til-11709	0.0717	0.1015356033	0	0	1	5.1453483309	5.4107470013	0
til-1171	0.5380	0.3281584878	0	0	0	5.0774489496	4.9996474693	1
til-11710	0.4981	0.3131704408	0	0	0	4.9568453605	5.0066264741	0
til-11711	0.8854	0.4361726776	0	0	0	5.9477052055	5.9920235897	0
til-11712	0.1167	0.1317692964	0	0	1	5.5152560788	5.1790025281	1
til-11713	0.2178	0.1888667627	0	0	1	5.9932369799	5.6844315515	1
til-11714	0.7060	0.3852247615	0	0	0	5.3654140147	5.2921160889	1
til-11716	0.3330	0.2445347908	0	0	0	5.424339763	5.2265026802	1
til-11718	0.7103	0.3867867999	0	0	0	4.9389022942	4.8983559669	1
til-11719	0.1353	0.1427943659	0	0	1	4.8281243322	4.9669910558	0
til-11720	0.0735	0.1028765307	0	0	1	4.853401367	5.2793272227	0
til-11723	0.0559	0.0898077593	0	1	1	5.2998357069	5.0345898952	1
til-11724	0.0143	0.0502050601	0	1	1	5.7209344458	5.0620411649	1
til-11725	0.0013	0.0179471215	1	1	1	5.3338527464	6.1105761324	0
til-11727	0.6417	0.3645447733	0	0	0	5.3721793858	5.2900178533	1
til-11729	0.6133	0.3548212763	0	0	0	5.7228798022	5.6394341433	1
til-1173	0.9385	0.4503189652	0	0	0	5.5068951482	5.4894276709	1
til-11730	0.1455	0.1487302883	0	0	1	5.7384937001	5.3646751148	1
til-11731	0.1092	0.127214034	0	0	1	5.3986647984	5.7227900283	0
til-11732	0.0593	0.0926116554	0	1	1	6.2264947949	5.7975190132	1
til-11733	0.0089	0.0414941161	1	1	1	6.6655376051	5.6574455416	1
til-11734	0.5252	0.323469912	0	0	0	6.376479501	6.5219750813	0
til-11735	0.0804	0.1076352821	0	0	1	6.8780357647	6.4494022465	1
til-11736	0.6377	0.3630907881	0	0	0	5.3122229188	5.3999998674	0
til-11737	0.5724	0.3407561362	0	0	0	6.0603593159	5.9331174783	1
til-11738	0.2233	0.1915601086	0	0	1	5.8294709896	5.5263663716	1
til-11739	0.0122	0.0471903163	1	1	1	5.4733109454	6.1026896398	0
til-1174	0.0832	0.1096127415	0	0	1	7.6277227107	7.0888788321	1
til-11740	0.1830	0.170237176	0	0	1	6.0210164173	5.7336096464	1
til-11745	0.1322	0.1408975529	0	0	1	5.8078307588	5.4466226575	1
til-11746	0.7844	0.408363167	0	0	0	5.3777385445	5.3276697681	1
til-11748	0.2511	0.2058211172	0	0	0	4.7202106847	4.6879781722	1
til-1175	0.0024	0.0238470085	1	1	1	6.715324865	5.0105971721	1
til-11751	0.7738	0.4054912981	0	0	0	6.230372428	6.3066252094	0
til-11752	0.1575	0.1556417057	0	0	1	6.7314092389	6.3462598144	1
til-11753	0.0170	0.0536042054	0	1	1	5.1844290234	5.6921732906	0
til-11754	0.7419	0.3957926087	0	0	0	4.7686572289	4.7889816145	0
til-11755	0.0897	0.1142215594	0	0	1	5.0312193282	5.1976056575	0
til-11758	0.9816	0.4612162106	0	0	0	5.2274958451	5.2311624887	0
til-11759	0.5851	0.3452334788	0	0	0	4.9866323927	5.0330528701	0
til-11760	0.7843	0.4083194286	0	0	0	5.1401583802	5.1689897874	0
til-11761	0.5720	0.3406325194	0	0	0	5.636711262	5.7645004638	0
til-11763	0.0398	0.076726895	0	1	1	6.5247627787	5.7637293606	1
til-11767	0.0125	0.0476149537	1	1	1	5.015966389	5.3984807842	0
til-11768	0.1066	0.1256797914	0	0	1	5.0552267901	5.1655289781	0
til-11769	0.0560	0.0898995569	0	1	1	5.7147773085	5.2209817604	1
til-1177	0.0035	0.0282910819	1	1	1	4.7905133484	5.0844971004	0
til-11770	0.1067	0.12568752	0	0	1	6.6009803124	6.1733965413	1
til-11771	0.0101	0.0436320221	1	1	1	5.0393294777	5.3735854112	0
til-11772	0.6269	0.3594761481	0	0	0	6.0354167172	6.1627661717	0
til-11773	0.0153	0.0514736752	0	1	1	6.9528110335	6.1959981561	1
til-11774	0.0082	0.0401731588	1	1	1	7.1226756705	5.9403924189	1
til-11776	0.8526	0.4275961278	0	0	0	4.7543264659	4.7648320128	0
til-11777	0.8531	0.4277589865	0	0	0	5.3351387385	5.3045703145	1
til-11778	0.3576	0.2557641471	0	0	0	6.7813097898	7.045435427	0
til-11779	0.7788	0.406845497	0	0	0	5.2212246282	5.1746561803	1
til-11780	0.0610	0.0937950946	0	1	1	5.8728398703	5.4997003531	1
til-11781	0.0012	0.0174858584	1	1	1	5.1905377214	5.9882440462	0
til-11782	0.0021	0.0226010716	1	1	1	4.9080988702	5.3777209965	0
til-11783	0.8707	0.4322759443	0	0	0	5.1208835238	5.1453518513	0
til-11784	0.0296	0.0673851346	0	1	1	4.9251444542	5.2221454601	0
til-11785	0.3479	0.2513357536	0	0	0	4.7750782585	4.8429336963	0
til-11786	0.1641	0.1596847816	0	0	1	5.014286572	5.2518555771	0
til-11787	0.3254	0.241104687	0	0	0	6.509181741	6.2615509935	1
til-11788	0.2915	0.2255836838	0	0	0	5.6080709039	5.3783297436	1
til-11789	0.9646	0.4570262741	0	0	0	5.1366060236	5.13147275	1
til-1179	0.0358	0.0735157096	0	1	1	4.6726182714	4.7509271334	0
til-11791	0.0775	0.1056608821	0	0	1	5.8942808344	5.3862234243	1
til-11792	0.3646	0.2589114099	0	0	0	5.6968183892	5.4832005458	1
til-11793	0.6136	0.3548545489	0	0	0	6.8432402376	6.7317152268	1
til-11794	0.0116	0.0461585969	1	1	1	5.3481718473	5.9511305612	0
til-11796	0.1560	0.1547680895	0	0	1	5.2881689765	5.0140892818	1
til-11797	0.0517	0.0865460287	0	1	1	6.2238882105	5.6525430737	1
til-11799	0.2242	0.1920661574	0	0	1	8.1289244051	7.6536912835	1
til-1180	0.1004	0.1214479873	0	0	1	6.4531005742	5.7982013506	1
til-11800	0.0245	0.0623203551	0	1	1	6.6853041941	5.9417886147	1
til-11801	0.0015	0.0193247534	1	1	1	5.2419749173	6.1409777444	0
til-11802	0.5356	0.3272212855	0	0	0	5.9193476581	6.0269512412	0
til-11805	0.0588	0.0922178896	0	1	1	4.8623768117	5.0236018646	0
til-11806	0.2783	0.2194350436	0	0	0	5.587749589	5.3392130135	1
til-1181	0.2034	0.1810852034	0	0	1	5.2712080264	5.1021816534	1
til-11810	0.0579	0.0914603855	0	1	1	5.2881749883	5.698188848	0
til-11811	0.2012	0.1799689772	0	0	1	5.567496766	5.2597226228	1
til-11813	0.5212	0.321960683	0	0	0	5.0325922137	4.9643281266	1
til-11814	0.9476	0.4525808828	0	0	0	4.8136609725	4.8100868265	1
til-11815	0.0237	0.061452855	0	1	1	6.1744600695	5.5059100487	1
til-11816	0.3237	0.2404359356	0	0	0	5.7755865795	5.4769575056	1
til-11818	0.0659	0.0973362353	0	1	1	5.6220369516	5.1198972354	1
til-11819	0.0472	0.0828697041	0	1	1	5.8198209091	6.4293751037	0
til-1182	0.1616	0.158089707	0	0	1	4.844138363	4.9268118346	0
til-11820	0.0393	0.0762955229	0	1	1	4.7177647819	4.8303875851	0
til-11821	0.4244	0.2838945363	0	0	0	4.8476123608	4.9031133573	0
til-11823	0.0197	0.0567054543	0	1	1	5.9409298909	5.2483426225	1
til-11824	0.0256	0.0635303089	0	1	1	5.3033095719	5.7423824444	0
til-11825	0.0802	0.1074846283	0	0	1	6.4909728892	5.9455576943	1
til-11826	0.2132	0.1862098885	0	0	1	4.9230133696	4.8021684388	1
til-11827	0.2107	0.184884316	0	0	1	5.8847811079	5.5186554469	1
til-11828	0.0074	0.0383077246	1	1	1	5.3525106977	4.8176868195	1
til-11829	0.2434	0.2020946309	0	0	0	4.9116662907	5.0399705913	0
til-1183	0.3996	0.2734596082	0	0	0	5.5158593857	5.3063222636	1
til-11830	0.3220	0.2396494445	0	0	0	5.2076994603	5.0435681692	1
til-11831	0.4041	0.2753143825	0	0	0	5.9563435895	6.1498243494	0
til-11832	0.0004	0.0104681158	1	1	1	5.0061255869	6.6062521208	0
til-11833	0.7831	0.4080421992	0	0	0	5.3081959084	5.2613648843	1
til-11834	0.0787	0.1064832263	0	0	1	6.0905562067	5.6093097798	1
til-11836	0.2051	0.1820021221	0	0	1	4.6600124069	4.6852113801	0
til-11837	0.8201	0.4186893373	0	0	0	5.7976354744	5.7518942591	1
til-11838	0.5005	0.3141421646	0	0	0	6.994470038	6.8347896517	1
til-11839	0.0844	0.1103640915	0	0	1	5.3744097104	5.0582298283	1
til-1184	0.0023	0.0232131691	1	1	1	5.0406575207	5.9080106463	0
til-11840	0.1596	0.1568178426	0	0	1	5.3374047464	5.0834507588	1
til-11842	0.0253	0.0631322967	0	1	1	4.9418986174	5.3324298007	0
til-11844	0.0123	0.0474719958	1	1	1	4.7308518219	4.9111620843	0
til-11849	0.2254	0.1926883893	0	0	1	6.5349872891	6.2231539961	1
til-1185	0.0119	0.0467364915	1	1	1	4.8446675221	5.0094385639	0
til-11850	0.3964	0.2722640455	0	0	0	6.6411024647	6.409440867	1
til-11851	0.0086	0.0408652041	1	1	1	5.0041730113	4.7224846628	1
til-11852	0.0465	0.0822959333	0	1	1	5.2234396229	4.8802163342	1
til-11853	0.3930	0.2708118472	0	0	0	4.9476881142	4.882746691	1
til-11854	0.6845	0.3782618465	0	0	0	5.8055323072	5.7205850125	1
til-11855	0.1204	0.1340993224	0	0	1	4.952763249	5.1764757151	0
til-11857	0.9888	0.4630414364	0	0	0	4.955923356	4.9571440406	0
til-11858	0.2551	0.2079087885	0	0	0	6.3197609241	6.582732934	0
til-11859	1.0000	0.4657117105	0	0	0	4.8428936815	4.8428989346	0
til-1186	0.7384	0.3948309829	0	0	0	4.7211179577	4.7303270241	0
til-11860	0.0038	0.0289493594	1	1	1	4.754998516	5.1199439132	0
til-11861	0.0713	0.1012175724	0	0	1	4.8092653964	4.6714140163	1
til-11862	0.0163	0.0525796324	0	1	1	5.0287861581	5.5297006732	0
til-11864	0.2224	0.1912083483	0	0	1	5.8649771362	6.1795475716	0
til-11865	0.1082	0.1265980408	0	0	1	4.6656795488	4.6946152546	0
til-11866	0.3359	0.2458821357	0	0	0	5.2582453642	5.4056239613	0
til-11867	0.1177	0.1323808826	0	0	1	5.7770249691	5.3483152199	1
til-11868	0.0706	0.1008019184	0	0	1	4.6724701961	4.7830268159	0
til-11870	0.0140	0.0498785982	1	1	1	7.5061498299	6.6358217003	1
til-11871	0.0583	0.0917716125	0	1	1	4.7884931018	4.9305375744	0
til-11872	0.0643	0.0961546426	0	1	1	5.2188098858	4.8274084894	1
til-11873	0.7246	0.3907186606	0	0	0	6.2351385718	6.1689481005	1
til-11875	0.0814	0.1083368711	0	0	1	5.7575572748	6.1729706075	0
til-11877	0.2414	0.2011685748	0	0	0	5.2192959871	5.077130125	1
til-11878	0.2837	0.2218449801	0	0	0	4.7366166683	4.8196824127	0
til-11879	0.7677	0.403624714	0	0	0	6.0024282153	5.9224894127	1
til-11880	0.0243	0.0620665827	0	1	1	6.2341540225	5.4306394576	1
til-11881	0.0716	0.1015046331	0	0	1	5.93950803	5.4695495264	1
til-11882	0.0069	0.0370456683	1	1	1	5.239600977	6.0131773711	0
til-11883	0.3255	0.2411161249	0	0	0	4.7691469374	4.8212447816	0
til-11884	0.3039	0.2314039893	0	0	0	5.3392397349	5.5271156038	0
til-11886	0.4894	0.3098690434	0	0	0	5.6644812373	5.8310446882	0
til-11887	0.4260	0.2845353199	0	0	0	5.3663143832	5.178104925	1
til-11888	0.6276	0.35971337	0	0	0	5.3891644236	5.2966360873	1
til-1189	0.0147	0.0506150818	0	1	1	4.9450949704	5.3644712997	0
til-11891	0.6071	0.3526800412	0	0	0	6.274899539	6.385174498	0
til-11892	0.2585	0.2096782478	0	0	0	6.1667842297	5.8768398214	1
til-11893	0.3481	0.2513868098	0	0	0	4.6867806724	4.6407966399	1
til-11894	0.0591	0.0924313145	0	1	1	5.8861309126	5.3473584192	1
til-11895	0.0050	0.0327713616	1	1	1	6.6515069325	5.6344979945	1
til-11896	0.5792	0.3429811086	0	0	0	5.6323743932	5.5568116831	1
til-1190	0.9250	0.4467960054	0	0	0	5.9777499221	5.9947962339	0
til-11900	0.2602	0.2105576759	0	0	0	5.6856458292	5.4428875827	1
til-11901	0.2863	0.2231717188	0	0	0	5.2795230156	5.471524529	0
til-11902	0.0011	0.0164360419	1	1	1	7.1748278294	5.2813615988	1
til-11903	0.6553	0.3687658738	0	0	0	6.1035880702	6.2233957176	0
til-11904	0.0248	0.0627329047	0	1	1	4.8038615013	4.9820033321	0
til-11905	0.2465	0.203542914	0	0	0	4.8457774394	4.9437182815	0
til-11906	0.2221	0.1910223051	0	0	1	5.7073521835	5.3643122511	1
til-11907	0.1722	0.1644698725	0	0	1	5.6049474322	5.9041031474	0
til-11908	0.9200	0.4455236882	0	0	0	5.5344843471	5.5166717794	1
til-1191	0.0646	0.0964330821	0	1	1	5.5925133464	5.1753515509	1
til-11910	0.1378	0.1440910221	0	0	1	5.3311889378	5.0360145014	1
til-11911	0.3524	0.253363045	0	0	0	5.3134612389	5.1249004478	1
til-11912	0.6068	0.3525997326	0	0	0	4.7864085031	4.7482123658	1
til-11913	0.0043	0.0308848002	1	1	1	5.1259273807	5.733180703	0
til-11914	0.6872	0.37907746	0	0	0	4.9790741982	4.9415753587	1
til-11915	0.3855	0.2676786192	0	0	0	5.4188039167	5.6123228463	0
til-11916	0.0894	0.1140468064	0	0	1	5.8045018555	6.2133436811	0
til-11919	0.8693	0.4319730979	0	0	0	5.7546403651	5.7150723514	1
til-1192	0.4243	0.2838897644	0	0	0	6.948322615	7.1907437903	0
til-11921	0.0592	0.0925171786	0	1	1	5.9241816562	5.3261727658	1
til-11924	0.0908	0.1150568519	0	0	1	4.9252806124	5.1517261428	0
til-11925	0.5552	0.3344802007	0	0	0	4.9392894514	4.9977531579	0
til-11926	0.0036	0.02861978	1	1	1	5.1011532743	5.9358911766	0
til-11927	0.0067	0.0367232754	1	1	1	6.3029308963	5.2151158147	1
til-11928	0.0003	0.0089415355	1	1	1	4.7778760122	5.5296690808	0
til-11929	0.0016	0.019756628	1	1	1	4.899700166	5.5318817467	0
til-11930	0.2527	0.2066913767	0	0	0	5.923552966	5.6273694457	1
til-11931	0.4897	0.3099854201	0	0	0	4.9987696104	4.9112854514	1
til-11932	0.0182	0.0548146853	0	1	1	6.0568838541	5.3352703933	1
til-11933	0.0711	0.101096052	0	0	1	5.9055628865	5.4448525126	1
til-11934	0.3492	0.2519238168	0	0	0	4.8358672796	4.9009956393	0
til-11935	0.8541	0.4280191325	0	0	0	5.9542847863	5.9133411384	1
til-11936	0.0454	0.0813855121	0	1	1	6.575868148	5.856750622	1
til-11937	0.7974	0.4121147471	0	0	0	5.7977657019	5.8606879114	0
til-11938	0.8712	0.4324304107	0	0	0	5.7615269253	5.7381596169	1
til-11939	0.4826	0.3072418539	0	0	0	4.6857108229	4.7003904463	0
til-1194	0.8060	0.4146241509	0	0	0	5.5134656501	5.4720203461	1
til-11940	0.1253	0.1370614493	0	0	1	6.5941095584	6.1344250048	1
til-11941	0.0991	0.1206035931	0	0	1	5.6650345	5.1621819198	1
til-11943	0.0107	0.0448639971	1	1	1	4.8894350841	5.4558509533	0
til-11944	0.5815	0.3438951446	0	0	0	5.0336895108	5.09365894	0
til-11945	0.0906	0.1149300512	0	0	1	5.5558754016	5.100627464	1
til-11947	0.6544	0.3684218309	0	0	0	5.5443499856	5.6411267375	0
til-11948	0.9147	0.4442246764	0	0	0	6.0985449576	6.0780910154	1
til-11949	0.0297	0.0674679709	0	1	1	4.90018609	5.1655239449	0
til-1195	0.2182	0.1890816434	0	0	1	5.0526216227	5.191577598	0
til-11950	0.4835	0.3075941004	0	0	0	5.8898205648	5.7040454113	1
til-11951	0.1450	0.1484350229	0	0	1	5.4536286479	5.1296733698	1
til-11952	0.0063	0.0359256624	1	1	1	4.698363214	4.8115246015	0
til-11953	0.0021	0.0223878211	1	1	1	5.3061223702	6.8157422631	0
til-11954	0.0182	0.0548146853	0	1	1	5.068637298	4.769400716	1
til-11956	0.0010	0.0161465945	1	1	1	5.3129705918	6.0842416778	0
til-11957	0.7274	0.3915760915	0	0	0	5.2218586432	5.1697895495	1
til-11959	0.8563	0.4287413201	0	0	0	5.1394014069	5.1207007672	1
til-11960	0.0081	0.0397826507	1	1	1	4.9349266269	5.260859962	0
til-11961	0.6493	0.3668444888	0	0	0	4.9569713942	4.919212058	1
til-11962	0.9734	0.4592213987	0	0	0	4.7394073938	4.7382420526	1
til-11963	0.1826	0.1700488166	0	0	1	7.2908025046	7.7476993324	0
til-11964	0.1613	0.1578638477	0	0	1	5.2938769123	5.5838451364	0
til-11966	0.8069	0.4149343751	0	0	0	4.8915531089	4.9094523189	0
til-11968	0.4269	0.2848277405	0	0	0	4.9020052748	4.9845932793	0
til-11969	0.1814	0.1694340343	0	0	1	6.3587959941	5.9361379836	1
til-1197	0.1822	0.1698147986	0	0	1	5.0205472894	4.8800590704	1
til-11971	0.4697	0.3021712578	0	0	0	4.8139856073	4.9038342652	0
til-11972	0.0834	0.1097209719	0	0	1	5.1220417234	4.8209259749	1
til-11974	0.1152	0.1307876061	0	0	1	5.71517934	5.3069369018	1
til-11975	0.0267	0.0648108652	0	1	1	5.5688540482	4.9802041879	1
til-11976	0.9105	0.4430771286	0	0	0	4.7541920095	4.759725793	0
til-11978	0.0523	0.0870111261	0	1	1	5.4124007035	5.928381443	0
til-11979	0.1120	0.1288828852	0	0	1	5.1173925062	5.4872868444	0
til-1198	0.0855	0.1111624495	0	0	1	4.9050512051	5.106159445	0
til-11980	0.1525	0.1527947721	0	0	1	5.2378379324	4.9985733689	1
til-11981	0.4485	0.2935168705	0	0	0	6.618389186	6.4260921153	1
til-11982	0.9313	0.4482925167	0	0	0	6.9247232704	6.9419572988	0
til-11984	0.1420	0.1466193986	0	0	1	5.799439212	5.3827543805	1
til-11985	0.1316	0.1405784938	0	0	1	5.6661237722	5.1677335054	1
til-11986	0.9779	0.4602628312	0	0	0	6.3030793345	6.3092024365	0
til-11988	0.0039	0.0295630716	1	1	1	6.3176429729	4.8554544884	1
til-1199	0.5129	0.3186935382	0	0	0	5.0136201487	5.0901764292	0
til-11990	0.0167	0.0531555608	0	1	1	6.0900579181	7.0711859202	0
til-11993	0.1537	0.1534613616	0	0	1	6.0155713879	5.5415517032	1
til-11995	0.0604	0.0933461457	0	1	1	4.7722850848	4.8942462212	0
til-11996	0.1292	0.1393263315	0	0	1	5.7144941288	6.0794901312	0
til-11997	0.8003	0.4130671484	0	0	0	6.2201823649	6.1656647864	1
til-11998	0.9760	0.4598380884	0	0	0	4.9684548333	4.9732022608	0
til-11999	0.5966	0.3491097769	0	0	0	5.2676880787	5.1952424207	1
til-12001	0.0015	0.019273353	1	1	1	5.1123128048	6.1277335754	0
til-12002	0.4771	0.3051489882	0	0	0	5.7483170426	5.5945480042	1
til-12003	0.0195	0.0565783851	0	1	1	5.2368863694	5.6743562466	0
til-12004	0.0314	0.0691162561	0	1	1	5.2425643949	4.8272928021	1
til-12005	0.6769	0.376012428	0	0	0	5.5560763054	5.4495553961	1
til-12008	0.4413	0.2907511558	0	0	0	6.0495811049	5.9126833053	1
til-12009	0.9357	0.4496646516	0	0	0	5.3386192777	5.3555953267	0
til-1201	0.5998	0.350233158	0	0	0	4.6752597543	4.6843980199	0
til-12010	0.0355	0.0732768459	0	1	1	5.925259012	5.2808350619	1
til-12011	0.0068	0.0369206198	1	1	1	5.100514878	5.7781208349	0
til-12012	0.3765	0.264096858	0	0	0	4.9427552285	4.8575424956	1
til-12013	0.0439	0.0801860435	0	1	1	5.7439100487	5.1949549224	1
til-12014	0.0211	0.0585330597	0	1	1	4.7323192247	4.876639745	0
til-12015	0.7493	0.3980863694	0	0	0	5.0462149678	5.0040848226	1
til-12016	0.2781	0.2193849305	0	0	0	4.7859144734	4.8573562108	0
til-12017	0.1043	0.1240730702	0	0	1	7.872664152	7.2647255797	1
til-12019	0.0726	0.1022053075	0	0	1	6.7504057868	6.2502171628	1
til-1202	0.3827	0.2665209651	0	0	0	5.1022661554	5.1907046892	0
til-12020	0.8460	0.4258231959	0	0	0	5.4070752126	5.4358814707	0
til-12021	0.0493	0.0845343422	0	1	1	4.7402412608	4.867131413	0
til-12022	0.0394	0.0763866861	0	1	1	4.7706128133	4.9791123054	0
til-12023	0.6585	0.3699130862	0	0	0	4.7685061844	4.7943421323	0
til-12024	0.0010	0.0162404819	1	1	1	4.8369939359	5.1280985905	0
til-12025	0.6383	0.3633277053	0	0	0	7.9769404829	7.8653667858	1
til-12026	0.3087	0.2336744232	0	0	0	4.6924287957	4.7302441828	0
til-12027	0.4280	0.2853041026	0	0	0	5.6498265472	5.7815122425	0
til-12029	0.9909	0.4634870777	0	0	0	4.9679818023	4.96886037	0
til-1203	0.1297	0.1395568162	0	0	1	5.4413515648	5.0839146816	1
til-12030	0.0667	0.0979015032	0	1	1	4.8974120585	5.0117747206	0
til-12032	0.4752	0.3043642122	0	0	0	5.562109323	5.7168946753	0
til-12033	0.5103	0.3177992325	0	0	0	7.299311955	7.4364615155	0
til-12035	0.0076	0.0386592915	1	1	1	6.5445683235	5.2800884066	1
til-12036	0.2156	0.1875621054	0	0	1	5.1630447942	5.3656827754	0
til-12037	0.2682	0.2144119388	0	0	0	5.8834264032	5.6052715174	1
til-12038	0.0880	0.1130203294	0	0	1	5.6571421835	5.1815359078	1
til-12039	0.9480	0.4526257738	0	0	0	5.3373146966	5.3276041518	1
til-12040	0.0044	0.0311507036	1	1	1	5.4107610558	6.4150883031	0
til-12041	0.2921	0.2259182523	0	0	0	4.9573039448	4.8221801899	1
til-12042	0.0024	0.024123379	1	1	1	4.9420667423	5.7448167261	0
til-12043	0.0116	0.0462757088	1	1	1	5.8449020035	6.7646672517	0
til-12044	0.0259	0.063813063	0	1	1	6.5455994305	5.6699476586	1
til-12045	0.3284	0.2424866033	0	0	0	5.5038159577	5.2668962116	1
til-12046	0.1083	0.1266594985	0	0	1	5.1624311951	4.8945157332	1
til-12047	0.8048	0.4143523281	0	0	0	5.8625542291	5.8013424386	1
til-12048	0.6014	0.350723087	0	0	0	5.2697722807	5.3725715325	0
til-12049	0.1602	0.1571478912	0	0	1	6.531438858	6.104030277	1
til-1205	0.6676	0.3729457861	0	0	0	4.7711350808	4.7902790535	0
til-12050	0.3971	0.2724526112	0	0	0	5.9592913538	5.7437074675	1
til-12051	0.3541	0.2541882127	0	0	0	6.2209298561	5.9686658082	1
til-12052	0.0084	0.0405120363	1	1	1	7.0562909894	6.1765163089	1
til-12053	0.8456	0.4257573607	0	0	0	4.8951764803	4.8786615335	1
til-12054	0.4732	0.3036044218	0	0	0	5.9163140684	5.7316774588	1
til-12056	0.2564	0.2085774729	0	0	0	5.5429593183	5.2918843072	1
til-12058	0.0092	0.0419891332	1	1	1	5.3336647755	6.1298106031	0
til-12059	0.1338	0.1418642803	0	0	1	6.0786935903	5.7051574697	1
til-12060	0.0601	0.0930954494	0	1	1	5.5420725678	5.7943452447	0
til-12061	0.5914	0.3473607944	0	0	0	5.4457342033	5.352584865	1
til-12062	0.2724	0.2167387024	0	0	0	6.439685875	6.6388035081	0
til-12063	0.3553	0.2547984107	0	0	0	5.4387495082	5.2629731194	1
til-12064	0.0553	0.0894025399	0	1	1	5.1148231913	5.411452218	0
til-12065	0.9023	0.4409215676	0	0	0	5.7354079758	5.7553194311	0
til-12066	0.0009	0.0152629263	1	1	1	4.6773170398	4.8033065404	0
til-12068	0.0703	0.100566411	0	0	1	6.0772928086	6.4641275609	0
til-12069	0.0078	0.0393171978	1	1	1	5.1440934427	5.6402058811	0
til-1207	0.0670	0.0981055218	0	1	1	5.5423676023	5.0887705168	1
til-12070	0.0036	0.0284953478	1	1	1	4.7461292184	4.8845165112	0
til-12071	0.7679	0.4036950609	0	0	0	5.8420553097	5.7769268694	1
til-12072	0.0483	0.0838220061	0	1	1	5.9895541487	5.4738176003	1
til-12073	0.0697	0.1001935947	0	0	1	5.0494570043	5.3946703828	0
til-12074	0.0093	0.042238477	1	1	1	5.1347634506	5.8125738421	0
til-12075	0.1547	0.1540373392	0	0	1	5.2569406126	4.969193443	1
til-12076	0.1503	0.1515167727	0	0	1	5.3657421878	5.6081819054	0
til-12077	0.1331	0.1414204509	0	0	1	6.5115303601	6.0611687121	1
til-12078	0.1526	0.1528420352	0	0	1	5.2235602124	5.3973008899	0
til-12079	0.2165	0.1880815442	0	0	1	5.4741762622	5.7949069617	0
til-1208	0.3865	0.2681032675	0	0	0	4.7396128842	4.7736364311	0
til-12080	0.3087	0.2336828078	0	0	0	8.1453911276	8.3482952144	0
til-12081	0.4808	0.3065198188	0	0	0	5.5437773882	5.37996182	1
til-12082	0.0732	0.1026749705	0	0	1	5.8462551072	5.2861396343	1
til-12083	0.3742	0.2631040345	0	0	0	5.7385252938	5.4626975969	1
til-12084	0.4097	0.2776956974	0	0	0	6.0798826308	5.8423842992	1
til-12087	0.7709	0.4045960728	0	0	0	4.8391178493	4.8229589195	1
til-12088	0.0048	0.0323387041	1	1	1	4.9691031708	5.4753056688	0
til-12089	0.0297	0.0674500688	0	1	1	5.918308825	5.281357612	1
til-12090	0.0036	0.0286925539	1	1	1	5.0693373123	5.7753087496	0
til-12092	0.1358	0.143051847	0	0	1	6.0250278903	5.6022209945	1
til-12093	0.2872	0.2235307499	0	0	0	7.2945066235	7.6435749593	0
til-12094	0.0553	0.0893666127	0	1	1	6.4773498254	5.9371876213	1
til-12095	0.8658	0.4310692437	0	0	0	5.2999443371	5.2664293746	1
til-12096	0.0604	0.0933221557	0	1	1	5.4598361128	5.0377689538	1
til-12097	0.1413	0.1461678386	0	0	1	5.9536923872	5.4842247798	1
til-12098	0.0443	0.0804894647	0	1	1	6.167383491	5.4659556762	1
til-12099	0.2224	0.1911975674	0	0	1	4.8121287679	4.8688617221	0
til-1210	0.1946	0.1765608996	0	0	1	5.1428701454	5.311716137	0
til-12100	0.0025	0.0245649473	1	1	1	5.7110102534	7.4903667625	0
til-12101	0.0304	0.0681408087	0	1	1	5.5117957529	6.0592889285	0
til-12102	0.8278	0.4206793999	0	0	0	5.3004549301	5.334583761	0
til-12104	0.9365	0.4498888373	0	0	0	4.8865093398	4.8918898895	0
til-12105	0.0044	0.0311041696	1	1	1	5.9363756852	4.9658461038	1
til-12107	0.2177	0.1887962192	0	0	1	6.1662339516	5.8581868929	1
til-12108	0.4032	0.274870456	0	0	0	4.8753865347	4.9568190948	0
til-12109	0.7321	0.3930035509	0	0	0	4.9185071721	4.9379521454	0
til-1211	0.8755	0.4336050416	0	0	0	4.7970068833	4.806425057	0
til-12110	0.9128	0.4437534171	0	0	0	4.9081984171	4.9151814161	0
til-12111	0.1306	0.1400658232	0	0	1	6.0153102006	5.6227619846	1
til-12112	0.0110	0.045432704	1	1	1	5.1353185778	5.6344422789	0
til-12113	0.3884	0.2688313874	0	0	0	6.8445195057	7.1414204334	0
til-12114	0.6445	0.365428345	0	0	0	5.8944233167	5.7780092606	1
til-12115	0.0477	0.0833840927	0	1	1	6.3732142457	5.6951677884	1
til-12117	0.3299	0.2432395009	0	0	0	5.6076680524	5.4116040521	1
til-12118	0.2027	0.180754159	0	0	1	5.7027493756	6.058706794	0
til-12119	0.0046	0.031753196	1	1	1	5.0805954909	5.7080114225	0
til-1212	0.4884	0.3095164467	0	0	0	4.8393174696	4.8847461559	0
til-12120	0.2516	0.2061167258	0	0	0	6.1534166683	5.8878527278	1
til-12121	0.1172	0.1320464332	0	0	1	4.9095642259	5.1330646457	0
til-12122	0.0650	0.0966732347	0	1	1	7.3819332986	6.7517468014	1
til-12123	0.4856	0.308402191	0	0	0	5.9586964131	6.1121119973	0
til-12124	0.0068	0.03693496	1	1	1	4.8362794118	5.2811385845	0
til-12125	0.4306	0.2864331019	0	0	0	4.9528547383	4.8799481007	1
til-12126	0.1829	0.1701927677	0	0	1	4.65762615	4.675331362	0
til-12127	0.2655	0.2131656412	0	0	0	6.3361791249	5.9822234436	1
til-12128	0.0006	0.0128593292	1	1	1	4.8424443959	5.5098734624	0
til-12129	0.6639	0.3716713722	0	0	0	5.3913053326	5.4928515297	0
til-1213	0.0016	0.0197131641	1	1	1	5.2780155958	6.032864302	0
til-12131	0.4628	0.2995951836	0	0	0	6.3199509417	6.1532745873	1
til-12132	0.0403	0.0772159325	0	1	1	6.6945144024	5.8019595355	1
til-12133	0.0141	0.0500148999	0	1	1	6.4747795921	5.405354202	1
til-12134	0.7834	0.4080919035	0	0	0	5.836880396	5.7729394865	1
til-12135	0.0094	0.0424250464	1	1	1	4.7979122734	4.9735248376	0
til-12137	0.0223	0.0598706715	0	1	1	4.9663745487	5.3458036981	0
til-12138	0.2255	0.1927255278	0	0	1	5.6151685545	5.3204784824	1
til-12139	0.0005	0.0111102959	1	1	1	4.9792889751	5.948302105	0
til-1214	0.1106	0.1281804785	0	0	1	5.938250866	5.4308532091	1
til-12140	0.1035	0.1234561455	0	0	1	5.2896589547	5.0230723604	1
til-12141	0.9462	0.452296509	0	0	0	5.5544786209	5.5443789574	1
til-12142	0.0054	0.0337825781	1	1	1	7.0741314738	5.7858160755	1
til-12143	0.0168	0.0531808233	0	1	1	5.6774227671	4.9936183608	1
til-12144	0.0185	0.055112634	0	1	1	5.1233059185	5.6258782938	0
til-12145	0.0273	0.0653645337	0	1	1	5.2275946818	5.7239477587	0
til-12147	0.0027	0.025364009	1	1	1	5.6816456828	6.8345432341	0
til-12148	0.5651	0.3380398618	0	0	0	4.849314314	4.9101868562	0
til-12149	0.7611	0.4018151968	0	0	0	4.8637642497	4.838409656	1
til-1215	0.0349	0.0727006429	0	1	1	5.0067421872	5.3030015005	0
til-12150	0.3738	0.262955712	0	0	0	4.8314496951	4.8649224448	0
til-12151	0.4149	0.2798427111	0	0	0	5.198277703	5.3133209833	0
til-12152	0.6768	0.3759946576	0	0	0	5.6362729118	5.7251226386	0
til-12153	0.4910	0.3105056722	0	0	0	6.0873666563	5.9285854017	1
til-12154	0.1109	0.1283792233	0	0	1	4.9488608861	5.0633306795	0
til-12155	0.0614	0.094038673	0	1	1	5.5015718174	5.0413966469	1
til-12156	0.0069	0.0370484109	1	1	1	5.2632339936	5.9336539824	0
til-12157	0.0027	0.0250581894	1	1	1	5.7422659805	6.8354963587	0
til-12158	0.5985	0.3498216907	0	0	0	4.6600208897	4.6345632301	1
til-12159	0.0345	0.0723202048	0	1	1	8.3486049484	7.7912767512	1
til-1216	0.5937	0.3480946949	0	0	0	4.8759610974	4.8361092944	1
til-12160	0.1552	0.1543837743	0	0	1	5.4398293692	5.1784050168	1
til-12161	0.1957	0.1771508077	0	0	1	4.8846786546	4.9742038939	0
til-12162	0.1948	0.1766963337	0	0	1	5.4430453826	5.6939867186	0
til-12163	0.7831	0.4080541223	0	0	0	4.6940728812	4.6873186338	1
til-12165	0.0279	0.0658797831	0	1	1	5.3611158494	5.9387336189	0
til-12166	0.0016	0.0199227685	1	1	1	4.7150608159	4.9506125764	0
til-12167	0.1225	0.135361414	0	0	1	4.8299534886	4.9920005494	0
til-12169	0.8006	0.4131506063	0	0	0	5.8171946358	5.761525473	1
til-1217	0.0819	0.1087153268	0	0	1	6.4557743318	5.9473986551	1
til-12170	0.4547	0.2962730112	0	0	0	6.1347124839	5.8967740256	1
til-12171	0.0543	0.0885405228	0	1	1	6.4663854604	5.7986663361	1
til-12172	0.0273	0.0653535687	0	1	1	6.357770132	5.606968048	1
til-12173	0.0396	0.076504441	0	1	1	6.8413910349	6.1809920796	1
til-12174	0.4021	0.2744721446	0	0	0	6.9783897926	6.850476627	1
til-12175	0.7157	0.3882347853	0	0	0	5.4821964926	5.4026097703	1
til-12178	0.0034	0.0277654404	1	1	1	4.9591621919	5.3015284069	0
til-12179	0.1002	0.121302307	0	0	1	5.7426147466	5.297413136	1
til-1218	0.3805	0.2657339429	0	0	0	5.5287517128	5.3682581145	1
til-12180	0.8404	0.4242381496	0	0	0	5.8770489726	5.923864955	0
til-12181	0.3792	0.2652371073	0	0	0	5.5634802223	5.3954855854	1
til-12182	0.2054	0.1821669456	0	0	1	4.7008552697	4.751196466	0
til-12184	0.5065	0.3162433644	0	0	0	6.452084432	6.2910292737	1
til-12185	0.0849	0.1107576111	0	0	1	6.9218181187	6.210360645	1
til-12186	0.1007	0.1216460054	0	0	1	5.7343413534	5.3247329865	1
til-12187	0.4411	0.2907047388	0	0	0	5.8352542711	6.0032032127	0
til-12189	0.0230	0.0608467791	0	1	1	7.4024685977	6.6098793158	1
til-12190	0.5117	0.318295245	0	0	0	5.9649900224	5.8548506375	1
til-12191	0.2631	0.2120206728	0	0	0	5.0956350086	5.2409922068	0
til-12192	0.1326	0.1411334924	0	0	1	4.9250044394	5.1235776154	0
til-12193	0.0341	0.0719232858	0	1	1	5.7060088594	6.344091735	0
til-12194	0.0229	0.0607300431	0	1	1	6.3065180651	5.4801653984	1
til-12195	0.8799	0.4348664955	0	0	0	5.2851132538	5.3068931421	0
til-12196	0.4591	0.2980265517	0	0	0	4.7309770223	4.7877231439	0
til-12198	0.0289	0.0666805134	0	1	1	5.4992451672	4.9448555935	1
til-1220	0.5906	0.3470195197	0	0	0	4.7746021574	4.7374782025	1
til-12202	0.1133	0.1296243306	0	0	1	6.2543291594	5.8157809253	1
til-12203	0.5511	0.3330200323	0	0	0	5.8582868859	5.7045234891	1
til-12204	0.1185	0.1328939833	0	0	1	6.623462437	6.1007808732	1
til-12205	0.1476	0.1499531458	0	0	1	4.8051444078	4.8935625347	0
til-12206	0.1240	0.1362355614	0	0	1	5.4353793534	5.767683892	0
til-12207	0.0853	0.1110476315	0	0	1	5.7518253659	5.3563763616	1
til-12208	0.5723	0.3407561362	0	0	0	5.0639050286	5.1322586073	0
til-1221	0.2664	0.2136842762	0	0	0	6.2498487892	5.9163102291	1
til-12210	0.9472	0.4524669757	0	0	0	5.1914638275	5.183154525	1
til-12211	0.0418	0.0785178968	0	1	1	5.0808823837	5.4191459376	0
til-12212	0.0808	0.1078708062	0	0	1	5.0391015656	5.285642468	0
til-12213	0.8407	0.4243167526	0	0	0	5.6666568703	5.6285643832	1
til-12215	0.0012	0.0173013017	1	1	1	4.6926112368	5.1338129045	0
til-12216	0.8087	0.4153672042	0	0	0	4.8093508489	4.7973879814	1
til-12217	0.1795	0.168461648	0	0	1	5.3307155138	5.0486952282	1
til-12218	0.0023	0.0231716833	1	1	1	4.9250953349	5.5412014663	0
til-12219	0.1071	0.1259599271	0	0	1	5.6704439772	5.3190781978	1
til-12222	0.0732	0.1026962623	0	0	1	5.0837946535	5.4041651402	0
til-12223	0.8973	0.4395227095	0	0	0	4.6961696431	4.6935826013	1
til-12224	0.7479	0.3977139853	0	0	0	4.693145901	4.7037934233	0
til-12225	0.6063	0.3524162341	0	0	0	5.9517483672	5.8187420673	1
til-12227	0.0058	0.0346351261	1	1	1	6.1605800636	4.854495246	1
til-12228	0.2023	0.1805449672	0	0	1	5.3809639706	5.7941526528	0
til-12229	0.5982	0.3497401516	0	0	0	6.0827343282	5.9489217497	1
til-1223	0.2990	0.2291247825	0	0	0	5.6797137348	5.5028431455	1
til-12231	0.1355	0.1428877312	0	0	1	5.2946062716	5.0645481921	1
til-12232	0.2228	0.1913930116	0	0	1	5.1262125957	4.9881929841	1
til-12233	0.1011	0.1218935687	0	0	1	5.1656574738	4.8128832066	1
til-12235	0.9377	0.4501370494	0	0	0	6.3193957509	6.2999423177	1
til-12236	0.0731	0.1026475077	0	0	1	6.1183390794	5.4777043422	1
til-12237	0.1874	0.172759445	0	0	1	6.0619435425	5.7176273672	1
til-12238	0.0821	0.1089103463	0	0	1	6.4439709977	5.9614697714	1
til-12239	0.5610	0.3367257958	0	0	0	5.5143370569	5.4073289502	1
til-12241	0.1687	0.162411306	0	0	1	5.3046462294	5.1162015812	1
til-12242	0.0237	0.0614858445	0	1	1	4.8571460202	5.0578248096	0
til-12243	0.5653	0.3380892105	0	0	0	6.1412094372	6.0071894422	1
til-12245	0.3593	0.2565820522	0	0	0	5.2990694168	5.16110502	1
til-12247	0.1661	0.1609456306	0	0	1	4.7938659535	4.9281517433	0
til-12248	0.5043	0.3155380059	0	0	0	6.0098823766	6.1498009027	0
til-12249	0.0131	0.0485156925	1	1	1	4.8441334209	5.1862769951	0
til-1225	0.3556	0.254951851	0	0	0	6.3477710302	6.5898440811	0
til-12250	0.7120	0.3872868651	0	0	0	6.5911119313	6.6725198391	0
til-12252	0.0007	0.0137860693	1	1	1	5.0310425346	5.8210344781	0
til-12253	0.0247	0.0625994912	0	1	1	6.0988771076	5.338359932	1
til-12254	0.2177	0.1887962192	0	0	1	6.6203564412	6.3250618346	1
til-12255	0.0111	0.0455128292	1	1	1	6.4019797746	5.3725320458	1
til-12256	0.4714	0.3028331782	0	0	0	6.9547406843	7.1260377491	0
til-12259	0.4784	0.3056488923	0	0	0	5.1291471318	5.2175263798	0
til-1226	0.0841	0.1101413519	0	0	1	5.4026284289	5.0569448194	1
til-12260	0.0161	0.0523998243	0	1	1	5.6298993416	6.2733302894	0
til-12261	0.5487	0.3322073365	0	0	0	6.223342216	6.0282483476	1
til-12262	0.7002	0.3833334692	0	0	0	5.6509069969	5.7311864101	0
til-12263	0.8678	0.4315107823	0	0	0	5.074464151	5.0989028777	0
[truncated: 45,123 more rows]
