# Supplementary material for: Partitioning Transcript Variation in Drosophila: Abundance, Isoforms, and Alleles
Source: G3 (Bethesda). 2011 Nov 1;1(6):427–36. doi: 10.1534/g3.111.000596 (PMC3276160; doi:10.1534/g3.111.000596)
Supplement: Supporting Information [file supp_1.6.427_TableS5.csv]

probesetid	mean_f_d_mm	mean_f_d_pm1	mean_f_d_pm2	mean_f_r_mm	mean_f_r_pm1	mean_f_r_pm2	mean_m_r_mm	mean_m_r_pm1	mean_m_r_pm2	raw_p_ase	pfdr_p_ase	pfdr20_ase	pfdr10_ase	pfdr05_ase	raw_p_girl	pfdr_p_girl	pfdr20_girl	pfdr10_girl	pfdr05_girl	raw_p_boy	pfdr_p_boy	pfdr20_boy	pfdr10_boy	pfdr05_boy	female_higher
ase-10000	4.8917801276	5.2134062369	5.4680383733	4.7658395596	5.4957098354	4.8329798528	4.6788806327	4.792238229	4.6804756427	0.0013	0.0053048602	1	1	1	0.0002	0.0067008645	1	1	1	0.0156	0.0469851401	1	1	1	1
ase-100037	4.8642782288	5.3988715828	5.5234720986	4.736861759	5.0548437337	5.2227627192	4.6607503258	4.7146742083	4.7237747659	0.8129	0.603350802	0	0	0	0.8170	0.9977827272	0	0	0	0.4180	0.5204776309	0	0	0	1
ase-100046	5.8570673115	6.2612968948	5.9368944418	5.3870010501	5.3831227898	5.483224297	5.1781280741	5.1250203354	5.5799184828	0.0250	0.0513158646	1	1	0	0.2241	0.5221842803	0	0	0	0.0070	0.0249674667	1	1	1	1
ase-100123	5.7888938371	5.9182112802	5.6303623063	5.6501515038	5.5676964429	6.2206335158	5.5168475586	5.3092500927	5.7845993911	0.0243	0.0503689615	1	1	0	0.0668	0.2226205699	0	0	0	0.0724	0.1550275839	1	0	0	1
ase-100176	5.5476358755	6.2898495175	6.1190274264	5.7362283733	6.8551577631	6.7540820122	6.0758972953	7.1681725024	7.0841034254	0.8278	0.6061567489	0	0	0	0.8845	0.9977827272	0	0	0	0.7774	0.6967342441	0	0	0	-1
ase-100180	5.1391957169	5.2402712521	5.6651093122	4.7131073085	4.8095908671	4.9251309264	4.7458928841	4.8989077536	4.8151036012	0.0014	0.0056956168	1	1	1	0.0628	0.2128077434	0	0	0	0.0019	0.0093506674	1	1	1	-1
ase-100210	5.7408383136	6.0959609074	6.9044808217	5.6870719695	6.2374495537	6.4151169122	5.3568426872	5.7660483016	5.9759666855	0.0576	0.0984201918	1	1	0	0.1707	0.4292379113	0	0	0	0.0774	0.1632251554	1	0	0	1
ase-100214	5.3918652856	5.384811247	5.5686049631	4.7917113189	5.3269083877	4.7378620696	4.7235562667	5.0843418203	4.7080942032	<.0001	0.0003855328	1	1	1	0.0005	0.0111297314	1	1	1	0.0001	0.0012155249	1	1	1	1
ase-100273	5.2353156371	5.239953531	5.6422148936	4.8881024038	4.8990264673	5.1236494087	5.0867349308	5.1189280333	5.6423247014	0.8670	0.6136571347	0	0	0	0.3807	0.7391384201	0	0	0	0.5656	0.6091389013	0	0	0	-1
ase-100385	6.7994900735	5.9939476274	6.2769029745	5.8328626386	4.8904366426	4.9830585422	6.0044183064	4.9191400142	5.104349018	0.8249	0.6056489249	0	0	0	0.8041	0.9949208259	0	0	0	0.8949	0.7257331415	0	0	0	-1
ase-100418	5.204009581	5.4828535181	5.5838305064	4.7927457605	5.2494689732	4.780621807	4.7248024093	4.9557219926	4.7158108192	0.0086	0.0227997527	1	1	1	0.0203	0.0975809456	1	1	0	0.0519	0.1192346748	1	0	0	1
ase-100527	6.7250564356	5.5974656967	6.6509499872	6.2413715523	5.2409719392	5.9975003335	6.0580788895	5.0323289839	5.7349131966	0.4403	0.4516801151	0	0	0	0.5935	0.9231556469	0	0	0	0.4753	0.5593099061	0	0	0	1
ase-100646	5.2537022476	5.3167392135	5.495228735	4.78479395	4.9877317585	4.8526439885	4.8028815635	4.9147838717	4.7623496488	0.0215	0.0458845125	1	1	1	0.1020	0.3026781198	0	0	0	0.0762	0.1614403551	1	0	0	1
ase-100679	5.4919519924	6.1893047577	5.8502374587	5.212211683	6.4536397471	5.3864423493	5.141686231	6.2430031125	5.329701692	0.0109	0.0275833014	1	1	1	0.0465	0.1723478146	1	0	0	0.0023	0.0106749388	1	1	1	1
ase-100695	5.4445898199	5.7870548394	5.9961848648	4.9091198932	5.2846229468	5.3920194679	4.7978473573	5.0861065009	5.4474087376	0.8804	0.6166374252	0	0	0	0.6599	0.9547178922	0	0	0	0.4012	0.5078750822	0	0	0	1
ase-100939	6.1205706859	6.3824003672	6.3707766733	5.1534079215	5.218021674	5.3478003997	5.4566781563	5.7699490182	5.8089262866	0.6257	0.5449049503	0	0	0	0.5940	0.9236982637	0	0	0	0.7659	0.6927732449	0	0	0	-1
ase-101146	5.9926867962	6.0633808849	6.0556181138	5.0390142485	4.8669244195	5.0349677036	5.2572716792	4.9294488303	5.030891525	0.5862	0.5279974836	0	0	0	0.5414	0.8889798005	0	0	0	0.7467	0.6877256647	0	0	0	-1
ase-101152	4.9887479086	5.711459039	5.4429395828	4.9945452453	5.2157628488	5.4123925621	4.8202259793	4.9998406848	5.2112078434	0.2135	0.2726999529	0	0	0	0.4003	0.7597452395	0	0	0	0.3608	0.4778582294	0	0	0	1
ase-101192	5.8590824829	5.7175710639	5.9909894667	5.3279910493	5.1417770176	5.4006936111	5.3449670441	5.1361346388	5.426013787	0.9960	0.6345131786	0	0	0	0.9576	0.9994231332	0	0	0	0.9265	0.731716278	0	0	0	-1
ase-101215	5.2149474822	6.1603982643	5.8767732033	4.7191453944	4.8855613094	4.7989727595	4.7519034385	5.1323548793	4.9283302174	0.2828	0.3341700616	0	0	0	0.2563	0.5729977147	0	0	0	0.6250	0.63736832	0	0	0	-1
ase-101256	5.6475643061	5.9084470836	6.0374300474	4.8560699806	4.8833334786	4.935406119	5.0320355676	5.1473252149	5.221911613	0.6888	0.5674528714	0	0	0	0.7242	0.9832091939	0	0	0	0.7804	0.6973682869	0	0	0	-1
ase-101343	6.9772357102	7.1404321138	7.3479112807	6.1769543856	6.0917078337	7.2708392995	6.0231461538	5.9608959766	7.0644079958	0.0021	0.0075344932	1	1	1	0.0207	0.0987782355	1	1	0	0.0019	0.0095138018	1	1	1	1
ase-101379	5.3228111581	5.6660509438	6.0197678623	5.2767762754	5.6387097808	5.9793122957	5.0760293322	5.4077742392	5.8048929495	0.9465	0.6287368801	0	0	0	0.9676	0.9994231332	0	0	0	0.8027	0.7051401843	0	0	0	1
ase-101382	5.617025911	5.973329164	5.9055006161	5.5866565142	6.6397753936	5.6029616847	6.0218882922	7.2760457368	5.9852900558	0.0001	0.0009865299	1	1	1	0.0109	0.0645095661	1	1	0	<.0001	0.0005208713	1	1	1	-1
ase-101473	5.1022267528	5.4461415612	5.302565151	5.480071509	6.3538840171	5.1254393404	5.1996610144	5.9640408288	4.9236375318	0.0002	0.0013588326	1	1	1	0.0037	0.0345916982	1	1	1	<.0001	0.0003680343	1	1	1	1
ase-101490	5.1322035709	6.1187332604	5.5829963891	4.8597843237	5.6859023673	4.9466507695	4.7966565851	5.3075712943	4.8333353718	0.6696	0.5604026698	0	0	0	0.3671	0.7252633259	0	0	0	0.6875	0.6648851085	0	0	0	1
ase-101505	5.1604968636	5.5956221266	5.96315306	5.235343183	6.3005355651	6.5314826604	4.8902444378	5.4279710796	5.6795726966	0.6644	0.5586519118	0	0	0	0.7237	0.9832091939	0	0	0	0.4763	0.5593099061	0	0	0	1
ase-101585	5.7786017818	5.7511858226	5.7162627643	5.1096719518	4.9372449978	4.8608708732	5.1650222758	4.9775614043	4.8642188403	0.7334	0.5819763007	0	0	0	0.8633	0.9977827272	0	0	0	0.6983	0.6688518805	0	0	0	-1
ase-101666	5.8213275005	5.9182229075	5.4402618238	5.0601819626	4.9223209327	4.8689855117	5.2140178434	4.967937178	5.223172979	0.0095	0.0248520805	1	1	1	0.1367	0.3710571479	0	0	0	0.0048	0.0187092857	1	1	1	-1
ase-101860	5.550934263	5.8384077928	6.0707361397	5.6708671854	6.3976495467	6.7902338897	5.0855590698	5.4006985701	5.8333894336	0.5538	0.5155844428	0	0	0	0.7043	0.9758503379	0	0	0	0.3721	0.4855136648	0	0	0	1
ase-102001	5.2028818916	6.0711351279	5.7205541204	4.8061146048	5.3657613207	5.1097495975	4.9070811501	5.7194459306	5.303395882	0.9374	0.6277633354	0	0	0	0.7098	0.9786968558	0	0	0	0.7719	0.6956409128	0	0	0	-1
ase-102013	5.4628573389	5.6869229194	5.7604204851	6.9405311264	7.7934012414	6.7786562694	7.2172264361	8.0988560213	7.0998162028	0.0002	0.001433956	1	1	1	0.0075	0.0520111587	1	1	0	<.0001	0.0003659692	1	1	1	-1
ase-102305	4.9587727185	5.5395984452	5.1671964868	4.826235376	5.6640782989	5.2757923597	4.7961059236	5.4229422469	5.1051933421	0.9163	0.6233436807	0	0	0	0.9506	0.9994231332	0	0	0	0.7448	0.6867779476	0	0	0	1
ase-102328	4.7864693569	5.4688805789	5.3236347155	4.6694618581	4.8227887951	4.7180529196	4.6632386143	4.8674666744	4.7686384518	0.6322	0.5477396048	0	0	0	0.7563	0.9873427028	0	0	0	0.7068	0.6728715791	0	0	0	-1
ase-102376	5.4224989041	5.5727684656	5.9313072359	4.9044143763	5.2094730807	5.189047412	4.854793533	5.0550980791	5.0993417005	0.0140	0.0330859019	1	1	1	0.0580	0.2007215868	0	0	0	0.0210	0.0589869964	1	1	0	1
ase-102383	5.5445328541	5.8755037553	5.5216288132	5.0499938783	6.007220534	5.0397497419	4.9076656052	5.2962338686	4.8626805893	0.0680	0.1127836861	1	0	0	0.0074	0.0516097173	1	1	0	0.6337	0.6420668008	0	0	0	1
ase-102399	6.0178665729	5.9926207194	6.1349527115	5.4068866507	5.2571075309	5.453202253	5.0717608588	5.0620127587	4.9763848295	0.7701	0.5927589645	0	0	0	0.8963	0.9977827272	0	0	0	0.4283	0.5270830326	0	0	0	1
ase-102487	5.44880906	6.2370361279	5.6955422912	5.2847673892	6.4519836713	5.3711442284	5.4506485444	6.7323928175	5.5181598708	0.0273	0.0549115195	1	1	0	0.1682	0.4249309094	0	0	0	0.0273	0.0725271066	1	1	0	-1
ase-102605	5.9004478959	6.3402055057	6.2588049601	5.8157920915	6.8968191853	5.77028401	5.3350223136	5.7513472742	5.0193855259	0.0337	0.0647161387	1	1	0	0.0324	0.1346647742	1	0	0	0.1272	0.235269868	0	0	0	1
ase-102645	5.538936504	5.818033491	5.8154201035	5.2106445818	5.6533214093	5.5885093408	5.0331918273	5.1685260663	5.308883744	0.8694	0.6144164518	0	0	0	0.8498	0.9977827272	0	0	0	0.5111	0.5804473458	0	0	0	1
ase-102669	5.0731122392	5.8912034854	5.5785632138	4.8955313781	5.0263744057	5.6506407089	4.8270511385	5.0109593158	5.6043351965	<.0001	0.0001234861	1	1	1	0.0008	0.0137064684	1	1	1	<.0001	0.0004584233	1	1	1	1
ase-102678	5.5158066291	5.8687833586	5.6684065257	4.8275111797	4.8924736268	4.7290390851	4.9279114206	5.1369568916	4.8345788709	0.7790	0.595145759	0	0	0	0.8143	0.9977827272	0	0	0	0.4976	0.5722367338	0	0	0	-1
ase-102757	5.8672936363	6.2141556169	5.9639165078	5.1302209704	4.992128079	5.0175145979	5.1156898407	5.0006467934	5.2443567713	0.1245	0.1792556992	1	0	0	0.3990	0.7588101226	0	0	0	0.1011	0.1991936736	1	0	0	-1
ase-102922	4.8907582514	5.3412422946	5.7928350789	4.6820431005	4.77111648	4.882524698	4.7237355605	4.9141357125	5.0084024184	0.0046	0.0138231726	1	1	1	0.0451	0.1688713773	1	0	0	0.0328	0.0837233628	1	1	0	-1
ase-103189	5.8193178562	5.7795324975	6.0251686087	5.6007615483	5.6747970173	5.8503764147	5.8322149717	5.8838385916	5.851934159	0.5158	0.4964633663	0	0	0	0.8426	0.9977827272	0	0	0	0.2402	0.3638627817	0	0	0	-1
ase-103190	5.3125760629	5.5603591522	5.7585324961	4.8795194526	4.9851253536	5.0798214727	4.9350790073	5.1088420993	5.1883667038	0.4529	0.4602183456	0	0	0	0.6232	0.9393328602	0	0	0	0.4745	0.5591317729	0	0	0	-1
ase-103277	4.9413714299	5.3795923039	5.607839558	4.7103356116	4.8612367575	4.7390921953	4.7808936394	5.8074314066	4.821184015	0.0005	0.0028315513	1	1	1	0.0223	0.104319993	1	0	0	<.0001	0.0000164007	1	1	1	-1
ase-103402	5.2200251085	5.6172561419	5.854950795	4.882728464	4.8634899855	5.5322966902	5.05207924	5.1485627467	6.1336819099	0.0065	0.0182366771	1	1	1	0.0879	0.2716502402	0	0	0	0.0042	0.0169057934	1	1	1	-1
ase-103405	5.5729397028	6.0556753907	5.4210293217	5.5032557245	6.9801449095	5.861723944	5.3568651589	6.8982277538	5.6943281762	0.2304	0.2873808525	0	0	0	0.4473	0.8079044897	0	0	0	0.3240	0.4453592279	0	0	0	1
ase-103495	4.9970523628	5.4491778394	5.5724611108	4.7823656153	5.2594426919	4.8178664903	4.6997793193	5.0281943947	4.7086977982	0.0004	0.0022799504	1	1	1	0.0051	0.0412059572	1	1	1	0.0054	0.0201895507	1	1	1	1
ase-103561	5.6149372719	6.2086412425	5.8040124663	4.9335632685	4.9365601426	5.2611886781	4.8297350836	4.8255936009	4.8253292041	0.0010	0.0043884133	1	1	1	0.0017	0.021950837	1	1	1	0.0130	0.040618226	1	1	1	1
ase-103600	5.8442427022	5.7741499065	6.427016737	6.0632994245	6.4051428958	6.8653082305	6.0288854176	6.3797800187	6.75574876	0.5077	0.4922568368	0	0	0	0.6966	0.9725614677	0	0	0	0.3559	0.4744464609	0	0	0	1
ase-103636	5.6214499441	5.7146121173	5.9581246834	4.9613752966	4.7335533802	4.9982211477	5.0022220519	4.8643471105	5.0860864712	0.9984	0.6345131786	0	0	0	0.9182	0.9985551697	0	0	0	0.9080	0.7290456362	0	0	0	-1
ase-103674	5.1650830029	5.6447604693	5.7370858923	4.8186375903	4.8412162833	5.4524123308	4.7400148206	4.6987504228	4.9759401521	0.0457	0.0823592527	1	1	0	0.0280	0.1227672508	1	0	0	0.2204	0.3437451314	0	0	0	1
ase-103696	5.4777128235	5.385038023	5.5336320064	4.8014664498	5.14173148	5.3816515087	4.9142305647	5.4704722957	5.8498435559	0.4496	0.4581250526	0	0	0	0.7475	0.9863319422	0	0	0	0.3783	0.4901352306	0	0	0	-1
ase-103819	5.9251018352	6.4649034655	6.1480569749	5.5903905661	6.0345120091	5.4804082512	5.5432363537	6.1431474831	5.5317230626	0.4170	0.4364583329	0	0	0	0.6023	0.9281962911	0	0	0	0.3336	0.4538866046	0	0	0	-1
ase-103923	5.1406162884	5.4520849996	5.5376544319	4.8430374268	5.0811523408	5.0621254331	4.778005964	4.9378822816	4.9819131934	0.6522	0.5548654791	0	0	0	0.6515	0.9511521826	0	0	0	0.8278	0.7120386343	0	0	0	1
ase-103957	5.5212215915	5.9639041951	5.85907056	4.8879681249	4.8686437138	4.88690966	5.1940120495	5.1841535292	5.1860265943	0.4591	0.4632557345	0	0	0	0.5678	0.9060946353	0	0	0	0.6090	0.6307484658	0	0	0	-1
ase-103988	5.3638962018	5.7516400947	5.8915332898	5.1485224624	5.1547631229	5.8276739788	5.0831938743	5.2182596934	5.9931527648	0.0075	0.020346577	1	1	1	0.0732	0.2374768767	0	0	0	0.0028	0.0125534423	1	1	1	-1
ase-104084	6.009763047	5.8448969088	5.9356750397	5.4763924852	5.2826376921	5.3915727069	5.2641158646	4.9814817038	5.0390219445	0.9764	0.6327502977	0	0	0	0.9556	0.9994231332	0	0	0	0.9054	0.7281876768	0	0	0	1
ase-104089	5.7140393108	6.2140260238	6.0188727255	4.9614285292	5.4223288668	4.7735286436	4.9894054693	5.4588878291	4.8586160696	0.0180	0.0401481207	1	1	1	0.0718	0.2338099846	0	0	0	0.0591	0.1315413962	1	0	0	-1
ase-104091	5.3318429776	5.4844693429	5.3016636251	5.0246342433	5.5227642069	5.3127600394	5.0905072231	5.4764182506	5.2624680645	0.8785	0.6166374252	0	0	0	0.9202	0.9985551697	0	0	0	0.8431	0.7144229992	0	0	0	1
ase-104192	5.7034554632	5.4934050978	5.2127453099	4.8003147345	4.8257531363	4.917549751	4.8564522265	4.8545614998	4.924909316	0.4206	0.4386742844	0	0	0	0.5711	0.9075314175	0	0	0	0.5914	0.6226427365	0	0	0	-1
ase-10440	4.9722273759	5.2221218552	5.4250525534	4.8188953918	5.3974872213	5.4782272296	5.691219633	7.1978713071	7.3147640715	0.7084	0.5748464389	0	0	0	0.5991	0.9259346953	0	0	0	0.6155	0.6340330213	0	0	0	-1
ase-104411	5.4240378894	5.9323490788	5.7055168273	4.8549435548	5.1699386775	4.7766573768	4.9607157992	5.3221832105	5.0261646937	0.4420	0.452742447	0	0	0	0.4458	0.8069089405	0	0	0	0.6859	0.6643021859	0	0	0	-1
ase-104526	5.2269118588	6.0732438574	5.85032892	4.7985149749	5.3767038676	4.792574491	4.7177703766	4.7762273926	4.7258438289	0.7810	0.5956942216	0	0	0	0.4488	0.8091673461	0	0	0	0.7094	0.6740032722	0	0	0	1
ase-104529	5.5408964527	5.9164048738	6.368361198	5.6091066912	5.6105055326	6.5451158907	5.301015817	5.2569008255	6.0514500818	0.1935	0.252505127	0	0	0	0.2747	0.6010488563	0	0	0	0.3269	0.4477405952	0	0	0	1
ase-104574	5.0407574112	5.6083666295	5.3982859861	4.9686421231	5.8631815303	5.0619091687	4.7750143389	5.0638608978	4.7590936591	0.0972	0.1480174158	1	0	0	0.0219	0.1032227039	1	0	0	0.5719	0.612954699	0	0	0	1
ase-104646	4.9789017455	5.0613356853	5.2028791887	4.8162521377	4.8832058782	5.0288001234	4.7945318958	4.7049464039	4.8984996233	0.8560	0.6106298644	0	0	0	0.9845	0.9994231332	0	0	0	0.7758	0.6967342441	0	0	0	1
ase-104674	5.6357838161	5.5595221726	5.2290287492	5.0417029177	5.0580103925	4.8890606874	5.0034746974	4.9005669575	4.8079122066	0.4634	0.4661222354	0	0	0	0.6629	0.9558097937	0	0	0	0.4974	0.5721634288	0	0	0	1
ase-104691	6.1485643951	6.2924044434	6.288102413	6.7639053574	7.3479124339	7.3836850531	7.0639731851	7.7092111798	7.6719039467	0.9899	0.6345009198	0	0	0	0.9206	0.9985551697	0	0	0	0.8727	0.7232391649	0	0	0	-1
ase-104750	5.7803294368	6.1246846557	5.8312020834	5.1807896291	5.1687835546	5.4827036212	5.9789405724	5.975227982	6.8109655279	0.0013	0.0052559535	1	1	1	0.0650	0.2181349937	0	0	0	0.0001	0.0014184847	1	1	1	-1
ase-104835	4.9845749654	5.3425349182	5.3637133898	4.7103713684	4.8039554906	4.6906001426	4.7380484243	4.8874269264	4.7070000848	0.1227	0.1776172458	1	0	0	0.3888	0.7483544152	0	0	0	0.1962	0.3169586805	0	0	0	-1
ase-104886	6.0820785581	6.0844923888	6.0294724099	5.5195682195	5.0412605847	5.1991564832	5.411909302	5.4253498391	5.4499817953	0.5278	0.5020325708	0	0	0	0.4607	0.8178941661	0	0	0	0.7039	0.6716506563	0	0	0	-1
ase-104946	5.4153610483	6.0847919444	6.0570928456	5.1020959793	5.9143182344	5.2896447443	4.9615154124	5.6573109523	5.2338815281	0.0166	0.0377106421	1	1	1	0.0439	0.1657809382	1	0	0	0.0191	0.055018102	1	1	0	1
ase-105012	5.9969621318	6.2814190149	6.2538218339	5.1616089762	5.2219498742	5.8695980193	5.2321460789	5.2604873822	5.9472845242	0.0012	0.0050790437	1	1	1	0.0251	0.1137773623	1	0	0	0.0004	0.0030728063	1	1	1	-1
ase-10521	5.2696350655	5.9404301446	5.5742008279	4.9911864096	5.138078155	5.7943715266	5.0008213945	5.1403104461	5.650012798	<.0001	0.0002534914	1	1	1	0.0009	0.0152183052	1	1	1	0.0003	0.0022818517	1	1	1	1
ase-105222	5.3848295378	5.8849135221	6.2786042233	4.712820298	4.6983100298	4.8550908317	4.7399007238	4.8199415464	4.7823643532	0.0184	0.0408083478	1	1	1	0.2213	0.517639502	0	0	0	0.0282	0.07445581	1	1	0	-1
ase-105253	5.2655697838	5.7798052047	5.7740570167	4.8906782195	5.6496211808	4.9119084774	4.7797672765	5.1570990578	4.7714947413	0.0046	0.0137644058	1	1	1	0.0067	0.0487274916	1	1	1	0.0480	0.112148911	1	0	0	1
ase-105288	5.2758494105	5.6387037906	5.9709609939	5.1993503135	4.9026993925	5.7682066862	5.5369543899	4.9746111724	5.5106617301	0.3220	0.3652462056	0	0	0	0.0991	0.2959291948	0	0	0	0.6445	0.6462272597	0	0	0	-1
ase-105302	6.0716290127	6.0908612171	6.3929471345	4.99689511	5.2510023154	5.7193848118	5.4335336882	5.7162743848	5.8233207136	0.9475	0.6287368801	0	0	0	0.5511	0.8954959851	0	0	0	0.4384	0.5339797064	0	0	0	-1
ase-105405	5.3728714576	6.2285752037	5.9977253287	5.1807773749	5.93025735	5.7966316182	5.0465645662	5.6903485923	5.3808678166	0.9659	0.6323963825	0	0	0	0.7481	0.9863319422	0	0	0	0.6150	0.6339726365	0	0	0	1
ase-105429	5.5873417688	6.4833724608	6.1292977647	4.9584521699	5.0469223135	5.4341228115	5.1383063259	5.309628519	5.7909799729	0.0005	0.002692631	1	1	1	0.0122	0.0695102214	1	1	0	0.0025	0.0114756531	1	1	1	-1
ase-105457	5.9252119426	6.0373660915	6.2775100254	6.5508266742	7.0146947972	7.2970158435	7.263007187	7.7509469795	8.0436224805	0.8389	0.6076437133	0	0	0	0.8989	0.9985551697	0	0	0	0.7720	0.6956409128	0	0	0	-1
ase-105523	4.9844706255	5.4879383926	5.4512791156	4.7219654804	5.0130057917	4.7517639501	4.8153436495	5.7841459774	4.9706675253	0.0097	0.0251225926	1	1	1	0.1881	0.4596997662	0	0	0	0.0003	0.0021862431	1	1	1	-1
ase-105665	5.5795110709	6.0354987477	5.8443675065	5.2761267445	5.6969092328	5.4720961699	4.8731380835	5.0902363349	4.9399271681	0.9869	0.6343774362	0	0	0	0.9107	0.9985551697	0	0	0	0.8260	0.7110825304	0	0	0	1
ase-105714	5.9046936537	6.3650175485	6.2861531181	5.4366085128	4.9599222842	5.0181024719	5.6669403247	5.528044364	5.5325080236	0.5966	0.5317788403	0	0	0	0.6084	0.9321456861	0	0	0	0.6668	0.6550510565	0	0	0	-1
ase-105720	5.0751216718	5.1000922541	5.2035460637	4.6791153897	4.6937112138	4.6602422863	4.6763443316	4.7554791369	4.633564872	0.5500	0.5134812221	0	0	0	0.7577	0.9879462754	0	0	0	0.6130	0.6327916562	0	0	0	-1
ase-105728	5.1940978696	5.3351315599	5.6539434667	4.916970423	5.2726445835	4.8869348755	4.8051196519	4.9378016919	4.7633775766	0.0004	0.0023875866	1	1	1	0.0027	0.0290052765	1	1	1	0.0028	0.0125047771	1	1	1	1
ase-105822	6.3447330776	6.2704911343	6.5437871665	5.1896174994	5.2345834826	5.0672089033	5.32245667	5.5860060789	5.2878564838	0.0095	0.0247785789	1	1	1	0.0957	0.2895656342	0	0	0	0.0135	0.0415198847	1	1	1	-1
ase-105849	6.6627421821	7.4777432851	6.5984938114	5.7670184592	6.7698273076	5.6003839638	5.9646368512	7.1061072429	5.8081378192	0.1927	0.2517967537	0	0	0	0.4467	0.8073751026	0	0	0	0.1268	0.2347594259	0	0	0	-1
ase-105872	4.9874463184	5.199737147	5.259048365	4.7170048639	4.7186705045	4.7799864188	4.7833436563	4.8530716432	4.9138231526	0.9886	0.6343774362	0	0	0	0.9901	0.9995301146	0	0	0	0.9932	0.7472876905	0	0	0	-1
ase-105874	5.2260622194	5.5517128593	5.3108455748	4.7616083731	5.2499815874	5.1021510798	4.7899921853	4.9231542905	4.8271268366	0.5697	0.5212170877	0	0	0	0.7421	0.9860030573	0	0	0	0.5674	0.6099401323	0	0	0	1
ase-106004	5.7668782431	7.1326867669	5.9596857597	5.1642077419	5.6107380813	5.607056517	4.8648326139	5.0183583435	4.9304649045	<.0001	0.0007784778	1	1	1	0.0032	0.0320231963	1	1	1	<.0001	0.0009912695	1	1	1	1
ase-106005	5.4888303848	5.7649567188	5.9048490486	5.85595681	6.3498902391	6.5844513857	5.3772154134	5.8061292767	5.9392298919	0.8648	0.6129221748	0	0	0	0.7952	0.9928863218	0	0	0	0.9771	0.7452942529	0	0	0	1
ase-106026	6.3370059316	6.4946888794	6.7501529507	4.7707127939	4.8304606221	4.8019761601	4.8693519267	5.1879301899	4.9820397066	0.1582	0.2161322019	0	0	0	0.4507	0.8098449104	0	0	0	0.2193	0.3425910989	0	0	0	-1
ase-106040	5.7997858715	6.247246439	6.3760905354	4.7632561238	4.8069806026	4.7005763011	5.4908771429	6.6670731347	5.4309996656	0.0284	0.0564649978	1	1	0	0.5394	0.888219517	0	0	0	0.0023	0.0107187995	1	1	1	-1
ase-106093	6.1446362419	6.1943309635	6.1591241694	5.0366835929	5.2397738071	5.5844217151	5.0060673081	5.1010231902	5.4906125317	0.3631	0.3989145987	0	0	0	0.5528	0.8965585799	0	0	0	0.4906	0.5686970056	0	0	0	1
ase-106107	5.5417741229	5.6674777588	5.8121076592	5.5441093862	6.347698083	5.5279953252	5.6761053234	6.5119340313	5.6000685568	0.0005	0.0027861351	1	1	1	0.0176	0.0889476894	1	1	0	<.0001	0.0001923633	1	1	1	-1
ase-106134	4.9754602118	5.1972960463	5.4355996942	4.7782917916	5.308736954	4.7560606025	4.7216061012	5.0999930927	4.6791614529	<.0001	0.0000924595	1	1	1	0.0003	0.0087953545	1	1	1	0.0002	0.001680731	1	1	1	1
ase-106236	4.9794490923	5.6185580644	5.2309137264	4.7297144782	5.4429152949	4.732586198	4.7486479747	5.2862001726	4.7094316384	0.0922	0.1417918205	1	0	0	0.1179	0.33381907	0	0	0	0.2511	0.3751201084	0	0	0	1
ase-106264	6.0151955602	6.1315627233	6.2292232425	6.219387784	6.0595505765	6.9445476246	5.677185922	5.5434933531	6.3109177888	0.0123	0.0299555346	1	1	1	0.0603	0.2063206715	0	0	0	0.0050	0.0192333756	1	1	1	1
ase-106341	6.4414664609	6.3557014121	6.4819477003	6.2237893945	6.8492613307	6.16726597	5.5169609861	5.8660967235	5.4465420355	0.0381	0.0708738547	1	1	0	0.0820	0.2595900034	0	0	0	0.0270	0.0720103393	1	1	0	1
ase-106521	5.9364409145	5.7181061869	5.960294087	5.1156483272	4.9672505709	5.0085212906	5.6924621143	5.5210416825	6.216266123	0.6718	0.5614218522	0	0	0	0.5924	0.9225348651	0	0	0	0.1676	0.2865829616	0	0	0	-1
ase-106544	6.1134944588	5.7129710664	5.8731394385	5.010902338	4.9390359655	5.5962599729	5.1488997868	4.773674029	4.9573891325	0.2871	0.3373158255	0	0	0	0.0853	0.2667652916	0	0	0	0.9133	0.7300412117	0	0	0	1
ase-106579	5.4581499408	5.5487422468	5.3687651	4.787287184	5.0770947291	5.1107547975	4.7981376636	4.876691014	4.8537967073	0.6372	0.5492352337	0	0	0	0.7051	0.9761822501	0	0	0	0.7756	0.6967342441	0	0	0	1
ase-106595	5.3729978178	5.8258045733	5.7105456337	5.4833987709	5.2988819345	6.3492361319	5.3912123163	5.2857756685	6.2222751002	<.0001	0.000536375	1	1	1	0.0025	0.0273566757	1	1	1	<.0001	0.0001822402	1	1	1	1
ase-106657	5.2008862847	5.7094187241	5.7048611813	4.6611297179	4.7484040538	4.7320103359	4.6812557171	4.7840652256	4.7642337011	0.9115	0.622967342	0	0	0	0.9472	0.9994231332	0	0	0	0.9317	0.7330852392	0	0	0	-1
ase-106706	6.1863279453	6.0978005417	5.7514030012	4.9478944704	5.1828867577	4.8264637316	4.9641908068	5.2499362195	4.8604248268	0.9428	0.6284669582	0	0	0	0.9852	0.9994231332	0	0	0	0.9352	0.7344233105	0	0	0	-1
ase-106788	5.8997278334	5.8815456622	6.2182942939	4.9502645405	5.5912694075	5.2190267686	4.8510551141	4.8048079396	4.992183802	0.0806	0.128381626	1	0	0	0.0223	0.104319993	1	0	0	0.5132	0.5815768015	0	0	0	1
ase-107066	5.1690659956	5.8660511806	5.6783811294	4.8825069906	4.9540491251	5.8181287193	4.8547840531	4.9335212105	5.7518573084	<.0001	0.0000310682	1	1	1	0.0003	0.0088963251	1	1	1	<.0001	0.000483387	1	1	1	1
ase-107333	6.0536143151	6.2822940551	6.0497196625	6.5394051502	7.3607309329	6.324623389	5.921418421	6.7227048593	5.6047388394	0.0029	0.0099501828	1	1	1	0.0455	0.1699433104	1	0	0	0.0026	0.0119409142	1	1	1	1
ase-107371	5.2063595448	5.9025238008	5.6545531984	4.9995656887	5.1292410674	5.5040267463	5.2220474997	5.6695298717	6.0650233903	0.0175	0.0391958297	1	1	1	0.0464	0.1722329096	1	0	0	0.0443	0.1059447961	1	0	0	-1
ase-107425	5.4010799363	5.4453110798	5.6627087302	4.7229162816	4.7485274095	4.8113044829	4.7750745944	4.8909377933	4.761299433	0.1049	0.1572025293	1	0	0	0.4746	0.8308938868	0	0	0	0.1134	0.2167171954	0	0	0	-1
ase-107445	5.431360146	5.9625085153	5.6147133212	5.3163580185	6.3438112709	5.3511511704	5.202384927	6.1130352289	5.1130106999	0.0119	0.0292982912	1	1	1	0.0801	0.2547388865	0	0	0	0.0006	0.0038001146	1	1	1	1
ase-107497	5.4692994202	6.008928155	5.8417627919	5.6268769044	6.6481118238	5.4741065166	5.1686426254	6.0857632695	5.0630926125	0.0020	0.0073341848	1	1	1	0.0184	0.0918998671	1	1	0	0.0004	0.0026223285	1	1	1	1
ase-107555	5.5987415255	7.2621447448	6.2167649012	5.5174634161	6.2754231833	5.8521470192	5.2355795164	6.0106171618	5.5100950686	0.0077	0.0208580949	1	1	1	0.0453	0.1694802981	1	0	0	0.0135	0.0415198847	1	1	1	1
ase-107579	5.5288446931	5.8409125702	5.6212399546	4.8462297631	4.9201654656	4.8998740859	4.8082496938	4.8463058332	4.9514255	0.0203	0.0438195866	1	1	1	0.1806	0.4473448581	0	0	0	0.0165	0.049129308	1	1	1	1
ase-107603	5.3481766637	5.3425739546	5.3885868703	4.825050255	4.7302281492	4.8988287753	4.8656847314	4.8892645026	4.8529320666	0.8982	0.6207094965	0	0	0	0.5499	0.8952596156	0	0	0	0.6877	0.6650094164	0	0	0	-1
ase-107719	4.8756958666	5.8524599164	5.1001708312	4.7192305117	4.9651644825	4.7033867666	4.7259102205	4.8631681407	4.6916560697	<.0001	0.0001186539	1	1	1	0.0014	0.0194389679	1	1	1	0.0002	0.0019837501	1	1	1	1
ase-107767	5.2547741162	5.7886227293	5.911050236	5.0755648778	5.7511522835	5.0585219868	4.6926014101	4.7884644733	4.7208804027	0.0156	0.0360910082	1	1	1	0.0021	0.0245980233	1	1	1	0.1944	0.3148919438	0	0	0	1
ase-10780	5.2608014442	5.8117177328	5.3999733031	4.8122233951	4.8963407939	5.3593525245	4.7938320689	4.8344596378	5.1993790668	<.0001	0.0001202857	1	1	1	0.0006	0.0117774715	1	1	1	0.0004	0.0026454003	1	1	1	1
ase-107909	5.1187433989	5.5040812842	5.6463665914	4.922239703	4.9745732858	5.9939421222	4.7767620096	4.7963483433	5.6099401947	0.0004	0.0021853437	1	1	1	0.0035	0.0334055422	1	1	1	0.0021	0.0100080273	1	1	1	1
ase-107915	5.1925348918	6.4379895511	5.8417888055	4.8585200599	5.4203501443	5.260998878	4.7180057334	5.2049756361	4.9023208248	0.0418	0.076818784	1	1	0	0.0858	0.2679175425	0	0	0	0.0912	0.1847896398	1	0	0	1
ase-108019	5.2922164303	5.8675528652	5.6891794067	4.9229256636	5.7766825357	4.8356364731	4.7614306687	5.4343547369	4.7818930609	0.0010	0.0042556615	1	1	1	0.0039	0.0356725855	1	1	1	0.0067	0.0240561489	1	1	1	1
ase-108029	5.1333660763	5.8216061743	5.628024005	5.0558825483	5.2133217725	5.9345807032	4.8503358563	4.9139886514	5.4114090797	0.0002	0.001433956	1	1	1	0.0022	0.0253635658	1	1	1	0.0005	0.0032319092	1	1	1	1
ase-108075	6.0560569565	6.251751265	6.4445930053	5.8368373447	6.2050425232	6.1916649325	5.7928036137	6.1538851909	6.3091274824	0.6389	0.5497067921	0	0	0	0.5818	0.9151294924	0	0	0	0.8359	0.7144026965	0	0	0	-1
ase-108086	4.8140271728	5.5245986955	5.1456230234	4.6647215686	4.6911408251	4.6835720601	4.6722496379	4.8352646228	4.7187418853	0.0002	0.001433956	1	1	1	0.0017	0.0219115563	1	1	1	0.0154	0.0465280769	1	1	1	-1
ase-10811	6.0108985089	6.0422492311	6.4198873578	5.3046462401	6.1583015527	5.4066021364	5.833725348	6.8824878702	5.9819676425	<.0001	0.0000156198	1	1	1	0.0003	0.0083618827	1	1	1	<.0001	0.0000729871	1	1	1	-1
ase-108325	5.0973655437	5.8054397747	5.7606288449	5.0313225626	5.8050238343	5.7086780139	4.8968977556	5.5663891034	5.4266135167	0.7358	0.5822873905	0	0	0	0.8650	0.9977827272	0	0	0	0.6528	0.6494490006	0	0	0	1
ase-108360	5.7367667414	6.0567999938	6.1688580908	5.2818627389	5.8634713359	5.2566945489	4.8893157083	5.1558856231	4.8520692342	0.0172	0.0386830685	1	1	1	0.0341	0.1385890451	1	0	0	0.0399	0.0975263684	1	1	0	1
ase-108365	5.5031699824	5.8203245765	6.3402327896	4.9797095577	4.8184358205	5.1513972866	5.2135167206	5.0376945826	5.3848019041	0.3393	0.3799282612	0	0	0	0.4440	0.804518868	0	0	0	0.4558	0.5454552772	0	0	0	-1
ase-108462	5.3449217678	5.7108497411	5.4687889645	4.8960455906	5.5318554182	5.2877355053	4.7557836706	5.0825572262	4.9432251509	0.8640	0.61276822	0	0	0	0.9961	0.9996141268	0	0	0	0.7676	0.6935993255	0	0	0	1
ase-108481	6.1674592311	6.0352917042	6.5394899369	6.4503792349	6.9146082876	7.1551972227	5.6007003741	5.7643180731	6.2392651886	0.6677	0.5597678237	0	0	0	0.5912	0.9214533007	0	0	0	0.8943	0.7257331415	0	0	0	1
ase-108546	5.7018865947	5.9095194867	5.7634791425	5.3367983787	4.9962896069	4.7632916784	5.0273478254	5.1303003423	4.7738482236	0.4871	0.4812774499	0	0	0	0.7465	0.9863319422	0	0	0	0.2914	0.4142070344	0	0	0	1
ase-108581	5.2421789145	5.6449149829	5.8033940439	5.1764692265	5.2109331089	6.2444586854	5.352792591	5.3204402567	6.3886891349	0.0002	0.0011965189	1	1	1	0.0064	0.0472656088	1	1	1	0.0003	0.0023309357	1	1	1	-1
ase-108688	5.1216999341	5.5195237585	5.5629927479	4.8747651028	5.3197668739	4.8194241574	4.7316022642	4.883745317	4.7103665279	0.0306	0.0599485889	1	1	0	0.0268	0.118924259	1	0	0	0.2172	0.3404542006	0	0	0	1
ase-108727	6.2188106737	6.4094338857	6.4461278081	5.4456331903	5.8454948536	5.9750322707	5.4824444897	5.9819354908	6.1034535411	0.7345	0.5819763007	0	0	0	0.7974	0.9929752892	0	0	0	0.7845	0.6987777964	0	0	0	-1
ase-108790	5.9691894321	5.744840531	6.0018171077	4.9005482715	4.826478484	5.0146374389	4.9904413789	4.9275784189	5.3264864454	0.9159	0.6233436807	0	0	0	0.8909	0.9977827272	0	0	0	0.7738	0.6966289127	0	0	0	-1
ase-108818	5.7268835013	5.6473616113	5.8266999414	5.2916332381	5.4915909295	5.2491753984	5.0263792092	4.9439720034	4.9340364484	0.1902	0.2497627877	0	0	0	0.2048	0.4880943376	0	0	0	0.4390	0.5342331157	0	0	0	1
ase-108834	6.7102248896	6.5708734437	7.1205977838	5.2146501508	5.1596454839	5.9312548401	5.5908001117	5.7689792952	6.4819677697	0.5358	0.5062776387	0	0	0	0.6158	0.9345586677	0	0	0	0.6755	0.6590187805	0	0	0	-1
ase-108866	5.0521514419	5.7403714077	5.7416365214	4.6707061603	4.8967721919	4.6976488561	4.7246813007	5.3279160923	4.7833843665	0.0111	0.0278075559	1	1	1	0.2386	0.5450493982	0	0	0	0.0043	0.0172642958	1	1	1	-1
ase-108903	5.5311471357	5.7978301913	6.0592600485	5.0103308395	5.2617790872	5.3622468499	5.5919298483	6.1268568287	6.2771119138	0.5127	0.4949492917	0	0	0	0.5420	0.8892197981	0	0	0	0.6405	0.644008696	0	0	0	-1
ase-108961	5.5588135077	6.205984193	5.9470020351	4.7848471859	4.8075143097	5.0680784846	4.7378993839	4.853705194	4.9922105017	0.0031	0.010251162	1	1	1	0.0185	0.0922473575	1	1	0	0.0470	0.1105471565	1	0	0	1
ase-108974	5.2113579263	5.5759138121	5.7473497476	4.8072254466	4.7466726346	5.4766975272	4.7198040271	4.7391876349	5.0183680259	0.0471	0.0843499828	1	1	0	0.0132	0.0731597803	1	1	0	0.4743	0.5591317729	0	0	0	1
ase-109018	5.563191195	5.8417029672	5.5114135433	4.9375948884	5.0345122414	4.9795461777	5.0676233479	4.8584690491	4.9170030865	0.0819	0.1299477131	1	0	0	0.2178	0.5120191451	0	0	0	0.1048	0.2046402502	0	0	0	1
ase-109028	6.0029062391	5.9631908453	5.9126770062	5.6111485811	6.4230400841	5.5923893632	5.8486074905	6.7009160728	5.7354680999	0.0075	0.0204614042	1	1	1	0.0761	0.2445225889	0	0	0	0.0009	0.005293429	1	1	1	-1
ase-109042	5.7387204304	5.8865391527	6.0158920379	5.7362818355	6.2070445878	6.2634351094	5.9836291594	6.5408149073	6.5606931425	0.7174	0.5778728413	0	0	0	0.8360	0.9977827272	0	0	0	0.6472	0.6471875908	0	0	0	-1
ase-109317	4.7350676634	4.9974235611	4.9255387138	4.6930074249	5.151176706	4.6879828644	4.6806660154	4.8955291438	4.6720608016	0.0207	0.0444082954	1	1	1	0.0139	0.0758995891	1	1	0	0.1029	0.2020898582	0	0	0	1
ase-109375	5.9676578612	6.1815733839	6.4707127479	5.908448728	6.6690544103	6.1680553264	5.6404031286	6.3563145791	6.3008187138	0.0427	0.078042095	1	1	0	0.0403	0.1556842423	1	0	0	0.1167	0.2213010015	0	0	0	1
ase-109581	5.8174883455	6.5586261957	6.4857970683	5.0944683631	5.1745254296	5.1074065169	5.2690462915	5.2331989167	5.0678583479	0.8704	0.6145832704	0	0	0	0.9844	0.9994231332	0	0	0	0.7712	0.6955837702	0	0	0	-1
ase-109750	5.1687545869	5.6959522065	5.8168797335	4.6842515666	4.7171485025	4.7510866915	4.6892202712	4.7069219242	4.9318059412	0.9450	0.6286798231	0	0	0	0.6128	0.933455855	0	0	0	0.5386	0.5939669971	0	0	0	-1
ase-109771	5.6432426042	5.9748150964	5.8369917329	4.9225638845	5.3148278107	5.1989451995	4.8429628659	5.1013334771	4.9945391318	0.9174	0.6233436807	0	0	0	0.9520	0.9994231332	0	0	0	0.9241	0.7314226666	0	0	0	1
ase-109792	5.5843028986	5.8094844976	6.0912329571	4.7622099315	4.7678253658	4.8572260386	4.8383544345	4.9552220886	5.1335128412	0.3175	0.362320992	0	0	0	0.3132	0.6569200574	0	0	0	0.6024	0.6269709899	0	0	0	-1
ase-109954	5.716028014	6.7941305487	5.9133109106	5.9558015609	6.939720967	5.9596344044	5.4442420018	6.2257292404	5.4673203665	0.9699	0.6327472455	0	0	0	0.8209	0.9977827272	0	0	0	0.6947	0.6684719907	0	0	0	1
ase-110031	5.082764088	5.671933718	5.7483294003	4.6739876139	4.6789406773	4.7331127732	4.7055749025	4.7288241272	4.7531597116	0.7471	0.5861355556	0	0	0	0.8910	0.9977827272	0	0	0	0.7570	0.6905864674	0	0	0	-1
ase-110241	5.2732089713	5.3829899006	5.6474846674	4.9855824977	5.8355199468	5.1264374001	4.9084098656	5.5134240646	5.0178553113	0.0005	0.0024935237	1	1	1	0.0048	0.0398535186	1	1	1	0.0075	0.0264403954	1	1	1	1
ase-110365	5.3118367161	6.0587036068	6.0610908624	4.7731931083	5.0431769457	4.7823283389	4.9278644988	5.8345111657	4.942468315	0.0079	0.0213821064	1	1	1	0.2108	0.4997084641	0	0	0	0.0009	0.0055103741	1	1	1	-1
ase-110395	5.1294293665	5.2980418075	5.349376857	4.7164909561	4.889544063	4.8346046632	4.8235481883	5.20892339	5.210401769	0.8191	0.6037372822	0	0	0	0.8285	0.9977827272	0	0	0	0.9196	0.7309905529	0	0	0	-1
ase-110420	5.3717817395	5.9110345566	5.9377645408	4.7956635492	4.9940039994	5.1313868917	4.8401779099	5.0244228479	5.2877521966	0.2662	0.319988728	0	0	0	0.6134	0.9338823119	0	0	0	0.2320	0.3553940914	0	0	0	-1
ase-110427	5.4014964331	5.6788692631	5.9322251057	5.429603448	6.0069863054	6.3863154004	4.9788634586	5.32482917	5.592915141	0.7836	0.596524674	0	0	0	0.7187	0.9815675557	0	0	0	0.9510	0.7376886733	0	0	0	1
ase-110439	9.0927616096	8.8276645414	8.6028360098	9.1254975409	8.7406501557	8.4710685285	9.0824487737	8.6425987495	8.3461638159	0.7815	0.5959743459	0	0	0	0.8670	0.9977827272	0	0	0	0.7179	0.6766605441	0	0	0	1
ase-110460	4.9195928329	5.5268800501	5.84965778	4.6809662541	4.7077498484	5.1245405491	4.8785764898	4.9089313508	6.6274239485	0.0126	0.030606135	1	1	1	0.4947	0.8515820854	0	0	0	<.0001	6.1577482E-6	1	1	1	-1
ase-110573	6.2373893559	6.7339576033	6.5004854	5.2389387469	5.6436317287	5.6615743992	5.7714107464	6.0399651475	6.5090396704	0.0243	0.0503692328	1	1	0	0.3606	0.7182696657	0	0	0	0.0017	0.0086657064	1	1	1	-1
ase-110588	5.4000347406	5.7704497216	6.0125141811	5.3105482627	6.5891869523	5.3881757987	4.9484139302	5.6068528236	5.06931902	0.0002	0.0014512065	1	1	1	0.0004	0.0101474095	1	1	1	0.0004	0.0031050756	1	1	1	1
ase-110589	5.0565694129	5.517789255	5.6483344628	5.097122756	6.2733758813	5.2321382	4.7246415669	4.8144734355	4.7933810529	0.0299	0.0587568422	1	1	0	0.0008	0.0139468887	1	1	1	0.4031	0.5089588012	0	0	0	1
ase-110737	5.0186670975	5.1455334191	5.2108367589	4.7766307864	4.8553822085	4.7136735692	4.7817771943	4.7856450139	4.7356539894	0.0897	0.1391452915	1	0	0	0.0958	0.2895656342	0	0	0	0.3247	0.4458227981	0	0	0	1
ase-110861	5.4261307935	6.0961297984	6.1009221876	5.0111916992	5.4226125943	5.5096068095	4.7759929488	4.9717417709	4.9778456782	0.8303	0.6067951501	0	0	0	0.7621	0.9889560188	0	0	0	0.9941	0.7472876905	0	0	0	1
ase-111039	5.6240435368	6.1857390102	6.9909448494	4.709733747	4.6981174035	4.7716864314	4.7153614424	4.7155959919	4.8402128078	<.0001	0.0003285125	1	1	1	0.0021	0.0245357358	1	1	1	0.0032	0.0138929816	1	1	1	-1
ase-111185	5.6994172015	5.9444854596	6.2749976206	5.1794553113	5.8356210174	5.1783585359	4.9513639618	4.9864380421	4.9550719289	0.0100	0.0257311825	1	1	1	0.0039	0.0355342213	1	1	1	0.0967	0.1926483007	1	0	0	1
ase-111221	5.6733094263	5.9912912382	6.2121253926	6.3399177114	6.8995804053	7.1669752457	5.367321339	5.7081287925	5.9896243846	0.8318	0.6069821854	0	0	0	0.8939	0.9977827272	0	0	0	0.8207	0.7097649884	0	0	0	1
ase-111280	6.2961228772	6.3584022845	6.4436651971	5.1071464436	5.3132874464	5.1372414047	5.4129997023	6.1778024358	5.6192936595	0.0824	0.1305441385	1	0	0	0.4342	0.7957413294	0	0	0	0.0237	0.0647041098	1	1	0	-1
ase-111348	5.7663008028	6.3786993707	6.4702990106	5.3022243807	5.2558405499	6.5041620822	6.1332260347	6.1556155299	7.6236539579	<.0001	0.0000226184	1	1	1	0.0005	0.0114248851	1	1	1	<.0001	0.0001431285	1	1	1	-1
ase-111531	5.6861919533	6.9399215952	7.2105044124	4.7074078066	4.8599487881	4.9480332276	4.6716814931	4.7009774025	4.7615578115	0.3641	0.3995775426	0	0	0	0.5607	0.9015444951	0	0	0	0.4955	0.5711115838	0	0	0	1
ase-111593	5.4033408182	5.1647754753	5.3964894193	5.3272474152	4.8674157209	5.7117301244	5.1500676861	4.7921640882	5.4002734888	0.0401	0.0741887247	1	1	0	0.0527	0.1878700646	1	0	0	0.1363	0.2466607417	0	0	0	1
ase-111595	5.8355047731	6.6588933706	6.2365547418	5.6203914286	5.8353830676	5.9951840426	6.6492022847	6.6978581787	7.4440907252	0.0041	0.0126951402	1	1	1	0.1365	0.3710571479	0	0	0	<.0001	0.0005084247	1	1	1	-1
ase-111643	5.1467180779	5.6658270507	5.4749120588	4.7176265475	4.7263692708	4.7952140959	4.7658117498	4.7319543218	4.9400366541	0.0015	0.0059319553	1	1	1	0.0549	0.193652186	1	0	0	0.0034	0.0144020082	1	1	1	-1
ase-111660	5.2771051296	5.6429864587	5.7880606908	5.1700588673	5.6304649265	5.6133535457	4.91838375	5.0746001883	5.1170415513	0.4211	0.4387855434	0	0	0	0.4612	0.8185447701	0	0	0	0.3977	0.5053370224	0	0	0	1
ase-111750	5.7291085049	5.4353154257	5.7863190661	5.1623939069	5.0659540793	6.0143073544	4.9700692648	4.8814330419	5.7650188983	0.1838	0.2433722524	0	0	0	0.3358	0.6859280335	0	0	0	0.3667	0.4811521293	0	0	0	1
ase-111818	5.7014599959	6.4727808363	6.3534984407	5.1944535782	6.6410787627	5.4564521417	4.8202326667	5.7419401557	5.0307540208	0.0023	0.0082275289	1	1	1	0.0036	0.0336918789	1	1	1	0.0180	0.0523259865	1	1	0	1
ase-112024	5.4117182198	6.2095179911	6.1956076658	4.7269650154	4.8634832794	5.0304695323	4.795922579	5.0526195711	5.5564066708	0.0497	0.0877713792	1	1	0	0.3769	0.7365528847	0	0	0	0.0177	0.0517027094	1	1	0	-1
ase-112027	4.8863615319	5.7520295467	5.5732204266	4.7038944555	4.6945155803	4.967703702	4.7144431097	4.7470739872	5.3042099126	0.0001	0.0009523999	1	1	1	0.0147	0.0789512068	1	1	0	0.0005	0.0031567066	1	1	1	-1
ase-112066	5.0293364405	5.1962291021	5.1885763843	4.9964737794	4.7183238351	4.740397422	4.7162859147	4.7086711098	4.7737508607	0.7713	0.5927589645	0	0	0	0.9002	0.9985551697	0	0	0	0.5969	0.6249598389	0	0	0	1
ase-112069	5.2025144529	5.6924347063	6.0077861097	4.7387428101	4.9403350354	4.733577538	4.8160612144	5.3856143984	4.9162096882	<.0001	0.0006114326	1	1	1	0.0049	0.040101279	1	1	1	0.0002	0.0020277629	1	1	1	-1
ase-112094	6.0572557741	6.2427557561	6.2106409076	5.3483118339	5.2237366497	5.4192256658	5.552150809	5.6590658068	5.7478381705	0.4028	0.426348087	0	0	0	0.4432	0.8043868099	0	0	0	0.4999	0.5737317743	0	0	0	-1
ase-112136	5.742267142	6.0660643397	5.8219002434	5.3705427384	5.6960506776	5.6851438723	5.5309450057	5.9071985004	5.9336427137	0.2845	0.3350632086	0	0	0	0.4763	0.8324882767	0	0	0	0.2378	0.3615215618	0	0	0	-1
ase-112164	5.1543790375	5.6723121832	5.6998801234	5.6652175221	7.0306106885	5.7883002131	6.199177741	7.5983196002	6.2784577122	<.0001	0.000070595	1	1	1	0.0006	0.0121881086	1	1	1	<.0001	0.0000930735	1	1	1	-1
ase-112238	5.381492681	6.0547555617	5.9930891503	5.0302298822	4.9674201399	5.831790517	5.1446256583	5.1310269547	6.2574412061	<.0001	0.0001320245	1	1	1	0.0020	0.0240826028	1	1	1	<.0001	0.0001892513	1	1	1	-1
ase-112290	5.2144466554	5.864033755	5.9027025412	5.1575235581	5.9554477808	6.0855706995	5.1831212605	6.090921022	6.1932458563	0.7076	0.574355643	0	0	0	0.7464	0.9863319422	0	0	0	0.7510	0.6890080033	0	0	0	-1
ase-112399	5.182870709	5.5571365134	5.7707913726	5.0094099373	5.4264698427	5.6610927957	4.8496713557	5.0485346222	5.2899115856	0.8934	0.620062905	0	0	0	0.9333	0.9985551697	0	0	0	0.8895	0.725142868	0	0	0	1
ase-112463	6.1936377168	6.6631558022	6.5295861486	5.1332707058	5.2314636886	5.1034564801	5.1372807648	5.2308002931	5.3060540874	0.6044	0.5352978352	0	0	0	0.9847	0.9994231332	0	0	0	0.2743	0.3976409259	0	0	0	-1
ase-112507	4.7428536158	5.1608745391	5.0485717557	4.7416139929	4.8298146848	5.5197962998	4.6866879141	4.7140833196	5.0014272071	0.0001	0.0009877039	1	1	1	<.0001	0.0025659004	1	1	1	0.0002	0.0018930217	1	1	1	1
ase-112555	5.5083286561	6.4121930704	6.09781871	4.7607684821	5.6405927719	4.7454232881	4.9940927411	6.1735276326	4.8785734849	0.0004	0.0023253634	1	1	1	0.0286	0.1246974382	1	0	0	0.0010	0.0055913592	1	1	1	-1
ase-112588	5.7142801871	6.1104087811	6.2138829013	5.065235761	4.8847932209	5.4188120141	5.2576862256	5.1344165822	5.8090681727	0.0092	0.0242258765	1	1	1	0.0914	0.2800702652	0	0	0	0.0066	0.0239241342	1	1	1	-1
ase-112600	5.1869693513	5.7506310033	6.2155204605	5.2831533386	6.1302986181	6.6070893492	4.7958461148	4.9788017466	5.3055984319	0.8513	0.6097469789	0	0	0	0.9777	0.9994231332	0	0	0	0.4806	0.5615877743	0	0	0	1
ase-112621	5.2438010049	5.8730224316	6.2382805762	4.70956766	4.6891235384	4.7493803665	4.6992572375	4.8109043602	4.8617275331	0.0110	0.0277651719	1	1	1	0.0689	0.22769101	0	0	0	0.0635	0.1391482507	1	0	0	-1
ase-112635	5.3430320945	6.0506656815	5.9215507359	4.7492510724	5.2213864287	4.8411383721	4.8357406091	5.7663334012	4.9302113547	0.0066	0.0185145991	1	1	1	0.2152	0.5073675977	0	0	0	0.0005	0.0036145191	1	1	1	-1
ase-112855	5.5914836733	6.198164396	6.6491596204	4.7264677871	4.789270425	4.8150837033	4.7772870699	4.8172285191	4.9266979578	0.0142	0.0334911326	1	1	1	0.0562	0.1968962361	1	0	0	0.1207	0.2267774425	0	0	0	-1
ase-112960	4.8960641044	5.332680411	5.1233581758	4.7125796864	4.7344301774	4.9004543939	4.6764063352	4.6856464153	4.7144731493	0.0077	0.0207953317	1	1	1	0.0228	0.1060258573	1	0	0	0.1101	0.2119456615	0	0	0	1
ase-113010	5.5097190469	5.9412060804	6.2005675975	5.3260759733	5.7746182238	6.1344501666	4.8946316318	5.0196954474	5.4178819702	0.5697	0.5212170877	0	0	0	0.7260	0.9832091939	0	0	0	0.4379	0.5337787559	0	0	0	1
ase-113046	4.767235118	5.1533128983	4.8951051462	4.7038159552	4.7588646013	5.130270555	4.7114116525	4.7343235508	5.0954955334	<.0001	6.5843069E-7	1	1	1	<.0001	0.0015871121	1	1	1	<.0001	0.000022258	1	1	1	1
ase-113069	4.9984991632	4.8981094561	4.9255047974	4.9375574935	4.8896448243	4.9451155976	4.8372952365	4.7816119127	4.806408012	0.9465	0.6287368801	0	0	0	0.9112	0.9985551697	0	0	0	0.9900	0.7472876905	0	0	0	1
ase-113110	5.3436492153	5.1823053573	5.395830784	4.8288778558	5.3373351827	5.814990456	4.7705633827	5.0836212657	5.4950710557	0.6918	0.5688955267	0	0	0	0.7564	0.9873427028	0	0	0	0.8105	0.7065251523	0	0	0	1
ase-113160	5.4417020755	5.6641052977	5.804652682	4.8175904039	4.7461499407	4.860543995	4.7907869041	4.8656507629	4.9152207153	0.6831	0.5659762528	0	0	0	0.8955	0.9977827272	0	0	0	0.6154	0.6340330213	0	0	0	-1
ase-113231	5.1002112191	5.1869904772	5.6934445488	4.8050929493	5.2570789752	4.748372917	4.8073906542	5.2744034087	4.7924142078	<.0001	4.9177001E-7	1	1	1	<.0001	0.0012792528	1	1	1	<.0001	0.0000862755	1	1	1	-1
ase-113364	6.2350769927	6.2899944931	6.3865253229	6.1035463634	6.4086794566	5.964606537	5.6568199461	5.9659882024	5.4972494332	0.0424	0.0776681441	1	1	0	0.1584	0.4088163475	0	0	0	0.0281	0.0743656581	1	1	0	1
ase-113434	5.5519568837	5.8154379341	5.7439938512	5.1506002179	5.7924881728	5.6309201148	4.9339275961	5.2437348453	5.1896017955	0.8955	0.6203005221	0	0	0	0.8172	0.9977827272	0	0	0	0.9531	0.7382252435	0	0	0	1
ase-113449	6.056739797	5.7880844112	5.8006989049	6.7390855053	7.2645474764	6.9798485758	6.1882137949	6.6133593328	6.3102764293	0.2674	0.3210639213	0	0	0	0.4499	0.8096902624	0	0	0	0.1980	0.3187854395	0	0	0	1
ase-113466	5.8292509532	6.6752251017	6.2440591795	5.0841830501	5.4161099209	5.1546357682	5.4662331634	6.2162066201	5.8898298266	0.5290	0.5027065589	0	0	0	0.5243	0.8781952623	0	0	0	0.6632	0.6539708351	0	0	0	-1
ase-113467	5.1853227981	5.6596030195	5.6141264652	5.1583655446	6.1894699498	5.3035337063	4.8551694944	5.2714686777	4.8974692243	0.0223	0.0469741638	1	1	1	0.0115	0.0669086836	1	1	0	0.0513	0.118358396	1	0	0	1
ase-113489	5.4947453539	6.2129751201	6.3590441026	5.9592119041	6.9781147997	7.197064996	5.1213046989	5.7004063511	5.9596646891	0.7318	0.5813082852	0	0	0	0.8414	0.9977827272	0	0	0	0.6243	0.6371985856	0	0	0	1
ase-113541	8.6321418747	8.6411591593	8.8429542565	8.6004999912	8.5990172855	8.7329100901	8.5297138368	8.5361514979	8.7079472711	0.7985	0.6002979731	0	0	0	0.7934	0.9927257417	0	0	0	0.8569	0.7182364532	0	0	0	1
ase-113547	5.1918365161	5.5235650349	5.5116996097	4.7892384118	4.7740365393	4.9438560635	4.7974631504	4.7669565482	4.9615720614	0.0749	0.1215196541	1	0	0	0.2257	0.524082387	0	0	0	0.1320	0.2419150654	0	0	0	-1
ase-113566	6.1306733851	5.9018187431	6.2396519429	6.2480744996	5.9511385209	7.0810946024	5.2270306978	5.0954630946	5.6277906135	0.1028	0.1549367495	1	0	0	0.0563	0.1970647619	1	0	0	0.4452	0.5386478964	0	0	0	1
ase-113640	5.7821968705	6.2064426621	6.2850741217	5.6763865556	6.2332514566	6.2243151291	5.4224357824	5.8928557666	5.8055519413	0.6351	0.5489730249	0	0	0	0.8156	0.9977827272	0	0	0	0.4460	0.5391050657	0	0	0	1
ase-113668	5.3442388886	5.5004202052	5.4039345252	5.3201555987	5.6944905382	5.4981293067	5.5703881877	6.3438260987	5.958703517	0.4018	0.4255995054	0	0	0	0.7041	0.9758503379	0	0	0	0.2475	0.3718666757	0	0	0	-1
ase-113687	6.502389777	6.9891956608	6.4245064809	6.1756070905	6.2552183206	6.1355453029	5.9982686958	5.9069892552	5.4431160937	0.6340	0.5484825234	0	0	0	0.4997	0.8561982861	0	0	0	0.8780	0.7246775514	0	0	0	1
ase-113752	5.4797428597	6.4598196968	5.6301845221	5.4089448209	5.9464536592	5.6270605706	5.2686122773	5.7851571786	5.4105653278	0.0868	0.1358760679	1	0	0	0.1972	0.4744688093	0	0	0	0.0809	0.1682274534	1	0	0	1
ase-113770	6.0807381643	6.3239208852	6.6562300896	5.9865005601	6.6112609514	6.9775240264	5.8711416343	6.4295861754	6.6884921386	0.9453	0.6286798231	0	0	0	0.9348	0.9985551697	0	0	0	0.7556	0.690302121	0	0	0	1
ase-114114	5.0432555819	5.353276665	5.5412502102	4.7533964687	4.6953032756	4.7512154951	4.7278507482	4.7274485706	4.7932048087	0.3047	0.3523684545	0	0	0	0.4552	0.8134044526	0	0	0	0.4726	0.558225935	0	0	0	-1
ase-114322	5.5563889692	6.0029988942	6.2472174076	4.7544787396	5.0521905965	4.8495381552	4.8624503797	5.1822650055	5.0536011701	0.0023	0.0080794777	1	1	1	0.0175	0.0889015749	1	1	0	0.0359	0.090103081	1	1	0	-1
ase-114406	5.480030199	6.1921297236	6.4411947968	5.0043632909	5.3908149858	5.2019410106	4.9212940182	5.4388420899	5.1192739937	0.1263	0.1812133826	1	0	0	0.3502	0.7050244526	0	0	0	0.1808	0.3008028478	0	0	0	1
ase-114421	6.1205570108	5.2739794326	6.3639701185	5.4266471137	5.2585633601	5.3532203135	5.4682806865	5.3238167299	5.4789102374	0.0002	0.0012916375	1	1	1	0.0061	0.0462509119	1	1	1	0.0001	0.0012263645	1	1	1	-1
ase-114448	5.6069133488	5.8090962843	5.8085276644	5.0657025245	5.7384582718	5.5751011347	4.7908238691	4.9519347174	4.937890361	0.8368	0.6071746097	0	0	0	0.7894	0.9925414722	0	0	0	0.9807	0.7454493718	0	0	0	1
ase-114570	5.8122993282	6.1778831887	5.9337217504	5.5856357272	5.4884094541	6.1773843471	5.8872012189	5.7030977884	6.7954645092	<.0001	0.000467811	1	1	1	0.0105	0.0628541654	1	1	0	<.0001	0.0000211884	1	1	1	-1
ase-114572	5.2205353463	5.8672565243	5.8695497916	4.7409620773	4.7746538994	4.8346395925	4.7981349217	4.7971569173	5.115667081	0.1415	0.1974625662	1	0	0	0.7329	0.9839705611	0	0	0	0.0632	0.1389383114	1	0	0	-1
ase-114623	4.7129242956	5.1958233389	5.0442162105	4.7167960013	5.7885262055	4.6565904106	4.6729017068	4.9326364706	4.6779872118	0.0135	0.0323008345	1	1	1	<.0001	0.0024691338	1	1	1	0.1362	0.246627622	0	0	0	1
ase-114702	6.2538797437	6.5449041238	6.5801981978	6.2362558051	6.6101458909	6.630054344	6.0686748033	6.4578631172	6.489408931	0.9653	0.6323358022	0	0	0	0.9593	0.9994231332	0	0	0	0.9862	0.7472876905	0	0	0	1
ase-114814	5.2942501471	6.1866464829	5.8806897885	5.1557741564	6.062015133	5.949758559	5.267476808	6.3646408166	6.1553061128	0.5605	0.517623912	0	0	0	0.5758	0.9115176975	0	0	0	0.6605	0.652807769	0	0	0	-1
ase-114910	5.9205296036	5.8010195286	5.9228750626	5.3683480414	5.4205391479	5.4487780976	5.579801461	5.8893602186	5.9488617233	0.7223	0.5792319776	0	0	0	0.7562	0.9873427028	0	0	0	0.7302	0.6803294478	0	0	0	-1
ase-114977	5.7512988047	6.1818555619	6.2293161797	5.6834966939	6.3813726769	5.6784986211	5.4872907273	6.1589951242	5.5395998071	0.0060	0.0170683773	1	1	1	0.0431	0.1633757011	1	0	0	0.0022	0.0103337237	1	1	1	1
ase-114980	5.2427807385	5.7203377983	5.6434000304	5.0493838079	5.5395364744	5.6136961438	4.7596261249	4.925012331	4.9053686383	0.6671	0.5597479121	0	0	0	0.6495	0.9500128304	0	0	0	0.7794	0.6971220946	0	0	0	1
ase-115079	6.9586425205	6.7262820813	7.2870753915	5.8488563973	5.8446369432	6.8368309708	5.9074209439	5.5560733119	6.3339943973	0.3759	0.4079252946	0	0	0	0.3827	0.741127219	0	0	0	0.5678	0.6099939903	0	0	0	1
ase-115099	5.1224369636	5.4818389553	5.1865117686	4.7112807654	4.8362187253	4.7496969747	4.7006294787	4.8494920217	4.7373738614	0.0419	0.077053781	1	1	0	0.1305	0.3594797094	0	0	0	0.1628	0.2808600453	0	0	0	1
ase-115122	5.0525269642	6.1253997251	5.702556922	4.7765480974	5.3263783803	5.1136978386	4.7260710895	4.9477541727	4.8236083918	0.0968	0.1475356978	1	0	0	0.2673	0.588459385	0	0	0	0.0626	0.1377320155	1	0	0	1
ase-115215	5.2782099615	5.9710884837	5.6258648449	4.7703533221	5.0477703419	4.8240702642	4.9146829991	5.3958667182	5.1436856566	0.4228	0.439942261	0	0	0	0.4983	0.8555480876	0	0	0	0.5226	0.5854305646	0	0	0	-1
ase-115568	5.7093731223	6.1224281905	6.6111810083	4.936029237	5.4684532572	5.0873117997	4.9615955658	5.613025664	5.2061217561	<.0001	0.0002383801	1	1	1	0.0022	0.0253150423	1	1	1	0.0004	0.0027187521	1	1	1	-1
ase-115632	5.1223846617	5.5077227607	5.2159042855	4.9061606782	5.6158616144	4.9103218191	4.7389022948	4.9421870455	4.7352001805	0.4198	0.438158795	0	0	0	0.1170	0.3325781911	0	0	0	0.5879	0.6210678962	0	0	0	1
ase-115723	4.8259674781	5.5372505952	5.0466922012	4.6743944148	4.7148579062	4.8017251526	4.6657585748	4.6621275508	4.9136117865	<.0001	0.0002394635	1	1	1	0.0010	0.0157446484	1	1	1	0.0006	0.0037474332	1	1	1	-1
ase-115808	5.320945959	5.8827239252	5.8805835605	5.2812388499	5.3053372644	6.2586893026	4.9825238349	4.9548864269	5.7005708435	0.0005	0.0026382333	1	1	1	0.0059	0.0450072339	1	1	1	0.0003	0.0023117832	1	1	1	1
ase-115930	5.2422989411	5.3160338921	5.869505498	4.8030961734	4.8421744868	5.0977895019	4.9773889017	5.0840530568	5.3403247005	0.0306	0.0599485889	1	1	0	0.1222	0.3429307794	0	0	0	0.0917	0.1853560809	1	0	0	-1
ase-11602	4.937811911	5.5205580179	5.4038401394	4.9200981156	4.9618244851	5.8838092553	4.720873912	4.7366962305	5.1148122256	0.0009	0.0041251018	1	1	1	0.0007	0.0129068267	1	1	1	0.0004	0.0029445525	1	1	1	1
ase-11608	5.0984655262	5.5923913904	5.765608744	4.8580835307	5.637026764	4.8550171715	4.7318730469	5.0620547522	4.7590451668	0.0006	0.0031218444	1	1	1	0.0005	0.0115154715	1	1	1	0.0092	0.0308143283	1	1	1	1
ase-116246	5.5269387583	6.032062176	5.9770308481	4.9392726228	4.910390827	5.4087909497	5.1828038631	5.1088263893	6.1780550069	0.0002	0.0011255753	1	1	1	0.0195	0.0953894033	1	1	0	<.0001	0.0001528574	1	1	1	-1
ase-116510	5.3236021893	5.610317578	6.7119334668	5.0425836349	5.3350321318	5.3978631229	5.1111199256	5.5702556431	5.5144604332	0.0231	0.0482709205	1	1	1	0.1239	0.3460283828	0	0	0	0.0856	0.1760425903	1	0	0	-1
ase-116600	5.4454955748	5.8615748719	6.2705217425	5.3956798551	6.0009810558	6.2962870173	4.9443516865	5.3583427025	5.5124668855	0.4732	0.4726488457	0	0	0	0.7508	0.9863319422	0	0	0	0.2420	0.3659949673	0	0	0	1
ase-116695	6.0955211552	6.4983881992	6.3137638466	6.0172373658	6.5534119275	6.3755896128	6.4916523448	7.1339536919	7.0031513229	0.9019	0.6215786656	0	0	0	0.9844	0.9994231332	0	0	0	0.7854	0.6991263779	0	0	0	-1
ase-11670	5.7686209778	5.7741958643	5.8253886253	5.1150374509	5.3805341734	5.2592266514	4.9894567826	5.1905583644	5.03726152	0.1623	0.2201728816	0	0	0	0.3662	0.7241898294	0	0	0	0.1738	0.2937485091	0	0	0	1
ase-116741	6.1095454464	6.6289397259	6.4532069731	5.9070274792	6.5213626215	6.3181229173	5.5426101581	6.0621994586	5.9507876503	0.9407	0.6284669582	0	0	0	0.9375	0.9988666007	0	0	0	0.7530	0.6893438599	0	0	0	1
ase-11675	5.0656514657	6.1123624809	5.8948058464	4.6698389551	4.6989867778	4.7715753705	4.694950561	4.7059853706	4.8182814374	0.0200	0.0433428871	1	1	1	0.1288	0.3566154221	0	0	0	0.0831	0.1722328797	1	0	0	-1
ase-116816	6.2970790308	5.8537091978	6.6826781681	5.1361469499	4.9326303089	6.1045830051	5.1151607281	5.0888932517	5.9194639262	0.5774	0.5246282337	0	0	0	0.4421	0.8043778229	0	0	0	0.9965	0.7472876905	0	0	0	1
ase-116854	5.7592056438	6.3004761799	6.0129974064	4.9259600922	4.975476821	4.8079692306	5.0310350524	5.172134247	5.0655739243	0.3576	0.3948183585	0	0	0	0.5769	0.9121343617	0	0	0	0.4035	0.5092802849	0	0	0	-1
ase-116867	5.4797675609	5.9208120574	5.8989072113	4.8854089133	5.0771134026	5.0613250186	5.1313685085	5.3252396475	5.5628303485	0.4681	0.4692545158	0	0	0	0.9774	0.9994231332	0	0	0	0.2579	0.381509851	0	0	0	-1
ase-116976	6.1643439226	6.7125721108	6.7005729635	5.7304602276	5.7680811604	5.9739269845	5.4601519506	5.3745657599	5.6628893951	0.5082	0.4924168863	0	0	0	0.6546	0.9518749178	0	0	0	0.5211	0.5849535983	0	0	0	1
ase-116987	5.4488957242	5.6938020236	5.8525866529	5.549374325	5.897177564	6.2443808454	4.9817720322	5.1903795834	5.3097637016	0.7614	0.589833327	0	0	0	0.5798	0.9136564146	0	0	0	0.8130	0.7072472853	0	0	0	1
ase-117019	5.0044485207	4.8997780371	4.9357593538	4.6873466416	4.6943312144	4.6595970845	4.6750945976	4.7826829597	4.6633696576	0.7241	0.5792878585	0	0	0	0.8804	0.9977827272	0	0	0	0.7415	0.685493401	0	0	0	-1
ase-117046	5.6132867537	6.1617302584	6.132010874	5.2819314271	5.320245845	6.0504960668	5.0919748376	5.0785523423	5.6125560367	0.0064	0.0182045967	1	1	1	0.0231	0.1074070484	1	0	0	0.0073	0.0258300416	1	1	1	1
ase-117098	4.8813246996	5.1340204815	5.4069219615	4.8089499337	5.2690455069	4.7742775171	4.7899250092	5.0266078331	4.6654970952	<.0001	0.0001647449	1	1	1	0.0003	0.0087953545	1	1	1	0.0001	0.0011753552	1	1	1	1
ase-117234	6.7940047672	7.4545947108	6.857953142	5.394953647	6.3326547129	5.1362034084	5.5097631604	6.6758876746	5.5807933554	0.0553	0.0951766154	1	1	0	0.1179	0.33381907	0	0	0	0.0713	0.1528727732	1	0	0	-1
ase-117262	5.6037267569	5.7893417687	5.5976733936	5.792915372	6.4971060802	5.644635107	5.4520645888	5.8656721076	5.2838111335	0.0575	0.098314526	1	1	0	0.0878	0.2716502402	0	0	0	0.0630	0.1385648038	1	0	0	1
ase-117304	5.3829873621	5.9536410571	5.7359089221	4.8245123113	5.0263894458	4.7721171892	4.8764209764	5.3264330369	5.0431348578	0.7614	0.589833327	0	0	0	0.8723	0.9977827272	0	0	0	0.7443	0.6864889347	0	0	0	-1
ase-117319	6.2955851282	6.9203624633	6.3162968075	4.9111653743	5.5752522666	4.9540007504	5.5747215045	5.8928270722	5.1569093762	0.8753	0.6165968845	0	0	0	0.9756	0.9994231332	0	0	0	0.8410	0.7144229992	0	0	0	-1
ase-117434	6.5291684855	6.5790215429	6.4659574189	7.5356447321	7.5162432785	8.0763135605	6.6278185042	6.546551465	7.1179134846	0.0137	0.0326008937	1	1	1	0.0738	0.2385745601	0	0	0	0.0193	0.055342506	1	1	0	1
ase-117448	5.2888386338	5.8359925443	5.6412584121	4.9275152392	5.5598899907	4.9158507739	4.8424537922	5.3863828863	4.8385134503	0.0227	0.0476767333	1	1	1	0.0665	0.222045579	0	0	0	0.0828	0.1717169621	1	0	0	1
ase-117565	5.3144760229	5.6885704611	5.6455189546	5.2765622972	5.5995977746	5.5115549159	5.0278376135	5.2372434404	5.2975252224	0.8830	0.617323866	0	0	0	0.8719	0.9977827272	0	0	0	0.5854	0.619897228	0	0	0	1
ase-117626	5.1008315542	5.7660905684	5.5141107099	4.9667720048	5.9482255092	5.6966836713	4.9096620396	5.6173714638	5.3548240977	0.9810	0.6331749886	0	0	0	0.9988	0.9997730088	0	0	0	0.9526	0.7381983248	0	0	0	1
ase-117653	5.86940086	6.4936997126	6.1803179679	5.7022932297	6.9625862593	5.7375663494	5.0830736515	6.2784800145	5.1949443915	0.0014	0.0056110244	1	1	1	0.0143	0.0777073833	1	1	0	0.0008	0.0049326746	1	1	1	1
ase-117718	5.8444799165	6.0196334862	6.2039107048	5.4876905823	6.172979108	5.4138584614	5.3894896595	5.6978325816	5.1932808246	0.0055	0.016170851	1	1	1	0.0135	0.0746552083	1	1	0	0.0212	0.059506061	1	1	0	1
ase-117766	5.8467445439	6.1736774291	6.4495837908	6.0946918747	6.693270289	6.0890484169	6.0816020668	6.7789024752	6.1764438311	0.0029	0.0098826349	1	1	1	0.0357	0.1425335097	1	0	0	0.0008	0.0048391688	1	1	1	-1
ase-117959	5.688564802	6.1288159958	6.0000970848	4.8791697938	5.0250140779	4.8743037583	4.9535698501	5.3838457972	4.9910715787	0.3953	0.4206402194	0	0	0	0.9217	0.9985551697	0	0	0	0.2007	0.3222794926	0	0	0	-1
ase-117991	5.5189241566	5.8915146579	6.0940171218	6.0741271939	6.5165376793	6.7476082742	5.5160018011	5.8959061564	6.2162000258	0.7575	0.5887080394	0	0	0	0.9325	0.9985551697	0	0	0	0.5299	0.5898494381	0	0	0	1
ase-118054	5.9198345767	6.3129348624	6.1761568958	5.2148736641	6.0337864473	5.1729467705	4.892540956	5.3525315313	4.8612854292	0.0221	0.0466851274	1	1	1	0.0296	0.1274956018	1	0	0	0.1107	0.2130166585	0	0	0	1
ase-118103	5.1932293758	5.8855260085	5.8194437871	4.8413202256	5.6227120481	4.951585522	4.6749402312	4.8041189797	4.6648047801	0.1352	0.1904456173	1	0	0	0.0337	0.1374939992	1	0	0	0.7282	0.6798415215	0	0	0	1
ase-118111	5.4049478411	6.0020798234	5.9855303023	5.2279982652	6.1942687252	5.9384129359	5.374135477	6.6016764323	6.4087011666	0.5124	0.494820841	0	0	0	0.5607	0.9015444951	0	0	0	0.5864	0.6206968194	0	0	0	-1
ase-118156	5.3013429271	5.5246638507	5.6093874374	4.7720483983	4.87101704	4.725542714	4.7835904034	5.0969843022	4.7993708709	0.0568	0.0973525755	1	1	0	0.2997	0.6386931407	0	0	0	0.0851	0.1755241496	1	0	0	-1
ase-118200	5.4119205243	5.8221990309	5.960933865	5.0238730802	5.7230966809	5.1393414513	4.8775439218	5.3058969512	4.9097457054	0.0022	0.0080340343	1	1	1	0.0107	0.0636440409	1	1	0	0.0103	0.0339224107	1	1	1	1
ase-118204	5.2055436042	5.4827868999	5.8552594631	5.0654202042	5.3505986333	4.9246743976	5.1673065973	5.3847574819	4.9443524646	<.0001	0.0007983567	1	1	1	0.0009	0.0150405532	1	1	1	0.0013	0.0071212734	1	1	1	-1
ase-118226	5.8079733291	6.3133763577	6.4755138886	5.5553009588	5.7219880673	6.7587201325	4.9278264334	4.9831885687	5.5017357588	0.0318	0.0615520036	1	1	0	0.0243	0.1112032199	1	0	0	0.1209	0.2269350027	0	0	0	1
ase-118240	5.5137237518	5.5280309077	5.7313400943	5.117063537	5.0839243606	4.9566538116	5.2402900143	5.4786308894	5.0809372	0.0443	0.0804512937	1	1	0	0.2461	0.5566520551	0	0	0	0.0385	0.0948050622	1	1	0	-1
ase-118241	5.6595032199	6.3919927588	5.8829027199	5.3012111179	6.1313718731	5.3423869458	5.2252153391	5.9590731828	5.2336556231	0.1843	0.2437179105	0	0	0	0.3013	0.6400908989	0	0	0	0.1760	0.2957978754	0	0	0	1
ase-118331	5.5448002971	6.0175971736	6.3377056273	5.0224294675	5.3653239821	5.8410873291	5.8074785635	6.5565224489	6.992770908	0.4522	0.4599543552	0	0	0	0.4356	0.7972979566	0	0	0	0.4927	0.5694821328	0	0	0	-1
ase-118410	6.1002445076	6.2621524717	6.3249528031	5.1301271419	5.3486630427	4.9647867765	5.2600215885	5.8128314247	5.6007714528	0.0911	0.1406550549	1	0	0	0.0887	0.2738128799	0	0	0	0.1929	0.3139353142	0	0	0	-1
ase-118518	5.516724843	6.1006431501	5.9024682572	5.3638340663	5.4646467517	6.2724824182	5.0559503508	5.1003815934	5.7138004035	0.0004	0.0023978095	1	1	1	0.0047	0.0396010416	1	1	1	0.0008	0.004881297	1	1	1	1
ase-118636	5.8653774808	6.3520090831	6.2461930601	5.3485745394	5.7863508737	6.9254832018	6.0427067221	6.7522591149	7.1242113595	0.0034	0.0111714995	1	1	1	0.0019	0.0230941168	1	1	1	0.0276	0.0732217267	1	1	0	-1
ase-118705	4.7317740459	5.1654918383	5.2358803395	4.7140217176	4.7045340872	4.7139368994	4.6852085764	4.6850929753	4.6784646125	0.2746	0.3266787993	0	0	0	0.4959	0.8525113858	0	0	0	0.3724	0.4855995825	0	0	0	1
ase-118723	5.875541412	5.931022463	7.6848398051	5.3614325772	5.7707212224	6.8342200057	5.2572797772	5.6307359325	6.7717380153	0.0340	0.0649661292	1	1	0	0.1154	0.3298812973	0	0	0	0.0867	0.1776390867	1	0	0	1
ase-118933	5.7288775351	5.9359556096	5.9891381783	5.0066783303	4.93115219	5.4329998322	5.0006639472	4.9857574785	5.4115866426	0.0536	0.0929441732	1	1	0	0.1429	0.3812856065	0	0	0	0.1497	0.2633823189	0	0	0	-1
ase-118939	5.6241718337	6.3547290695	6.1165249437	5.815821559	6.6013840257	6.433812182	5.2612550321	5.843254179	5.6908544174	0.7535	0.5876892282	0	0	0	0.8407	0.9977827272	0	0	0	0.6422	0.6448400733	0	0	0	1
ase-118976	5.4367012247	5.8301026418	5.9509314489	5.0522542813	5.1460173219	5.4014942232	5.1487944955	5.2896954831	5.6326137267	0.4011	0.4249118002	0	0	0	0.6484	0.9500128304	0	0	0	0.3609	0.4778582294	0	0	0	-1
ase-118978	4.7930017028	5.1960702819	5.5442633538	4.7158285521	5.1483334928	4.7499930394	4.6892104604	4.8442758348	4.6748596039	<.0001	0.0007332522	1	1	1	0.0008	0.0138373216	1	1	1	0.0037	0.0152775895	1	1	1	1
ase-119240	6.4355262891	6.4364810475	6.9315343624	6.548126347	6.7552670635	6.8927454774	6.2326394532	6.4715821668	6.6214582523	0.1500	0.2066633594	0	0	0	0.2793	0.6078918911	0	0	0	0.1791	0.2992050137	0	0	0	1
ase-119279	4.9872205693	5.3889191208	5.3946118012	4.7091689371	4.8062420339	4.7854186946	4.8190213926	5.1136154535	5.1668249298	0.9429	0.6284669582	0	0	0	0.8809	0.9977827272	0	0	0	0.8078	0.7061094021	0	0	0	-1
ase-119376	5.8076128073	5.8895116383	5.8533704834	4.9487186006	4.8941044724	4.7923063941	5.0923967029	5.574456179	5.1579950153	0.2808	0.332546465	0	0	0	0.7971	0.9929752892	0	0	0	0.1101	0.2119456615	0	0	0	-1
ase-119783	5.2308821302	5.7301858744	5.4000917852	4.8635627551	5.3899568279	4.7543966806	5.0334419289	6.0892451479	4.961990466	0.0075	0.0203565935	1	1	1	0.1967	0.4742147556	0	0	0	0.0006	0.003713067	1	1	1	-1
ase-120329	5.9826789715	6.2216694022	6.6530634768	6.1855756316	5.9738906078	7.1426038667	5.2755832061	5.2387015047	5.8421242599	0.1107	0.1637737851	1	0	0	0.0650	0.2180154738	0	0	0	0.3614	0.4781415838	0	0	0	1
ase-12065	5.3369205015	6.0293929722	5.9221253255	5.8308078012	7.2179051122	5.8616487323	5.5222069344	6.7814770526	5.5152286169	<.0001	0.0000952104	1	1	1	0.0004	0.0101474095	1	1	1	<.0001	0.0001794222	1	1	1	1
ase-120779	6.4688620725	6.5388301065	6.8995515823	5.84326529	6.3229511541	5.6431776721	5.8031417039	5.8257611168	5.230045441	0.0340	0.0649661292	1	1	0	0.0191	0.0942400843	1	1	0	0.0905	0.1837981025	1	0	0	1
ase-121298	5.0322768292	5.5330085308	5.7405560187	4.9290781769	5.5641486809	5.9047869761	4.7278843948	4.8437995662	4.9304649045	0.9799	0.6331749886	0	0	0	0.6213	0.937542763	0	0	0	0.4744	0.5591317729	0	0	0	1
ase-121438	4.9195395482	5.4664859924	5.6262753929	4.9148799902	5.7005048327	5.6750416448	4.8518530006	5.2963659566	5.5379754547	0.7587	0.5895055471	0	0	0	0.4064	0.7666875782	0	0	0	0.5097	0.5795624102	0	0	0	1
ase-121485	5.9736319606	5.9432122072	6.4326318445	5.1077716814	4.9785124879	5.4160194372	5.201012644	5.5869076953	5.3397914133	0.0737	0.1199362354	1	0	0	0.8365	0.9977827272	0	0	0	0.0018	0.009123194	1	1	1	-1
ase-121490	5.3312871769	6.0029173095	5.3572581011	4.9765111604	6.1476613636	5.1205172719	4.962840585	7.2255079904	5.1332759513	0.0030	0.0100445323	1	1	1	0.1617	0.4144233552	0	0	0	<.0001	0.0000359987	1	1	1	-1
ase-121973	4.8448860048	5.3840977951	5.457647264	4.7086622427	4.9015857507	5.0524569422	4.6953440801	4.7468366401	4.8304360334	0.6939	0.568929999	0	0	0	0.6048	0.9293422683	0	0	0	0.9340	0.733822354	0	0	0	1
ase-122029	5.3295564239	5.8004268065	5.9245825374	5.2947954904	5.7204708917	5.9403739947	4.8760706866	5.0755876479	5.1714650782	0.8745	0.6164427812	0	0	0	0.7445	0.9863319422	0	0	0	0.8728	0.7232391649	0	0	0	1
ase-12206	5.597442529	6.1941077564	5.9740820041	4.7700218295	4.7873140119	4.8056681941	4.9352696081	4.9885277038	5.1831240379	0.0677	0.1123940866	1	0	0	0.2945	0.6310910304	0	0	0	0.0920	0.1857510944	1	0	0	-1
ase-122333	5.6581615764	6.2414993302	6.4592245494	5.0858602809	5.6489403286	5.4674768203	5.1519308025	5.3029454018	5.4682523488	0.3710	0.4044443937	0	0	0	0.1865	0.4571726225	0	0	0	0.8547	0.717456222	0	0	0	1
ase-122450	6.2381482204	6.5619152292	6.4455845867	5.6446922115	6.0550079814	5.9681164787	5.1728887868	5.1743526805	5.1453343073	0.8161	0.6036325898	0	0	0	0.9268	0.9985551697	0	0	0	0.7167	0.6765260103	0	0	0	1
ase-122472	5.6872596836	5.4374208002	5.6256029977	5.7963771725	5.3209920686	6.4973196351	5.5563110474	5.2071988468	6.1615102689	0.0004	0.0022647028	1	1	1	0.0048	0.039925403	1	1	1	0.0008	0.0049473237	1	1	1	1
ase-122503	5.3949345357	5.3492214509	5.696093791	4.8438838388	5.1641669747	4.885645182	4.7530844511	4.9098362955	4.7687445465	0.0009	0.0040463043	1	1	1	0.0086	0.0566708871	1	1	0	0.0161	0.04819019	1	1	1	1
ase-122605	5.5403270787	5.774508963	5.7089205429	4.9544633635	4.9413288641	4.8787409946	5.2545088708	5.0719942141	5.0560547031	0.9097	0.6226014919	0	0	0	0.9905	0.9995301146	0	0	0	0.8631	0.7200199679	0	0	0	-1
ase-122641	4.9767169782	5.581493213	5.3856244462	4.7205852725	4.8531223961	4.7780134345	4.7327201729	4.8560628663	4.7841834848	0.2596	0.3140497558	0	0	0	0.4263	0.7888801256	0	0	0	0.4021	0.5083035633	0	0	0	-1
ase-122687	5.7885059359	5.9351884664	5.6135570871	5.6956402541	6.2714967612	5.8502814959	5.5936316065	6.0553133196	5.563563107	0.6522	0.5548654791	0	0	0	0.8080	0.9960340581	0	0	0	0.5542	0.6032726126	0	0	0	1
ase-122726	4.9095644502	6.5407012145	5.7929475776	4.7471642358	5.285192302	4.9978237455	4.8528615097	6.2181360228	5.6765403292	0.2216	0.278880039	0	0	0	0.1305	0.3594797094	0	0	0	0.4766	0.5593099061	0	0	0	-1
ase-122744	5.8227701424	7.0032867264	6.3360921096	4.8468466037	5.4331597066	4.8170362854	4.9934958237	5.8114333371	4.9199150998	0.5318	0.5041380396	0	0	0	0.7730	0.9890266116	0	0	0	0.1605	0.2783052442	0	0	0	-1
ase-122822	6.6887102048	7.6636134405	7.0731128675	7.0325974271	7.7400036137	7.5551864175	6.452989723	7.2486394445	6.9311941768	0.3106	0.3564205472	0	0	0	0.3818	0.7403827804	0	0	0	0.3974	0.5052463505	0	0	0	1
ase-122842	5.2409830481	6.0312256343	6.1670817281	5.1011955075	6.2742252807	5.22003705	5.2011767564	6.5518904716	5.389770143	<.0001	0.0000172839	1	1	1	0.0003	0.009457204	1	1	1	<.0001	0.0001159925	1	1	1	-1
ase-122879	5.5493947289	6.054442874	6.3052552794	4.9400240277	5.0309214545	6.1985839371	4.8992473735	4.9179412246	5.4455059765	0.0316	0.0612995096	1	1	0	0.0103	0.0624771222	1	1	0	0.3144	0.4363325049	0	0	0	1
ase-122889	6.0218457133	6.4820006596	6.2767060027	5.1261745823	5.3083265679	5.1755400778	5.5714180381	5.9866560728	5.8714575205	0.7045	0.5729064269	0	0	0	0.8052	0.99511537	0	0	0	0.7143	0.6759768567	0	0	0	-1
ase-123012	5.6353080168	5.9363651884	6.0587718469	5.034669355	6.1469299879	5.1693713275	4.8070610025	5.3352673251	4.8502743435	0.0199	0.0432168978	1	1	1	0.0324	0.1346647742	1	0	0	0.1784	0.2984424834	0	0	0	1
ase-123189	5.1101759583	5.676416999	5.6948784119	4.6934063309	4.7427094199	4.6881501495	4.6972829277	4.809840968	4.7695140001	0.6026	0.5345711173	0	0	0	0.6878	0.968784456	0	0	0	0.7464	0.6875685028	0	0	0	-1
ase-123339	5.1251628886	5.5084592133	5.895186297	4.8323585739	5.0523852278	5.2856473553	4.8818604249	5.3135069645	5.7279355104	0.6816	0.5655242628	0	0	0	0.4048	0.7642196709	0	0	0	0.8681	0.7220079603	0	0	0	-1
ase-12368	5.7446565235	5.8656606576	5.9951838649	6.3877038789	7.303010397	6.1089580042	5.7713551326	6.6770223794	5.5292037296	<.0001	0.000240015	1	1	1	0.0014	0.0197255209	1	1	1	<.0001	0.0003150397	1	1	1	1
ase-123750	5.6501358922	6.2517062941	6.2253058019	5.0632526624	5.1373057551	6.0370800564	5.0531949117	5.1449117852	6.1096374498	<.0001	0.0002341308	1	1	1	0.0024	0.0269236488	1	1	1	<.0001	0.0004495786	1	1	1	-1
ase-123818	5.3579710281	5.5881852417	5.5114202415	4.7647645715	5.1060669085	4.7693750996	4.8050121527	5.3071090977	4.7541526093	0.2686	0.3215777743	0	0	0	0.5894	0.9207009824	0	0	0	0.3236	0.4452454709	0	0	0	-1
ase-123897	5.706942918	6.1940650247	6.1577036114	4.9763927921	5.2481635038	5.9767538912	4.807697328	4.8311406895	5.1853769815	0.0118	0.029035284	1	1	1	0.0086	0.056764488	1	1	0	0.0392	0.096270363	1	1	0	1
ase-123909	5.0771989812	5.5023045427	5.2517793828	5.1600514354	5.6004116397	5.3817702598	4.9552993024	5.2106836183	5.1665111191	0.5361	0.5063498965	0	0	0	0.9058	0.9985551697	0	0	0	0.1745	0.2940943523	0	0	0	1
ase-123926	5.6505529049	6.5010117306	5.9919003917	5.895941768	6.4191933168	5.8967807446	5.3572257671	6.0058149978	5.291021897	0.7233	0.5792319776	0	0	0	0.9763	0.9994231332	0	0	0	0.6024	0.6269709899	0	0	0	1
ase-123998	7.0362156905	7.032162858	7.0785474222	6.5094900239	6.4835693778	6.5512348825	6.5098222714	6.4650998004	6.5354492359	0.9084	0.6226014919	0	0	0	0.9361	0.9985558631	0	0	0	0.8793	0.7246775514	0	0	0	1
ase-12437	5.1682123883	5.6824580584	5.1589513857	5.1047156754	5.5630834364	5.0414506273	5.0501466392	5.4737545296	4.9610817795	0.9731	0.6327502977	0	0	0	0.9939	0.9996141268	0	0	0	0.9593	0.7387486355	0	0	0	1
ase-124392	5.218860463	5.2881389247	5.4997716436	4.7609882159	5.5129144181	4.7433451274	4.6978870863	5.1163428457	4.7286096018	0.0673	0.1118508265	1	0	0	0.1193	0.3368611135	0	0	0	0.3144	0.4363325049	0	0	0	1
ase-124478	4.7887720789	5.5187550422	5.765240644	4.8628150965	6.5210592246	4.8989754905	4.7599244159	6.3442343506	4.7963074484	<.0001	0.0002577302	1	1	1	0.0020	0.0240418426	1	1	1	0.0017	0.0085829285	1	1	1	1
ase-12452	5.6241668854	5.8483849744	5.6065764006	4.9855972364	5.4251586478	4.9812988695	4.9833815583	5.4428611247	4.9346467064	0.2794	0.3311362224	0	0	0	0.5044	0.8608464238	0	0	0	0.2959	0.4187982998	0	0	0	1
ase-124589	4.9363778557	5.1228327326	4.8569212429	4.8533935838	4.9434466297	4.7198389474	4.7693885612	4.8598361093	4.6544545107	0.6155	0.5399995856	0	0	0	0.7720	0.9890266116	0	0	0	0.6157	0.6340401147	0	0	0	1
ase-124937	5.2891586902	5.9871062974	6.3491281914	4.7170682928	4.7576677139	4.8403719378	4.7324069976	4.7792584679	5.037620304	0.1599	0.2178840876	0	0	0	0.1422	0.3798323928	0	0	0	0.5639	0.6081645657	0	0	0	-1
ase-125452	5.3974035956	6.0274085215	6.2079286967	5.3378453551	6.2340548228	6.4626670419	4.8044485981	5.2247991273	5.4002075674	0.9329	0.6265471902	0	0	0	0.8834	0.9977827272	0	0	0	0.9794	0.7452942529	0	0	0	1
ase-125561	5.0675341617	5.6004401656	5.5343679011	4.7477666575	4.7692040758	4.7106506947	4.7466477004	4.9402705558	4.7009028378	0.4320	0.4462735383	0	0	0	0.9584	0.9994231332	0	0	0	0.2120	0.334484874	0	0	0	-1
ase-125678	5.3591863115	6.1696205855	5.8619581519	5.1197484096	5.501094707	6.0888545811	4.9256822424	5.1385888347	5.5937686081	0.0011	0.0047883125	1	1	1	0.0114	0.0663561317	1	1	0	0.0003	0.0025562586	1	1	1	1
ase-125683	6.0081948316	6.6776864605	6.5290353695	6.2282161768	6.0499322234	7.3098893612	5.1951291722	5.2328429643	5.8968179206	0.0001	0.0011008442	1	1	1	0.0004	0.0105874232	1	1	1	0.0014	0.0076526233	1	1	1	1
ase-125821	6.124263416	6.4572429603	6.3556888249	4.8426574642	4.9394450979	4.8513960916	5.0084316593	5.1915062099	5.1828601865	0.7667	0.5918614441	0	0	0	0.9559	0.9994231332	0	0	0	0.6979	0.6688518805	0	0	0	-1
ase-125822	5.8463255102	5.9746282924	5.9236766542	5.0023151981	5.7321450072	4.872031366	6.5120920861	6.5792718245	6.4849162043	0.1246	0.1793115098	1	0	0	0.0216	0.1021877569	1	0	0	0.8761	0.724484869	0	0	0	-1
ase-125924	5.96079137	6.1047795814	6.2525334582	4.9136135729	4.9957491782	5.7236738077	5.5002763744	5.7015091963	7.0069411346	0.0769	0.1243416392	1	0	0	0.3855	0.7450654161	0	0	0	0.0962	0.1918355652	1	0	0	-1
ase-126044	5.2674341131	5.8911095055	5.8768777016	4.8840176102	5.6718715979	5.3989755992	4.8235042087	5.2637813447	5.0465950596	0.2693	0.3220303745	0	0	0	0.3611	0.7191065124	0	0	0	0.2713	0.3947021724	0	0	0	1
ase-126165	5.2331295008	6.1297754005	5.8593759649	5.0973051808	6.4024113295	6.1376316409	4.7436165068	5.2389426211	5.1126023953	0.7911	0.5978153376	0	0	0	0.9860	0.9994231332	0	0	0	0.5217	0.5851411127	0	0	0	1
ase-126269	5.0781736148	5.8278914727	6.0266246041	4.7908086668	5.3044636864	4.8210643947	4.702933924	4.8532428777	4.743411856	0.0051	0.0150147858	1	1	1	0.0045	0.0386977917	1	1	1	0.0853	0.1757124284	1	0	0	1
ase-126394	5.0558998565	5.7142026925	5.5447963168	4.7263497521	5.003077912	4.9199551854	4.8391652022	5.5140951242	5.2560017136	0.9928	0.6345131786	0	0	0	0.5715	0.9077702644	0	0	0	0.5631	0.6081645657	0	0	0	-1
ase-127048	5.1819256723	6.2009608426	5.5514454823	4.7297026349	5.0079373337	4.7247558776	4.7415801549	4.9570432925	4.717423021	0.0046	0.0138653842	1	1	1	0.0458	0.1707123222	1	0	0	0.0184	0.0533781891	1	1	0	1
ase-127131	6.0038536298	6.3391018739	6.511158456	4.8053622252	4.8541446435	4.9247889434	4.9393232658	5.1426504432	5.1785938116	0.4918	0.4837705638	0	0	0	0.6662	0.9580704451	0	0	0	0.5654	0.6091389013	0	0	0	-1
ase-127156	5.4092814562	6.069728911	5.9869561751	4.7361263411	4.7715264467	4.867014321	4.8623280564	4.750590662	5.1917793621	0.0365	0.0686877133	1	1	0	0.4178	0.7776926457	0	0	0	0.0240	0.0655688996	1	1	0	-1
ase-127164	4.9946675849	5.7938174359	5.1973695998	4.8228376373	5.7871096982	4.743219142	4.7462983524	5.0525963134	4.7094427628	0.6248	0.5443567983	0	0	0	0.0396	0.1541442262	1	0	0	0.1150	0.2187776453	0	0	0	1
ase-127849	6.1628358988	6.47339027	6.2251585167	5.2295534244	5.085353098	5.0041258502	5.6350942623	6.0724969337	5.3895961847	0.6763	0.5634034724	0	0	0	0.6758	0.96251043	0	0	0	0.1674	0.2863419799	0	0	0	-1
ase-127930	5.2125377792	6.4359068565	5.8143278929	4.7782021209	4.7515744326	4.7965496506	4.7511848681	4.7291217916	4.7821865334	0.0159	0.0366323708	1	1	1	0.0990	0.2958225733	0	0	0	0.0918	0.1853560809	1	0	0	1
ase-128017	5.3104049108	6.0637117858	6.0825555025	4.7315417561	5.0738944588	5.023107056	4.8498775693	5.0408051372	5.4274033096	0.3443	0.3838015078	0	0	0	0.7252	0.9832091939	0	0	0	0.0456	0.1085103056	1	0	0	-1
ase-128197	5.2040641408	5.9587707131	5.939825905	4.7516196121	4.7778400633	5.3357312343	4.7537191681	4.7073315858	5.3512341262	0.0006	0.0028686211	1	1	1	0.0213	0.1010057765	1	0	0	0.0050	0.0192333756	1	1	1	1
ase-12826	5.128710433	5.4174316603	5.4320350803	5.0342917761	4.8614985881	5.7724421837	4.9965825317	4.8261261691	5.8097294564	<.0001	0.0002197519	1	1	1	0.0009	0.0152298877	1	1	1	0.0003	0.0026162127	1	1	1	1
ase-128486	5.4391250617	6.2383311914	6.5519647899	4.8322715528	5.0927042073	5.4209417471	4.8545678438	5.0754209025	5.5769767668	0.5849	0.5274795085	0	0	0	0.9541	0.9994231332	0	0	0	0.4251	0.5246306816	0	0	0	-1
ase-12849	5.5344983166	5.5334496796	5.9366771528	5.2680583586	5.3206611755	5.082840121	4.9948522526	4.9044395456	5.0071312381	0.0521	0.0909904373	1	1	0	0.0557	0.1957604713	1	0	0	0.1859	0.3057928945	0	0	0	1
ase-128517	9.1255021511	8.8255894956	8.6237932994	9.1781521547	8.8245490367	8.6373300015	9.1195951677	8.7565696099	8.510542596	0.9253	0.6248310341	0	0	0	0.9466	0.9994231332	0	0	0	0.7478	0.6880438594	0	0	0	1
ase-128530	5.2836309375	5.7387320216	5.5590104311	4.9752510966	5.3199793402	5.287113004	5.0145185312	5.4494880992	5.4355221599	0.3168	0.3620059506	0	0	0	0.5039	0.8602508108	0	0	0	0.3690	0.4829614607	0	0	0	-1
ase-128674	5.6958062034	6.0824347903	6.039527167	5.4714129884	6.6892220077	5.511270287	4.8968321229	5.344676256	4.8344873008	0.0088	0.0233835842	1	1	1	0.0052	0.0419658486	1	1	1	0.0537	0.1223549944	1	0	0	1
ase-128700	5.0807365642	6.1081699514	5.0556642386	4.6750063729	4.7167754127	4.7348460489	4.6931669691	4.8578789184	4.7822035038	<.0001	6.4269612E-8	1	1	1	<.0001	0.0004092182	1	1	1	<.0001	0.0000930735	1	1	1	-1
ase-128883	4.8918756131	5.1770082433	5.5291881767	4.686617888	4.6963694776	4.6628618279	4.6925010022	4.7036946891	4.7040928882	<.0001	0.0000506156	1	1	1	0.0002	0.007473112	1	1	1	0.0008	0.0048412666	1	1	1	-1
ase-128992	5.969713203	6.0315690194	6.6850625254	5.1522020832	5.9757433533	5.2982308874	5.7051200273	6.9900982589	6.0237500968	0.0013	0.0054494169	1	1	1	0.0348	0.1401971285	1	0	0	0.0100	0.0331337482	1	1	1	-1
ase-129088	5.3964664905	5.8955010857	6.0897935172	5.2947702869	5.2904126478	6.2304801563	4.7912611988	4.7775786817	5.0242109191	0.1502	0.2067356558	0	0	0	0.0401	0.1553297571	1	0	0	0.8099	0.7065251523	0	0	0	1
ase-129196	5.1625918849	5.4404370805	5.1749844777	4.7776260607	4.7779314749	4.8063810771	4.7838780633	4.8184616475	4.7628107276	0.0185	0.0409272387	1	1	1	0.0448	0.1682457776	1	0	0	0.1312	0.2408710049	0	0	0	-1
ase-129208	5.2425202046	5.4592020696	5.1530928133	4.6620491557	4.6873370473	4.6725171351	4.6911176706	5.0037157937	4.7929778973	0.6578	0.5565702272	0	0	0	0.6479	0.9500128304	0	0	0	0.8809	0.7249208013	0	0	0	-1
ase-12923	5.1650246924	5.6090455364	5.6124238459	4.9530229346	4.9258505865	5.6933092092	5.2089647629	5.2083692238	6.4692731955	<.0001	0.0005189474	1	1	1	0.0088	0.0574712756	1	1	0	<.0001	0.0001431285	1	1	1	-1
ase-12928	5.1475812237	5.4816611395	5.5254839296	4.7156168851	4.903541291	4.7316298239	4.6828171975	4.8355066795	4.6968400365	0.1518	0.2085190993	0	0	0	0.2860	0.6184529266	0	0	0	0.3433	0.4632145057	0	0	0	1
ase-12932	5.0623864802	5.4493298611	5.6463555153	4.7706371097	4.9217142389	5.0350055512	4.7206396897	4.7417801635	4.8117010463	0.3661	0.4005199564	0	0	0	0.5951	0.9246919098	0	0	0	0.3348	0.4550059601	0	0	0	1
ase-129368	5.3816191712	5.4532920921	5.6534913086	4.8124891482	4.837863545	4.8527791161	4.8684233532	4.8684633236	4.9676475391	0.3032	0.3509820759	0	0	0	0.3209	0.6654250511	0	0	0	0.5258	0.5876875965	0	0	0	-1
ase-129400	5.4571818046	6.7962587143	6.0364193933	5.4279098151	6.6780199525	6.4228320692	5.640150525	6.6234757508	6.8983818491	0.0127	0.0306725343	1	1	1	0.1956	0.4719213996	0	0	0	0.0024	0.0110371093	1	1	1	-1
ase-129622	5.6877846187	6.286289835	6.0142177418	5.2501358659	5.5579773974	5.6307555167	5.8156625002	6.0172962886	6.5639639314	0.0151	0.0351659415	1	1	1	0.2307	0.5316564792	0	0	0	0.0029	0.01290159	1	1	1	-1
ase-129895	5.1147314225	5.9650940251	5.4822066476	4.7541614226	5.0390858884	4.8426341587	4.7571366442	5.2580599457	4.8873015152	0.0474	0.0846963745	1	1	0	0.0274	0.1210465527	1	0	0	0.3707	0.4844692299	0	0	0	-1
ase-129936	5.0949437667	5.3760250924	5.562708241	4.6998260058	4.761049708	4.8091035509	4.7421406983	4.8329052769	4.8768753456	0.1691	0.2272380081	0	0	0	0.3449	0.6982195286	0	0	0	0.2938	0.4165781666	0	0	0	-1
ase-129983	7.1357377276	8.3166652577	7.6469421023	7.7671733055	8.2334849108	8.4723386787	7.2029713262	8.0040039886	7.9842404835	0.0034	0.0110279356	1	1	1	0.0120	0.0688186098	1	1	0	0.0087	0.0294834354	1	1	1	1
ase-13011	4.8245295938	5.6119547527	5.0562624904	5.3957151246	7.2716395922	6.3986631938	4.9989886062	6.515556897	5.5684718468	0.1943	0.2533882654	0	0	0	0.3857	0.7451553766	0	0	0	0.0153	0.0461944757	1	1	1	1
ase-130266	4.8173982399	5.3785077945	5.2132271842	4.6981996273	5.233508676	5.1684939172	4.6649917512	4.8433717078	4.7475113982	0.5413	0.5089937851	0	0	0	0.5294	0.8815377431	0	0	0	0.5869	0.6210678962	0	0	0	1
ase-130272	5.9722390878	6.6794896456	5.851733602	5.7554098913	6.1571661413	6.1040996063	6.3834568371	6.7717896868	6.847381648	0.0059	0.0168464073	1	1	1	0.0603	0.2062591182	0	0	0	0.0005	0.0033859508	1	1	1	-1
ase-130292	5.367107479	5.9001809299	5.8825695491	5.0110998915	5.2232817321	5.413002647	4.8684161545	5.2219698233	5.2356850989	0.4890	0.4824323853	0	0	0	0.3970	0.7574326789	0	0	0	0.8636	0.7202792505	0	0	0	1
ase-130361	4.7860741874	4.9060806757	5.3912119068	4.7558902018	4.9293129409	5.3420203075	4.6629521773	4.7677286003	4.9371210376	0.1729	0.2312664712	0	0	0	0.6919	0.9698957631	0	0	0	0.0021	0.0102048014	1	1	1	1
ase-130445	4.7328725817	5.1129708967	5.0848849725	4.6906099196	4.6764275184	4.7446287699	4.6634784658	4.6601249284	4.702737456	0.1501	0.2067242688	0	0	0	0.2453	0.5556444608	0	0	0	0.3489	0.4678781701	0	0	0	1
ase-13045	6.9570111073	6.8851509191	6.4529954823	6.568423635	7.4436238042	6.6060862764	5.9065956109	6.379340062	5.6916985864	0.3559	0.3934877216	0	0	0	0.4172	0.7770536764	0	0	0	0.4125	0.5160778634	0	0	0	1
ase-130464	5.5859018251	6.0731402653	6.1694481542	5.711881425	6.5671505346	6.420884408	5.2519635431	5.8748350454	5.9195311799	0.5569	0.5166529139	0	0	0	0.4893	0.8457618634	0	0	0	0.7930	0.7024625954	0	0	0	1
ase-130494	4.7259129936	4.9166412567	5.3312149681	4.70970262	5.2045183561	4.8166366269	4.6763908161	4.7605497281	4.6805772894	<.0001	0.000536375	1	1	1	0.0001	0.0046524522	1	1	1	<.0001	0.0008408897	1	1	1	1
ase-130548	5.695845479	5.9248631626	6.7023809473	6.0227766981	7.2286533006	6.3232490219	5.5353411157	6.5334821127	5.7713378626	<.0001	0.000160896	1	1	1	0.0010	0.0160511638	1	1	1	<.0001	0.000027018	1	1	1	1
ase-130667	5.6455831303	5.7855469324	5.9239854801	5.8441093607	5.464272492	6.9012515977	5.3954561832	5.4514753608	5.888658859	0.0064	0.0180180118	1	1	1	0.0006	0.0123116945	1	1	1	0.0409	0.0994189316	1	1	0	1
ase-130814	5.8534507113	6.1931456075	6.4354598298	5.6381695591	5.8475103609	6.7621319492	5.3867878469	5.4341013401	6.4626577775	0.0019	0.0070417081	1	1	1	0.0396	0.1542039963	1	0	0	0.0001	0.0012179979	1	1	1	1
ase-130831	5.0962917407	5.8005620868	5.6016484219	4.7871608504	5.4604002602	4.7735088461	4.9080887124	6.0474789086	4.8322006395	0.0001	0.0011008442	1	1	1	0.0160	0.0835692604	1	1	0	<.0001	0.0003190259	1	1	1	-1
ase-130868	5.199563496	5.6237557578	5.9628347574	4.747740007	4.8590543333	5.0117281672	4.7174366333	4.729012146	4.9210691272	0.2380	0.2942154455	0	0	0	0.3506	0.7054352039	0	0	0	0.4205	0.5220024142	0	0	0	1
ase-130941	5.1944199874	5.8394087518	6.1893874114	4.8947830567	5.8106657596	5.1478310173	4.8301860701	5.4993501399	5.0022124149	<.0001	0.0000936176	1	1	1	0.0002	0.0070925734	1	1	1	<.0001	0.0006609456	1	1	1	1
ase-130982	5.2531487159	5.9553469675	5.9118668741	5.3627983928	6.6516032197	6.1997013754	5.1101065605	6.1094913199	5.8337935256	0.2125	0.2717379773	0	0	0	0.2635	0.5840115224	0	0	0	0.2220	0.345422318	0	0	0	1
ase-131060	5.5093131182	5.8639955441	5.9137088995	4.8037513764	4.8005382289	4.8543383878	4.7967536791	4.7632707046	4.8619099401	0.8523	0.6097469789	0	0	0	0.9841	0.9994231332	0	0	0	0.8047	0.7055351224	0	0	0	1
ase-131140	5.0900777698	5.8032417314	5.8179778033	4.7240414558	4.8690628687	4.6922073907	4.7484313143	5.0930608467	4.7798327637	0.0199	0.0432201652	1	1	1	0.1823	0.4499645003	0	0	0	0.0276	0.0732377285	1	1	0	-1
ase-131221	5.7063255473	6.9792971746	6.464909558	5.5273740633	6.2239283086	6.2164031819	4.8774560717	5.3460144707	5.1164769227	0.1907	0.2502423931	0	0	0	0.2306	0.5316564792	0	0	0	0.3827	0.4935498945	0	0	0	1
ase-13125	4.9568680115	5.5271415971	5.6539587778	4.7060584304	4.8615882371	4.9392381621	4.7289891952	4.7793354729	5.0196025666	0.7718	0.5928926968	0	0	0	0.7539	0.986692801	0	0	0	0.3739	0.4862137406	0	0	0	-1
ase-131295	6.3525226872	6.2622085772	6.2746394833	4.9916319041	4.8507246734	4.9802700541	5.3173757287	5.08046721	5.4216796063	0.4897	0.4824323853	0	0	0	0.7791	0.9896095534	0	0	0	0.4566	0.5454552772	0	0	0	-1
ase-131430	5.9515567291	5.6286625794	6.0571180581	4.8298210412	4.7351879776	5.1872962757	5.0204809334	4.9726304616	5.8114256831	0.5613	0.517623912	0	0	0	0.9644	0.9994231332	0	0	0	0.4414	0.5354210083	0	0	0	-1
ase-131448	5.2401469218	5.9034355057	5.8686335177	4.8939762723	5.3938575986	5.3332273889	4.9242809309	5.2727258262	5.3446937806	0.8124	0.6031167593	0	0	0	0.9132	0.9985551697	0	0	0	0.5590	0.6063417747	0	0	0	1
ase-131460	5.573623516	6.1232960856	5.9162326852	4.7197190585	5.8573360455	4.8632577346	4.8680980441	5.7495548254	5.21124745	0.1160	0.1701826024	1	0	0	0.1225	0.3431050569	0	0	0	0.4807	0.5616466071	0	0	0	-1
ase-131461	6.0308885786	6.066538209	6.6081762785	5.4905298293	5.6070539051	6.0602719072	5.6219920184	5.6030086956	6.0019637605	0.6566	0.5560517641	0	0	0	0.7989	0.9929752892	0	0	0	0.5886	0.6214054397	0	0	0	-1
ase-131476	5.0516736518	5.4401962573	5.3233690956	4.9174159427	5.439688852	5.1305784227	4.8434125467	5.1578190713	4.9504908916	0.3971	0.4218838354	0	0	0	0.4128	0.7733552834	0	0	0	0.5390	0.5942197617	0	0	0	1
ase-131502	4.9325126011	5.3084108104	5.5246301359	4.8286158482	5.4034342911	5.514959114	4.7129119021	4.8787605909	4.9024429623	0.4257	0.4416240311	0	0	0	0.6378	0.9459155572	0	0	0	0.1610	0.2787924807	0	0	0	1
ase-131541	5.6121159931	5.9391734976	5.7628598705	4.9895837291	5.035035021	5.3504998677	4.9545895943	5.1483091116	5.2548183152	0.0367	0.0689553109	1	1	0	0.0574	0.1992793992	1	0	0	0.1788	0.2988970448	0	0	0	1
ase-131543	5.5141649682	6.1150519467	5.572254845	4.8563371723	5.3229791158	4.8013559198	4.825741257	5.1175418535	4.7104439368	0.6461	0.5529843908	0	0	0	0.9302	0.9985551697	0	0	0	0.5359	0.5925734751	0	0	0	1
ase-131803	5.1168578845	5.4126852187	5.5524222021	4.7711533191	5.0278831985	4.7687730949	4.7769745131	4.8721930636	4.7750303161	0.0115	0.0284559657	1	1	1	0.0239	0.1101347403	1	0	0	0.0771	0.1628190629	1	0	0	1
ase-13181	5.1276560424	5.8749975656	6.008468031	4.7249061511	4.7665620226	4.941374039	4.7989080794	5.0065452086	5.5302972509	0.1616	0.2197103895	0	0	0	0.8064	0.9954702365	0	0	0	0.0254	0.0683653473	1	1	0	-1
ase-131826	5.9387735422	5.8619489926	5.684820344	5.7293436664	6.0600813559	5.3904705366	5.451112672	5.6132500367	5.087117177	0.2342	0.2909735394	0	0	0	0.2841	0.6147317454	0	0	0	0.3827	0.4935498945	0	0	0	1
ase-131990	4.8777381121	5.4283909489	5.5816173983	4.6845741842	4.6549697343	4.6922105808	4.6743696826	4.6748701186	4.7625376143	0.4887	0.4824323853	0	0	0	0.5442	0.8914850358	0	0	0	0.7304	0.6803294478	0	0	0	-1
ase-132148	4.8609980972	5.3223721986	5.3504978229	4.8024646632	5.2728249613	5.2574554069	4.7025863493	4.8916084695	4.9267830939	0.8945	0.620206406	0	0	0	0.8062	0.9954702365	0	0	0	0.9498	0.737181871	0	0	0	1
ase-132230	5.6973748429	6.0139348104	6.1079611971	4.8416894594	4.894069668	4.9407713267	4.9012724408	4.9342316635	4.9313052083	0.6544	0.5553197922	0	0	0	0.8370	0.9977827272	0	0	0	0.6680	0.6558334395	0	0	0	-1
ase-132265	5.433572271	5.5244643571	5.877073729	5.7534293785	5.4284286426	6.9103985172	5.4254041039	5.1296865959	6.4517426619	0.0002	0.0011655655	1	1	1	0.0032	0.0318737711	1	1	1	0.0004	0.0028288401	1	1	1	1
ase-132318	5.0839507151	6.201005956	5.3048610721	4.9505952223	5.4236519102	5.2535975032	4.8513484534	5.1904425162	5.0869853022	0.0165	0.0376428215	1	1	1	0.1103	0.3201564534	0	0	0	0.0619	0.1366263833	1	0	0	1
ase-13233	5.5936200446	6.1382587573	5.8251113574	5.4053000452	6.0770113376	5.6892011815	4.9300268486	5.356256338	5.0931276117	0.9595	0.6311655009	0	0	0	0.8293	0.9977827272	0	0	0	0.7974	0.7039114606	0	0	0	1
ase-132667	6.0765568164	6.6679468298	6.2682651384	5.3177137019	5.5332673056	6.3955236867	5.1487673627	5.2028151121	6.0338533984	0.0017	0.0065000784	1	1	1	0.0252	0.1139923064	1	0	0	0.0137	0.0421312587	1	1	1	1
ase-132768	5.3079042996	5.627049658	5.5914596713	4.9263378999	5.217025002	5.2350772743	5.0708471609	5.4125962673	5.7259425155	0.3043	0.3520192077	0	0	0	0.8271	0.9977827272	0	0	0	0.0775	0.1632283009	1	0	0	-1
ase-132799	5.3175453724	6.301446063	5.731729469	5.1845182382	6.7246481049	5.1893771852	5.1370463937	6.6488221659	5.1428953257	<.0001	0.000412835	1	1	1	0.0022	0.0255630555	1	1	1	0.0005	0.0035557747	1	1	1	1
ase-132923	5.6352116872	5.5525296265	5.7963210523	4.9084584288	4.7671623842	4.7579270481	4.8608778833	4.8521941967	4.9462203936	0.1446	0.2008745847	0	0	0	0.1750	0.4367158913	0	0	0	0.3368	0.4569039131	0	0	0	-1
ase-133099	5.9478565082	6.5340476092	6.5342101003	4.8172176089	4.7411488703	4.8216424797	5.1652606729	4.8455031223	4.9866099972	0.6221	0.5430377135	0	0	0	0.7315	0.9832091939	0	0	0	0.6530	0.6495061651	0	0	0	-1
ase-133143	5.2709589547	5.1063188321	6.0948070209	5.3899945252	5.6582083233	5.9453038667	5.0105579612	5.0063653958	5.1533037189	0.0425	0.0777417121	1	1	0	0.1851	0.4545593071	0	0	0	0.0775	0.1632265594	1	0	0	1
ase-13320	5.1135409794	5.6561586756	5.0739427851	4.8585063164	5.335101379	4.9649296661	4.7350168204	5.0644634343	4.7866683601	0.0449	0.0810892139	1	1	0	0.2335	0.5371443349	0	0	0	0.0270	0.0720478604	1	1	0	1
ase-13329	6.0115094627	5.7858633475	5.8586644286	5.5010925947	5.4808282644	5.5024716788	5.4606174906	5.3832592244	5.537274377	0.9685	0.6327472455	0	0	0	0.9181	0.9985551697	0	0	0	0.8491	0.7159955114	0	0	0	1
ase-133428	6.0370291222	6.0284405459	5.9322438855	4.7773657057	5.0407348284	4.767561559	4.7732407004	5.1842266678	4.7983954699	0.6747	0.5630228841	0	0	0	0.8284	0.9977827272	0	0	0	0.7219	0.6782257477	0	0	0	-1
ase-133431	5.7163818934	6.2278286332	5.9690876942	5.8829268344	5.9403561211	6.6963266508	5.327433685	5.3082820462	5.9038203511	0.0004	0.0021617099	1	1	1	0.0059	0.0448472707	1	1	1	0.0004	0.0029143792	1	1	1	1
ase-133531	5.6781701548	5.7366414304	5.8627560475	5.3616456049	5.8230496797	5.2248826503	4.9767067888	5.1611629268	4.9618425006	0.0174	0.0391501391	1	1	1	0.0207	0.0987782355	1	1	0	0.0367	0.0914037877	1	1	0	1
ase-133551	5.4271109899	5.8296438477	5.8250871342	5.3106775921	6.3487567367	5.25733787	4.7973296388	5.1337583283	4.7651194621	0.0123	0.0299785267	1	1	1	0.0044	0.0382310152	1	1	1	0.1442	0.257026456	0	0	0	1
ase-133618	6.1613229659	6.5147426394	6.1658153229	6.6456718204	6.6829608401	6.4162833552	6.799156407	6.9541334384	6.6822699519	0.8243	0.6056228252	0	0	0	0.8591	0.9977827272	0	0	0	0.8164	0.7086238838	0	0	0	-1
ase-133792	5.9031538306	6.2188961535	5.8257740079	5.2691551884	5.2034311045	4.9431979032	4.9998924026	5.0772180261	4.8241155518	0.4837	0.4793143847	0	0	0	0.6240	0.9394034253	0	0	0	0.4925	0.5694573865	0	0	0	1
ase-133822	5.0589063572	5.8055264525	5.6950117679	4.8097905261	4.937374949	4.9978391642	4.8151500315	5.0111678177	5.2216381522	0.0619	0.1042623282	1	0	0	0.3031	0.6431229771	0	0	0	0.0593	0.1319388757	1	0	0	-1
ase-133861	5.6983379775	6.0916622269	5.4612613811	4.9041942895	5.170335886	4.8070440849	4.9078965424	5.1566973474	4.9085115429	0.0070	0.019248677	1	1	1	0.1064	0.3120394955	0	0	0	0.0069	0.024675441	1	1	1	-1
ase-133988	7.5261360454	7.6441691035	7.6630217261	5.0258452817	5.2826550818	5.0993173005	5.9603310763	6.6097461133	6.4147135912	0.2532	0.3080286935	0	0	0	0.3325	0.6813030835	0	0	0	0.2181	0.3412693422	0	0	0	-1
ase-134002	5.4138955609	5.8848956456	6.2350274617	4.7425810521	4.6907096912	4.7800074656	4.9617500724	5.3848305846	5.7186309757	0.5168	0.4967863846	0	0	0	0.2460	0.5566026249	0	0	0	0.9419	0.7352837877	0	0	0	-1
ase-134124	5.6148571165	5.4272498817	5.6635385077	6.272158411	6.5321401431	6.5894442913	6.1685776986	5.9724890607	6.1146963714	0.8140	0.603350802	0	0	0	0.7728	0.9890266116	0	0	0	0.8801	0.7246775514	0	0	0	1
ase-134134	6.7836910482	6.4425335165	7.2096169025	5.589697208	5.2609449009	5.7257387988	5.7216868507	5.481152153	6.3045266706	0.7056	0.5733768869	0	0	0	0.4794	0.8353024924	0	0	0	0.8586	0.7189999212	0	0	0	-1
ase-134234	5.3259935709	6.0014610903	6.041661842	5.2473725465	5.1053053558	6.2004689796	5.821076431	5.5901600701	7.0107282988	<.0001	0.0000403512	1	1	1	0.0009	0.014937846	1	1	1	<.0001	0.0000198834	1	1	1	-1
ase-134361	5.0788836669	6.1062469005	5.1940185695	4.8273774013	5.7332192424	5.0134746347	4.7274500108	5.0875124594	4.6990814801	0.0668	0.1112135188	1	0	0	0.3933	0.753579488	0	0	0	0.0031	0.0133326338	1	1	1	1
ase-134377	5.3077663578	6.7695300007	6.2039159829	5.4216304342	6.3035702325	6.3267645405	4.8184749436	5.1976157621	5.1907451576	0.0873	0.1366240683	1	0	0	0.1869	0.4575904502	0	0	0	0.1257	0.2332609628	0	0	0	1
ase-134395	5.3496583226	5.9850646754	5.6873780232	4.7937326136	4.890810448	4.7538807421	4.8139093943	5.1495410233	4.9238713784	0.4909	0.4830964409	0	0	0	0.4844	0.8408991394	0	0	0	0.7404	0.6848750642	0	0	0	-1
ase-134468	5.7215078462	6.1393761365	6.0864833999	5.5018586335	6.4621491166	6.2240564328	5.1700079301	5.8727130031	5.6756918057	0.4945	0.4854511993	0	0	0	0.5778	0.9124853619	0	0	0	0.4731	0.5582293773	0	0	0	1
ase-134657	5.5332294727	6.031746292	5.3638944312	5.4552864318	6.1431138978	5.6060333198	7.115236188	7.9955575419	7.3182940984	0.7610	0.589833327	0	0	0	0.6232	0.9393328602	0	0	0	0.9575	0.7386330359	0	0	0	-1
ase-134736	5.385552321	5.8828537831	6.0266188305	5.0394147872	5.3732348714	5.5010336354	5.1956769546	5.6375725735	5.7350403291	0.8810	0.616938946	0	0	0	0.9558	0.9994231332	0	0	0	0.8409	0.7144229992	0	0	0	-1
ase-134833	4.8944394543	5.4812496479	5.4194008591	4.6789649054	4.7639227625	4.7098774536	4.7147561239	4.9171197326	4.8904194923	0.8482	0.6096075323	0	0	0	0.9576	0.9994231332	0	0	0	0.8198	0.7092200818	0	0	0	-1
ase-134842	6.1429443272	6.4273924412	6.734522984	5.5993152682	6.4738707911	5.791132775	5.4967844983	6.2837714143	5.6718931299	<.0001	0.0007112087	1	1	1	0.0034	0.0330035472	1	1	1	<.0001	0.000720823	1	1	1	1
ase-13487	5.1470600681	5.8952390588	5.7953898267	5.1198676801	5.4416237734	6.167700144	5.0708548859	5.3200043802	6.1248025745	0.0020	0.0073820121	1	1	1	0.0289	0.1257092486	1	0	0	0.0014	0.0075281691	1	1	1	1
ase-134914	5.5866570921	6.0002826552	5.8717876545	5.6881786774	6.1930110414	6.0742409295	5.7809509107	6.2975065146	6.2040150299	0.9300	0.626062371	0	0	0	0.9786	0.9994231332	0	0	0	0.8657	0.7211089861	0	0	0	-1
ase-134955	4.8374567994	5.1745031125	5.5382114116	4.9277312991	6.1414458116	4.8034296425	4.7864344305	5.6429219284	4.7327638081	<.0001	4.9177001E-7	1	1	1	<.0001	0.0002951562	1	1	1	<.0001	1.8913606E-6	1	1	1	1
ase-135210	5.1753137294	5.5473762196	5.2749179245	4.8297624387	4.8685852377	5.1596032422	4.7307613768	4.7657689598	4.8219967641	0.0020	0.0073842615	1	1	1	0.0049	0.0402965105	1	1	1	0.0518	0.1190868916	1	0	0	1
ase-135302	5.3334153915	5.8705750431	6.0283684135	5.0958166889	6.0779872003	5.2152661514	4.7828512085	5.0898383227	4.8228336853	0.0057	0.0166017644	1	1	1	0.0027	0.0286678452	1	1	1	0.0479	0.1120423758	1	0	0	1
ase-13539	5.0355457457	5.6089272584	5.535634287	4.8244615477	5.2095458686	5.2463940509	4.8509939369	5.431303396	5.564597555	0.3062	0.3537593592	0	0	0	0.5524	0.8964780969	0	0	0	0.2016	0.323315914	0	0	0	-1
ase-135455	5.224259358	5.3953751641	5.2240158207	4.782167457	4.7333458565	4.6681351683	4.8088659756	4.908787574	4.7336711353	0.7871	0.5967892671	0	0	0	0.6898	0.9698354815	0	0	0	0.9887	0.7472876905	0	0	0	-1
ase-135465	5.8477945957	6.0166017895	5.8718732828	5.4283974499	5.3063143252	5.9229439547	5.1012758691	4.9644286331	5.2137973075	0.0084	0.0224390508	1	1	1	0.0127	0.0711511835	1	1	0	0.0299	0.0776920987	1	1	0	1
ase-135469	4.9515056427	5.7751379317	5.2627907102	4.9367175895	5.9752570671	5.2955044458	4.8291268757	5.3942410704	5.0110607015	0.9161	0.6233436807	0	0	0	0.4668	0.8224837988	0	0	0	0.3505	0.4693337356	0	0	0	1
ase-135484	5.535916094	6.1393572027	5.9258429915	4.9701043693	5.0782359289	4.9864399891	5.1082145111	5.1821157099	5.0800000533	0.5376	0.5071780696	0	0	0	0.6203	0.9366121929	0	0	0	0.6073	0.6297728763	0	0	0	-1
ase-135485	4.9337147637	5.4412652888	5.6626160032	4.6919230224	4.718987891	4.7412119674	4.7139306522	4.9089650917	4.7676226102	0.0128	0.031013975	1	1	1	0.1590	0.4096142833	0	0	0	0.0217	0.060456527	1	1	0	-1
ase-135506	5.1801210733	5.475052841	5.5934533348	4.8718406616	5.1649878377	5.2063904593	4.86450473	5.1698856664	5.2697318426	0.7597	0.5897463401	0	0	0	0.7309	0.9832091939	0	0	0	0.9190	0.7309905529	0	0	0	-1
ase-135539	4.7898500286	5.1838853198	5.4965686403	4.7291792255	5.1867347002	4.7052144419	4.6826514221	4.7184011981	4.6580455456	<.0001	0.0005554951	1	1	1	<.0001	0.0012858349	1	1	1	0.0061	0.022428553	1	1	1	1
ase-135707	6.2732259524	6.7493733373	6.5087451357	6.008663471	6.4545095185	6.4869263835	5.2593031525	5.6678156454	5.5072150672	0.6264	0.545320983	0	0	0	0.6019	0.9280696807	0	0	0	0.8372	0.7144229992	0	0	0	1
ase-135726	4.9242500336	5.2751097229	5.3275716434	4.8891608766	4.8292585399	5.9000444384	4.706778678	4.7021929704	4.9046724745	0.0082	0.0219751626	1	1	1	<.0001	0.0018862183	1	1	1	0.2581	0.3817072507	0	0	0	1
ase-135792	5.5056068642	6.1187412275	6.0168081038	4.883596642	5.1438568321	5.7242987546	4.9745886661	5.0832669957	5.9245672397	<.0001	0.0005772331	1	1	1	0.0101	0.0618111909	1	1	0	<.0001	0.0008185108	1	1	1	-1
ase-135807	6.2850648075	5.9589425597	6.2125596203	5.1881103046	5.4384148386	5.541368782	4.9568166083	4.9633527472	5.1515841429	0.8682	0.6141329308	0	0	0	0.8745	0.9977827272	0	0	0	0.9441	0.7356255907	0	0	0	1
ase-135808	5.9974066466	6.1799759385	6.0624262781	5.547715701	5.6777750418	6.3660497203	5.2328163845	5.3547839375	5.9317163569	0.0085	0.0226350364	1	1	1	0.0432	0.1637033667	1	0	0	0.0136	0.0417464559	1	1	1	1
ase-135823	4.98191965	5.8626996359	5.5790354489	4.84208708	4.8489619573	5.6292128514	4.6883473169	4.7422789625	4.9421028269	0.0002	0.0014163706	1	1	1	<.0001	0.0041447726	1	1	1	0.0059	0.0217074636	1	1	1	1
ase-135863	6.177688272	6.4773254513	7.0882385498	4.8524597837	4.9693457939	5.483118878	5.0748675087	5.2802437889	5.4287069726	0.0897	0.1391452915	1	0	0	0.6359	0.94513519	0	0	0	0.0108	0.035062564	1	1	1	-1
ase-135971	5.9404693863	5.6505114196	5.9073782857	5.5220211371	5.6745780264	5.7388748608	5.1199605777	4.965729063	5.0551935429	0.5164	0.4966679229	0	0	0	0.5895	0.9207009824	0	0	0	0.5391	0.5942197617	0	0	0	1
ase-135995	5.5402754903	6.0351345774	5.997443718	5.306124165	5.7447326486	5.9392087759	5.0970060977	5.4263710436	5.54964401	0.3065	0.3539617068	0	0	0	0.3837	0.7426935776	0	0	0	0.3757	0.4877647042	0	0	0	1
ase-136054	5.6415449847	6.0064083475	6.2661400692	5.1444265757	5.091760864	6.0788367757	4.9131453949	4.8972165478	5.541685095	0.0112	0.0281320021	1	1	1	0.0167	0.0860646752	1	1	0	0.0917	0.1853560809	1	0	0	1
ase-13606	5.0156238858	5.3254379416	5.6683825588	4.8003297233	4.9879295618	5.2127518151	4.8737907017	5.0883023417	5.3448963627	0.4334	0.4467217414	0	0	0	0.4633	0.8197888426	0	0	0	0.5522	0.6020047619	0	0	0	-1
ase-136083	5.2478269686	5.6943797377	5.4809409984	4.7713710968	4.9139509419	4.9686168467	4.8474011976	5.1718527154	5.5794906365	0.1681	0.2261532129	0	0	0	0.5414	0.8889798005	0	0	0	0.1620	0.2800827629	0	0	0	-1
ase-13611	5.3222088253	5.8444864884	5.5859852802	4.9009370152	5.3913221634	4.911512635	4.9706047289	5.486652825	4.8725654439	0.0305	0.0597951979	1	1	0	0.2142	0.5057562078	0	0	0	0.0379	0.0938343413	1	1	0	-1
ase-136420	5.9844529399	5.8873767817	5.9478894758	4.9808503852	4.8197513683	4.8422693691	5.1458834357	4.8101598607	4.7865106837	0.7134	0.5769976248	0	0	0	0.8677	0.9977827272	0	0	0	0.6731	0.6580013465	0	0	0	-1
ase-136575	7.0673499957	7.2302998912	7.3724691167	6.7206371915	7.0357044507	6.9214662483	6.9789186105	7.4817981111	7.2931658914	0.3460	0.3851248624	0	0	0	0.5673	0.9059165897	0	0	0	0.0530	0.1211588612	1	0	0	-1
ase-136748	5.5941964617	5.927461457	6.1161351225	5.9659999218	6.6945262147	6.9538341599	5.7292342791	6.3466047072	6.6285388265	0.7477	0.5861355556	0	0	0	0.8401	0.9977827272	0	0	0	0.6686	0.6558334395	0	0	0	1
ase-136921	6.2492830491	6.4224817828	6.3024417174	6.0793233546	6.1084854921	6.6522727806	7.1218955768	7.1234871551	7.8365113081	0.0197	0.0428870819	1	1	1	0.1354	0.3688755242	0	0	0	0.0131	0.0407386804	1	1	1	-1
ase-137010	5.3069459542	5.8512683766	5.9383579119	5.1903597914	5.7291616504	5.855927671	5.1460599852	5.7171891265	5.8645494494	0.8321	0.6070501095	0	0	0	0.9024	0.9985551697	0	0	0	0.7934	0.7026191155	0	0	0	1
ase-137024	5.050841541	5.634994945	5.6352508198	4.7141596148	4.746137657	4.8467798383	4.729413602	4.7243389354	5.106276321	0.0928	0.1426848135	1	0	0	0.5963	0.9246919098	0	0	0	0.0539	0.1224546266	1	0	0	-1
ase-137089	5.7706506791	6.0739150618	6.3026199083	4.7697258578	4.7825681757	4.8201730859	4.8319723868	4.8768106367	4.84460802	0.1482	0.2049368201	0	0	0	0.3799	0.7391384201	0	0	0	0.2443	0.3682572969	0	0	0	-1
ase-137095	5.7788912534	6.1868725181	6.0509956342	4.7791296011	4.9508458633	4.8838766303	4.9099825753	5.271842239	5.2239520157	0.6736	0.5628320438	0	0	0	0.7890	0.9925414722	0	0	0	0.7321	0.6811766382	0	0	0	-1
ase-137213	6.2468000872	6.6636406883	6.3670707969	5.6537842987	6.2731079791	6.0691364611	5.6708624905	6.3285716609	6.1036442424	0.7364	0.5825326266	0	0	0	0.7941	0.9927257417	0	0	0	0.7299	0.6803294478	0	0	0	-1
ase-137215	5.5003604496	5.9389381986	5.8705836419	5.2614343742	5.9975074914	5.6309995644	4.9954087619	5.3757475514	5.385804729	0.7005	0.5709446087	0	0	0	0.4535	0.8124355783	0	0	0	0.8048	0.7055351224	0	0	0	1
ase-137223	5.1071424131	5.7048414109	5.6777473235	4.7971120119	4.8706729606	5.4273594306	5.2734101681	5.4160551621	6.5675033432	0.0007	0.0032772001	1	1	1	0.0030	0.0309268451	1	1	1	0.0003	0.0025424681	1	1	1	-1
ase-137631	5.7994264335	6.2605908892	6.0740194057	5.0614387584	5.3478367198	5.2621997367	5.2209998042	5.537538277	5.4960256918	0.4547	0.4613107279	0	0	0	0.6699	0.9593913676	0	0	0	0.4312	0.5292558961	0	0	0	-1
ase-137754	5.270974078	5.6629837536	5.4599641774	4.7739987107	4.7304716831	4.7753317301	4.7971656165	4.8736253094	4.8605199329	0.0985	0.1493956555	1	0	0	0.1858	0.4558486626	0	0	0	0.2914	0.4142070344	0	0	0	-1
ase-137866	5.4446110211	5.9439937173	6.0668101638	4.8117175488	4.9742881755	4.9807419637	4.9952185405	5.1436459832	5.3024866156	0.8166	0.6036325898	0	0	0	0.6238	0.939397525	0	0	0	0.8682	0.7220079603	0	0	0	-1
ase-137943	5.13527124	5.4488061966	5.3770057064	4.9258725219	5.7950088919	4.8372831576	4.8107195101	5.4844921949	4.7531979471	0.0048	0.0144094843	1	1	1	0.0247	0.1124614073	1	0	0	0.0520	0.1194713195	1	0	0	1
ase-138126	5.2008101727	5.4257280399	5.5844353585	4.9196345503	5.0523932533	5.2108296163	5.0759227181	5.3419490838	5.5438003317	0.8760	0.6165968845	0	0	0	0.9988	0.9997730088	0	0	0	0.7340	0.6819882004	0	0	0	-1
ase-138269	5.6221649516	5.6993728197	5.3092118759	4.6846321384	4.7192414935	4.6754172276	4.7107198174	4.7625025848	4.756563812	0.5849	0.5274795085	0	0	0	0.7247	0.9832091939	0	0	0	0.6962	0.6686998033	0	0	0	-1
ase-138320	5.0912882815	5.4194251526	5.603312942	4.8139832325	5.2876845231	5.4722502677	4.7302566352	4.9333400033	5.0017459585	0.7539	0.5877197484	0	0	0	0.9977	0.9997730088	0	0	0	0.5090	0.5791452973	0	0	0	1
ase-138403	5.944316924	6.0295654267	6.1194724273	5.1515923879	4.8875069193	5.6436227723	5.2057652637	5.1470982853	5.6829186134	0.1160	0.1701826024	1	0	0	0.1646	0.4191803594	0	0	0	0.2558	0.3800632554	0	0	0	-1
ase-138429	5.0681481624	5.4352016862	5.4116946119	4.7868524719	4.9956288805	5.0214668175	4.7283256065	4.7328010592	4.8036616355	0.5562	0.5164058959	0	0	0	0.7669	0.9889560188	0	0	0	0.5165	0.5826590022	0	0	0	1
ase-138454	5.829563236	6.0214729395	6.1265757634	5.1566076863	5.4170866611	5.4756082778	4.8066240249	4.9424553276	4.9272437865	0.6538	0.5553128385	0	0	0	0.8589	0.9977827272	0	0	0	0.5213	0.5849713886	0	0	0	1
ase-138547	5.0167433404	5.3418594709	5.5514717253	4.7152682491	4.7405902524	5.6013454689	4.6926757008	4.7588409257	5.1341150101	0.1488	0.2055621293	0	0	0	0.1034	0.3056213738	0	0	0	0.6594	0.652807769	0	0	0	1
ase-13855	5.1885932653	5.7368561198	5.674388454	4.9800059852	5.314585551	5.2526718503	4.8148315887	5.1537622761	4.994716507	0.7900	0.5974275016	0	0	0	0.9983	0.9997730088	0	0	0	0.5815	0.6188228649	0	0	0	1
ase-138614	4.6973761317	5.3579178985	5.1153605381	4.7013219243	4.6794849298	4.6995338693	4.6690622576	4.6981020668	4.7272168631	<.0001	0.0001415425	1	1	1	0.0011	0.0163206976	1	1	1	0.0005	0.0032396593	1	1	1	-1
ase-138639	4.6867408641	4.7581606381	4.8583382408	4.6632905431	4.7396413275	4.8407448625	4.6775944816	4.6826317776	4.7053592074	0.5709	0.5217161571	0	0	0	0.9911	0.9995960414	0	0	0	0.2841	0.4069214525	0	0	0	1
ase-138640	6.0319450652	7.366796106	6.3828267264	5.9960638841	6.875320416	6.4740760546	5.7702435386	6.3782982892	6.0015559691	0.0906	0.1401245658	1	0	0	0.2202	0.5161747115	0	0	0	0.1340	0.2439585584	0	0	0	1
ase-139032	5.7182063844	6.0891672867	6.302622681	4.9087643066	4.9141896954	5.440648255	4.863070686	4.8587148162	5.3778367919	0.0772	0.1246220055	1	0	0	0.2174	0.5113070179	0	0	0	0.1606	0.2783131021	0	0	0	1
ase-139041	4.7437256163	4.9770967321	6.009954226	5.0197588351	6.4448757107	5.0116357337	4.8467202752	5.7465650154	4.7407523063	<.0001	0.0007405569	1	1	1	0.0023	0.0260611685	1	1	1	0.0060	0.0222154077	1	1	1	1
ase-139142	5.337459299	5.7552383723	5.7168886533	5.8063082981	6.8686020629	5.6319717795	4.9446363293	5.2970497405	4.8913915103	0.0123	0.0300200985	1	1	1	0.0039	0.0356725855	1	1	1	0.0301	0.0780228666	1	1	0	1
ase-139316	5.7708109601	5.9994726604	6.1280762844	4.8214533608	4.8006516084	4.9346273213	4.8695015018	4.914479997	4.9966415075	0.8971	0.6203833687	0	0	0	0.9804	0.9994231332	0	0	0	0.8265	0.7112667079	0	0	0	-1
ase-139428	5.8029540689	6.3806102459	6.3603420543	4.779961505	4.8280234776	4.7626188024	4.7848257522	4.8496321388	4.8476392836	0.9135	0.6233436807	0	0	0	0.7986	0.9929752892	0	0	0	0.9126	0.729725569	0	0	0	-1
ase-139475	6.0034742615	6.409495227	6.355634773	5.9449142385	6.7152864791	5.9594753193	5.0253805166	5.0630168569	4.9263819884	0.1621	0.2201399415	0	0	0	0.0518	0.1861578248	1	0	0	0.6653	0.654631205	0	0	0	1
ase-139533	5.4147790993	5.3919655646	5.8112930007	4.932807582	4.8242948121	5.0577464476	5.0994907064	5.1539042786	5.3771440521	0.2060	0.2649308903	0	0	0	0.3696	0.7277129417	0	0	0	0.2317	0.35507167	0	0	0	-1
ase-139588	5.2920482579	5.5460165984	5.5902037307	5.117887703	5.6371170679	5.6105035428	4.7779254976	4.9397776563	4.9293847096	0.7478	0.5861355556	0	0	0	0.7837	0.9900049225	0	0	0	0.7205	0.6772517187	0	0	0	1
ase-139724	5.7277531548	6.0908250026	6.5893108647	4.9699683361	4.8578545857	6.0076541307	5.0076739999	5.0165781133	5.7030504626	0.0234	0.0488016318	1	1	1	0.0062	0.0463493818	1	1	1	0.3464	0.4659740543	0	0	0	1
ase-13975	5.9794006219	6.1080298356	6.116249437	6.0292558932	7.1302506994	5.9829775631	5.791241391	6.7990835838	5.6994378332	0.0003	0.0019082055	1	1	1	0.0097	0.0605998598	1	1	0	0.0001	0.0013886154	1	1	1	1
ase-140012	6.2994039451	6.0448818867	6.7336047893	6.1761690047	5.5958071473	6.2821581865	7.0649114965	6.5037369801	6.7875825227	0.6584	0.5566027265	0	0	0	0.9967	0.9996141268	0	0	0	0.3589	0.4769571163	0	0	0	-1
ase-140096	5.0634742398	6.0367940121	5.7601278837	4.6914968936	4.7553017377	4.7938272738	4.7181649569	4.7433764	4.9053828839	0.0010	0.0044147396	1	1	1	0.0427	0.1628693339	1	0	0	0.0064	0.0232445899	1	1	1	-1
ase-140101	5.974974507	6.1130349449	6.0516621058	5.3979246339	5.8224244959	5.7625461102	5.1422703886	5.4169842181	5.4115146981	0.9134	0.6233436807	0	0	0	0.9969	0.9996141268	0	0	0	0.8101	0.7065251523	0	0	0	1
ase-140144	5.8873857565	6.4083072759	6.2183054018	5.423986045	5.8573502112	5.7533671758	5.2104570251	5.4556080151	5.4193641664	0.6857	0.5670026203	0	0	0	0.8325	0.9977827272	0	0	0	0.6292	0.6398779596	0	0	0	1
ase-140194	5.9856948111	6.3167201825	6.4835043788	5.0975923855	5.0449501169	5.4259600697	5.3727583139	5.4527213748	6.0907540174	0.0720	0.1178462287	1	0	0	0.3901	0.7493022343	0	0	0	0.0208	0.058712278	1	1	0	-1
ase-140337	6.4925358372	6.5866265503	6.4998469175	5.7427415783	6.3400659432	5.8379268229	6.7849646948	6.3496953294	6.391118518	0.6684	0.5599805938	0	0	0	0.2581	0.5753804305	0	0	0	0.6557	0.6510121758	0	0	0	-1
ase-140342	6.0961445891	6.1575425201	6.0822696698	5.2449170791	5.1481513316	4.9950963757	5.3243570951	5.5892903659	5.1992598271	0.5501	0.5134812221	0	0	0	0.8611	0.9977827272	0	0	0	0.3896	0.4984505896	0	0	0	-1
ase-140586	5.1409017774	5.6717483588	5.8169696927	4.7313829432	4.7200173342	4.9259328118	4.77423363	4.8314068405	4.9479201069	0.8858	0.6175279948	0	0	0	0.6838	0.965955505	0	0	0	0.8424	0.7144229992	0	0	0	-1
ase-140595	5.5395319641	5.92005192	6.0387685781	5.1519710945	5.188863967	6.2707276677	5.1387248822	5.0979524862	6.096845856	0.0001	0.000892462	1	1	1	0.0031	0.0311869943	1	1	1	0.0007	0.0043074915	1	1	1	1
ase-140663	5.3666973493	5.8825710763	5.6986219568	5.6299093173	6.9001919476	5.6605945157	5.0816499059	5.9173996984	5.0847724262	0.0011	0.0045493336	1	1	1	0.0033	0.0321343306	1	1	1	0.0014	0.0076253741	1	1	1	1
ase-140852	5.6036688603	5.891717309	5.8095799667	5.6048460697	6.604954114	6.4439100974	4.8937593887	4.9743534845	4.8646284723	0.8851	0.6173956727	0	0	0	0.8568	0.9977827272	0	0	0	0.9127	0.729725569	0	0	0	1
ase-140890	5.0748857469	5.5113421012	5.4567596188	4.8167789815	5.0156844803	4.903434471	4.7301823229	4.7544026022	4.6906013643	0.8000	0.6002979731	0	0	0	0.7543	0.986692801	0	0	0	0.9535	0.7384432043	0	0	0	1
ase-141195	5.39400262	5.7316508936	6.2247462081	5.1878243092	5.8206763289	5.2198496723	4.8568993977	5.2488127959	4.9778573691	<.0001	0.000787788	1	1	1	0.0010	0.0163052712	1	1	1	0.0005	0.0032864137	1	1	1	1
ase-141266	5.273681555	5.7968810691	5.662593083	5.0313707314	5.6355334552	5.4317160474	4.9926631369	5.5796160413	5.4397517723	0.8581	0.6111538078	0	0	0	0.8183	0.9977827272	0	0	0	0.9805	0.7454241861	0	0	0	1
ase-141330	6.3829471253	6.8033117694	6.6742134732	5.6037615769	6.247293862	6.0523266846	5.3469993038	5.9031970875	5.7476473037	0.8654	0.6131158747	0	0	0	0.8672	0.9977827272	0	0	0	0.9294	0.7325929146	0	0	0	1
ase-141372	5.4222623427	5.6127807764	5.5297428218	4.6809152654	4.6925897003	4.6782738135	4.6787638889	4.735396606	4.756915757	0.7976	0.600162316	0	0	0	0.8899	0.9977827272	0	0	0	0.8333	0.7129875939	0	0	0	-1
ase-14166	5.7105720789	6.9628691116	5.9921599231	5.8235154185	7.1846138887	6.7750130928	5.1587802402	6.1199591239	5.6217892714	0.1066	0.1592917174	1	0	0	0.1914	0.465234965	0	0	0	0.1166	0.2212076864	0	0	0	1
ase-141865	5.6717669047	5.8433426663	5.4130681119	5.7597847516	6.2006359724	5.6038629859	5.4056317472	5.770501255	5.2548259146	0.5784	0.5251327034	0	0	0	0.5993	0.9259346953	0	0	0	0.6868	0.664581535	0	0	0	1
ase-141994	5.4106687577	5.5393430591	5.6665870046	4.890609735	4.7220924797	5.0035784659	5.1532645224	5.0856660503	6.1006456732	0.0263	0.0533664635	1	1	0	0.4820	0.8386051331	0	0	0	0.0001	0.0012511492	1	1	1	-1
ase-141995	6.1585935986	6.2464468381	6.3043009166	5.7635853882	6.3491832057	5.7813474881	5.2384203683	5.2337216377	5.1457221887	0.3808	0.4108887294	0	0	0	0.2836	0.6144625829	0	0	0	0.7778	0.696802162	0	0	0	1
ase-142298	6.4721402712	7.2211978861	6.4455689016	5.4905222258	5.4974274243	5.2491272156	5.7614419596	5.8577267716	5.6349131576	0.0401	0.07412278	1	1	0	0.1138	0.3265995559	0	0	0	0.0607	0.1345393959	1	0	0	-1
ase-142321	5.9948715983	6.1974553261	6.663356973	5.0130788361	4.9868401267	5.3890158934	5.2333594563	5.4365869646	5.9373743728	0.9484	0.6287453779	0	0	0	0.8363	0.9977827272	0	0	0	0.8915	0.7252790822	0	0	0	-1
ase-142339	5.5091752964	5.8092808325	6.4365398723	4.7455643077	4.7658914043	4.9441998045	4.7790057466	4.8565155899	4.9758421476	0.0001	0.0010116406	1	1	1	0.0091	0.0581779102	1	1	0	0.0022	0.0103184685	1	1	1	-1
ase-142348	5.4322077741	5.7338980054	5.7923069607	4.8483532574	5.161810549	4.7540469487	4.8915537747	5.3653325749	4.8202581361	0.0008	0.0038469602	1	1	1	0.0307	0.1303463	1	0	0	0.0048	0.0184958548	1	1	1	-1
ase-142361	7.1371414282	7.2596406585	7.3322217116	7.0787808915	7.2239170846	7.1117815516	7.1428457128	7.3316101799	7.3068901033	0.6006	0.5337479187	0	0	0	0.6237	0.9393838912	0	0	0	0.6618	0.6537039656	0	0	0	-1
ase-142437	4.9439255028	5.4743173093	5.3627372282	4.7907244388	5.5735144327	4.854985822	4.7280318862	5.0865388628	4.7213754059	0.0068	0.0190136137	1	1	1	0.0033	0.0325353348	1	1	1	0.0319	0.0819674146	1	1	0	1
ase-142511	5.3285343333	5.7546383722	5.9798402882	4.9773711462	5.2921933995	5.5134072649	4.8466038219	5.0769535338	5.5416344178	0.5243	0.5002034879	0	0	0	0.9878	0.9995301146	0	0	0	0.2185	0.341523202	0	0	0	1
ase-142722	5.4953665456	5.9477391784	6.0508870447	4.8987978184	4.8718213612	4.9893905021	4.9143069977	4.9057638435	5.0078053176	0.9648	0.6323266764	0	0	0	0.9423	0.9988666007	0	0	0	0.9955	0.7472876905	0	0	0	-1
ase-142743	5.1772985196	5.6283019624	5.7351948637	4.776762586	4.889242171	5.0981753568	4.7276416398	4.9430291317	4.9654133635	0.9541	0.6301115058	0	0	0	0.6370	0.9459155572	0	0	0	0.6385	0.644008696	0	0	0	1
ase-142754	5.7403030349	6.7032916516	6.3921335492	5.9506341534	6.611389609	6.4365736998	5.0400667417	5.1563396131	5.4759862712	0.2209	0.2784013434	0	0	0	0.7419	0.9860030573	0	0	0	0.0315	0.0809589859	1	1	0	1
ase-142913	5.3086629873	5.5690711076	5.4070694223	4.8359816717	4.9144801636	5.1096655617	4.8113738675	4.8392682841	5.0564784849	0.0072	0.0197473986	1	1	1	0.0617	0.2098633194	0	0	0	0.0133	0.0411918648	1	1	1	1
ase-143161	4.8446822357	6.3899156471	5.4475883414	4.7634238381	4.7141608573	5.2020002345	4.6717546477	4.692537104	4.8549250954	0.0070	0.0193802098	1	1	1	0.0367	0.1456960184	1	0	0	0.0920	0.1857273618	1	0	0	1
ase-143383	5.4893187647	5.4044464386	5.76378986	4.7837291256	4.7044008985	4.7797142093	4.7684304984	4.790979095	4.7797140777	0.3206	0.3639873064	0	0	0	0.5546	0.8980970222	0	0	0	0.4416	0.5355347954	0	0	0	-1
ase-143386	5.4162237752	5.9295014706	6.1369941446	5.2889292338	5.7533628367	6.1125254416	5.0782807753	5.4382052969	6.0934944203	0.1634	0.2210999977	0	0	0	0.6099	0.9321456861	0	0	0	0.0107	0.0349702532	1	1	1	1
ase-143416	5.2104382171	5.5492690678	5.8238230047	5.0818503304	4.8786374075	6.2891371674	5.0546644454	4.9549454127	6.395526477	<.0001	0.0002600984	1	1	1	0.0019	0.0230941168	1	1	1	0.0004	0.0029004047	1	1	1	-1
ase-143457	4.829511705	4.9414148024	5.1389246251	4.7122293581	4.8482993034	4.7950446575	4.7295177442	5.0581984132	4.7780720547	0.0002	0.0012916375	1	1	1	0.0263	0.1175840547	1	0	0	<.0001	0.0002195623	1	1	1	-1
ase-143481	5.8261327167	6.3318840758	5.9638289578	5.0143667085	4.905576209	4.9518249478	5.2002831157	5.1331923868	5.589119599	0.0041	0.0127519063	1	1	1	0.1045	0.307539286	0	0	0	0.0016	0.0080657448	1	1	1	-1
ase-143638	5.1399464186	5.4592348829	5.6864153613	4.7804617413	4.7769276213	5.0290619022	4.8533043254	4.8324854492	5.3999256718	0.1027	0.1549255665	1	0	0	0.8404	0.9977827272	0	0	0	0.0062	0.0228781643	1	1	1	-1
ase-143674	5.3041529827	5.696635722	5.6773495894	4.8113922816	5.0931096268	5.1585700342	4.722588596	4.7787701466	4.7393864734	0.8448	0.6086146933	0	0	0	0.7014	0.9745130509	0	0	0	0.9053	0.7281876768	0	0	0	1
ase-143908	4.8957791782	5.5224761879	5.5736286214	4.7368384806	5.0849513595	5.1948858131	4.6925818173	4.8908281514	4.8956410158	0.9651	0.6323358022	0	0	0	0.7513	0.9865359501	0	0	0	0.7787	0.6969272017	0	0	0	1
ase-143954	6.3583788155	6.5970611408	6.4976040518	5.9674642166	6.5230284561	5.776348762	5.6411643608	6.2173376636	5.4781175236	0.0258	0.0527240835	1	1	0	0.0947	0.2876538014	0	0	0	0.0520	0.1194874936	1	0	0	1
ase-144009	4.7136977327	5.4233593484	5.4638981096	4.6557559906	4.6927337692	4.7121101255	4.660480313	4.7054651293	4.7784132975	0.9451	0.6286798231	0	0	0	0.8569	0.9977827272	0	0	0	0.7817	0.6980142472	0	0	0	-1
ase-144102	5.3030573191	5.8064864786	5.7655870234	5.8864894878	5.8299614596	7.2202403588	5.2727311008	5.254564084	6.3787415822	<.0001	0.0000587171	1	1	1	0.0002	0.005651593	1	1	1	<.0001	0.0001126804	1	1	1	1
ase-144103	4.7806723245	5.3282061632	5.2501788166	4.7215752072	4.9659053667	4.8477420288	4.7142033037	5.1952038771	5.0365827027	0.6160	0.5403201857	0	0	0	0.7715	0.9889560188	0	0	0	0.5972	0.6249726552	0	0	0	-1
ase-144173	6.2378865948	5.9313162709	6.1499964867	5.3012640725	5.3193215182	5.6067005759	5.1993988957	5.1892219878	5.4965228251	0.8107	0.6028014604	0	0	0	0.8827	0.9977827272	0	0	0	0.8198	0.7092200818	0	0	0	1
ase-144177	5.0508495978	6.1344693268	5.7588762949	4.7779985116	5.1919715283	5.1428490944	4.7402640071	5.1761863252	5.0096280454	0.1268	0.1816597822	1	0	0	0.1951	0.4712181426	0	0	0	0.3199	0.4415161772	0	0	0	1
ase-14434	4.8897683504	5.3572801833	5.0825100311	4.7036382366	4.874116286	4.7982370974	4.7183539269	4.9184542108	4.8553917284	0.0065	0.0183059835	1	1	1	0.0383	0.1505271414	1	0	0	0.0228	0.0628861874	1	1	0	-1
ase-144342	5.6449841584	6.7404511139	5.9985767766	5.076552516	5.0457609993	5.7668951726	4.9046078225	5.0120119153	5.4003845855	<.0001	0.0000387867	1	1	1	0.0001	0.0043853156	1	1	1	<.0001	0.0006816246	1	1	1	1
ase-144355	4.9176414515	5.3517264888	5.4524591347	4.6618359195	4.7849404094	4.8644801759	4.7081971866	5.150750283	5.3561012923	0.7575	0.5887080394	0	0	0	0.8736	0.9977827272	0	0	0	0.4663	0.5531890474	0	0	0	-1
ase-144410	5.8379173332	6.6719796835	5.9850438201	5.1351566331	6.0443988617	5.1742910025	6.5804881202	7.5272982532	7.0829848742	0.9000	0.6211625247	0	0	0	0.5393	0.888219517	0	0	0	0.2384	0.3621295997	0	0	0	-1
ase-144530	7.5344250927	7.436140184	7.4946055626	5.1411126682	5.0531129101	5.1855967149	5.0921173717	5.112162123	5.2282298398	0.7738	0.5938945152	0	0	0	0.8213	0.9977827272	0	0	0	0.7799	0.6971866522	0	0	0	-1
ase-144605	5.0260221217	5.0412536548	5.3585821179	5.1312677002	4.9673640416	6.0061299714	4.853833666	4.8111116599	5.3733827809	0.0128	0.031013975	1	1	1	0.0054	0.0425409362	1	1	1	0.0617	0.1361752201	1	0	0	1
ase-144629	5.3972933072	5.9079834463	5.9005387338	5.0442193989	4.9827579166	5.6944644729	5.656118163	5.5675481027	6.8782714058	<.0001	0.0003773677	1	1	1	0.0061	0.0462509119	1	1	1	<.0001	0.0001300434	1	1	1	-1
ase-144809	5.1909943539	5.6696626673	5.7043111859	4.9876138043	5.9110245172	4.9179248771	4.7970316457	5.0674226996	4.753666818	0.0033	0.010868997	1	1	1	0.0005	0.0111297314	1	1	1	0.0921	0.1857672916	1	0	0	1
ase-144842	6.0232636963	6.3054182041	6.4952974847	5.2421555251	5.2264402088	5.2803476371	5.6752621029	6.0514587847	5.9398137928	0.3404	0.3808237693	0	0	0	0.6507	0.9505073198	0	0	0	0.2574	0.3812486443	0	0	0	-1
ase-14497	5.1246316735	5.4172258081	5.3885574055	4.7473565873	5.0053325945	4.6738001276	4.8142490854	5.5121710538	4.8191617104	0.0015	0.0058960808	1	1	1	0.0623	0.2117291676	0	0	0	0.0003	0.0025505391	1	1	1	-1
ase-145018	5.4873660251	5.7382787297	5.6547339031	4.9550889702	5.0591768138	5.0921254253	4.9587776618	5.0094959142	5.0874009364	0.2834	0.3344069189	0	0	0	0.5093	0.8653551756	0	0	0	0.2182	0.3412693422	0	0	0	1
ase-145019	5.2086860706	5.715025642	5.813864031	4.6992143606	4.6960457888	4.677939578	4.9028802072	5.6199398269	4.8962831183	0.0278	0.055583576	1	1	0	0.5651	0.9045677451	0	0	0	0.0011	0.0060931657	1	1	1	-1
ase-145027	5.83820209	6.3463445655	6.4843204543	5.8801008548	5.9600066317	7.1277851113	5.3970305555	5.5270763623	6.4743494129	0.0029	0.0099145042	1	1	1	0.0191	0.0942400843	1	1	0	0.0005	0.0034141662	1	1	1	1
ase-145052	5.3218019748	5.6994564138	5.5934208041	4.9186623467	5.6818451941	4.8964404286	5.1748155014	6.4032792286	5.2000791186	<.0001	0.0005554951	1	1	1	0.0056	0.0436535473	1	1	1	<.0001	0.0008050516	1	1	1	-1
ase-145116	5.2861582383	5.6661126692	5.5823859655	5.3330464207	6.0829448421	4.9019601757	5.348135236	6.3524606623	4.9049902228	<.0001	0.0000310682	1	1	1	0.0006	0.0118241429	1	1	1	<.0001	0.0000315159	1	1	1	-1
ase-145241	5.551208424	5.9055206065	5.8404775793	5.7127522964	5.6237929466	6.367086603	5.1803787093	5.1308493389	5.5212766429	0.0175	0.0392276229	1	1	1	0.0318	0.1330885295	1	0	0	0.0445	0.1063075339	1	0	0	1
ase-145290	4.7878890884	5.1093169707	5.2042863896	4.684770341	4.7476347163	4.7371481478	4.7185630913	4.9372903102	5.0625158222	0.7128	0.5767664484	0	0	0	0.3391	0.690080752	0	0	0	0.8027	0.7051401843	0	0	0	-1
ase-145461	6.2399597207	6.2541970335	6.6073477014	5.9711767539	6.0987629157	6.3437485521	6.1084228422	6.2766754477	6.5340632529	0.7114	0.5762304343	0	0	0	0.7815	0.9896095534	0	0	0	0.7116	0.6741612427	0	0	0	-1
ase-145501	5.86937955	6.3592113621	6.3631132819	6.0439730547	7.178889221	6.2543782293	6.2158339775	7.485137526	6.5435634354	0.0066	0.0185671917	1	1	1	0.0534	0.1901018999	1	0	0	0.0010	0.005800572	1	1	1	-1
ase-145553	5.9442617523	6.4290502402	6.6755197055	5.5444709087	6.2298961469	5.8725675726	5.5803198293	6.5219279229	5.9610467568	0.0204	0.0439709062	1	1	1	0.1381	0.3732952067	0	0	0	0.0138	0.0423840601	1	1	1	-1
ase-145555	5.5060844244	6.5069120254	5.8745432621	5.0544625746	5.1327920003	5.5057124158	5.4670588932	5.6226175447	6.3731164205	<.0001	0.0000237621	1	1	1	0.0004	0.0104561155	1	1	1	<.0001	0.0000211884	1	1	1	-1
ase-145599	5.0821790009	5.5652601961	5.4646578349	5.0967899446	5.1757840563	6.2506706037	4.7797875615	4.8380082639	4.9825444591	0.0101	0.0258478257	1	1	1	0.0002	0.0075577113	1	1	1	0.1630	0.2810603394	0	0	0	1
ase-145663	5.4988672752	5.9716207588	6.1083939066	5.1609858196	5.3168277934	6.2343078457	4.9041798881	4.9835501593	5.3954859495	0.0335	0.0643582778	1	1	0	0.0189	0.0936728809	1	1	0	0.1062	0.2062342202	0	0	0	1
ase-145706	5.6178196493	5.8076563264	6.1580455525	4.8303966667	4.8536735342	4.8208095972	4.8413342051	4.840189718	4.7853354367	0.0083	0.0222750192	1	1	1	0.0699	0.229850208	0	0	0	0.0499	0.1157822192	1	0	0	1
ase-145730	5.9358443902	5.8512305262	6.4109516871	5.4107515407	6.1244790677	5.4211850893	5.2475589504	5.618060689	5.1890848261	<.0001	0.0006605128	1	1	1	0.0010	0.0159519877	1	1	1	0.0002	0.0017890069	1	1	1	1
ase-145893	5.4730135606	5.9696024263	6.1193996447	5.44985211	6.5019388716	5.1423923777	5.0983286918	5.7702574569	4.8733580351	0.0001	0.0010641619	1	1	1	0.0009	0.0151368223	1	1	1	0.0007	0.0045614753	1	1	1	1
ase-145917	5.5221982522	5.6790588506	5.7801499913	4.8493565612	4.7950145576	5.2298261005	4.7653103743	4.7230759478	4.9423712778	0.1363	0.1916679967	1	0	0	0.1196	0.3374519618	0	0	0	0.5074	0.5782669184	0	0	0	1
ase-145962	5.3760898658	5.8286469561	6.1211473638	4.7317135198	4.8203298603	4.9181657431	4.7816833314	5.0098526476	5.36985521	0.6552	0.5554159562	0	0	0	0.2495	0.5612860025	0	0	0	0.6899	0.6659579229	0	0	0	-1
ase-145971	5.2447534501	5.7236625508	5.8693895462	4.9843495266	5.0172728821	6.034969895	4.8829844917	4.825073961	5.6356543659	0.0010	0.0044494168	1	1	1	0.0072	0.0506824787	1	1	0	0.0098	0.032511051	1	1	1	1
ase-146138	5.9808866556	6.2235730576	6.5720124443	5.1166653489	5.1167140541	5.8916249688	5.0293687208	4.8811539357	5.2975894891	0.2949	0.3431995877	0	0	0	0.1664	0.4223471595	0	0	0	0.8026	0.7051401843	0	0	0	1
ase-146174	4.8719930863	5.3640126257	5.5722488819	4.9674618485	5.6166942731	5.9463718551	4.7476672774	4.952093949	5.1614568197	0.7880	0.5967892671	0	0	0	0.6702	0.9593913676	0	0	0	0.9941	0.7472876905	0	0	0	1
ase-14620	5.6373501288	5.9673473464	6.0006056009	5.4017122497	5.313402285	6.242963003	4.9587193414	4.8803102799	5.1203194836	0.0302	0.0593901996	1	1	0	0.0048	0.0398535186	1	1	1	0.3326	0.4531709863	0	0	0	1
ase-146615	4.8420979035	4.8445240926	5.4292431425	4.6970591757	4.6581706329	5.2596174655	4.7817874399	4.7142107633	5.9877179774	0.0341	0.0650981555	1	1	0	0.8942	0.9977827272	0	0	0	<.0001	0.0004779139	1	1	1	-1
ase-146683	5.0381414078	5.1580853627	5.2771410484	5.2767576119	5.9694181202	5.8806248814	5.1828375814	5.900769917	5.8322769629	0.3833	0.4127209187	0	0	0	0.5228	0.8778756397	0	0	0	0.2940	0.4167434243	0	0	0	1
ase-146823	5.4422816047	5.9295258729	6.0611544336	4.8153159342	5.1211750402	5.1876348117	5.2491874163	5.9010452292	6.1222171032	0.9497	0.6289192194	0	0	0	0.7682	0.9889560188	0	0	0	0.6758	0.6590187805	0	0	0	-1
ase-147208	5.4133434062	5.4701253419	5.1726349506	4.740752545	5.0337355626	4.8685555127	4.7698473042	5.1670232691	4.822132487	0.9029	0.6215786656	0	0	0	0.7954	0.9928863218	0	0	0	0.9251	0.731716278	0	0	0	-1
ase-147235	5.5348814029	7.0103572207	6.2207052889	5.1659147706	5.8561444934	5.4274214937	4.8555808518	5.3970838742	5.0176950083	0.1195	0.1741715766	1	0	0	0.3092	0.6520807614	0	0	0	0.1156	0.2195885575	0	0	0	1
ase-147409	5.4264766398	6.1221904121	5.7607486537	5.5614890484	6.6947212758	6.4062916526	5.5552441643	6.8468273823	6.5665028442	0.7661	0.5917881883	0	0	0	0.8363	0.9977827272	0	0	0	0.7164	0.6764063345	0	0	0	-1
ase-14741	5.3123824963	5.0310687137	5.2035595949	5.0218262814	5.9814959061	6.0466026258	5.044010401	6.2135903209	6.3232623286	0.8605	0.6117642657	0	0	0	0.8773	0.9977827272	0	0	0	0.9241	0.7314226666	0	0	0	-1
ase-147445	4.7086131302	5.1242448005	5.1189312551	4.6878914653	5.2811025472	5.0481982913	4.6778466864	4.8809471993	4.8236972856	0.2603	0.3146411561	0	0	0	0.1166	0.3316577311	0	0	0	0.5977	0.6254104736	0	0	0	1
ase-147503	5.0012376238	5.7812974369	5.6710494196	4.7332601349	5.3029072371	5.1139290759	4.6991273565	4.8982592017	4.8561061483	0.9727	0.6327502977	0	0	0	0.6892	0.9696687025	0	0	0	0.6967	0.6686998033	0	0	0	1
ase-147877	5.6632605114	6.3795491616	6.3514072352	4.7506869057	5.0009148065	5.2555304862	4.7734147179	4.9288408324	5.1385478452	0.1466	0.2032489585	0	0	0	0.2600	0.5776209963	0	0	0	0.3002	0.4229383894	0	0	0	1
ase-148276	5.6872648662	6.2504452831	6.0357229767	5.2115959539	5.6213169052	5.471927049	5.0372725134	5.6044432757	5.3692970385	0.9137	0.6233436807	0	0	0	0.8242	0.9977827272	0	0	0	0.9047	0.7281493432	0	0	0	1
ase-148281	5.0514585982	5.3072751678	5.2426111306	4.7038054727	4.7232279424	4.7262721	4.6941294325	4.6700777337	4.6875053669	0.4856	0.4805555372	0	0	0	0.6629	0.9558097937	0	0	0	0.5949	0.6239725334	0	0	0	1
ase-148453	4.9344187581	5.4623348729	5.0561341429	4.7241136052	4.7398508105	5.0459115035	4.7060266097	4.7161974681	4.8743846392	<.0001	0.0000999615	1	1	1	0.0002	0.0055956751	1	1	1	0.0006	0.0038138178	1	1	1	1
ase-148558	6.7427191534	6.7641814732	6.6284850598	6.5889150381	7.1250585166	6.964231851	5.829230046	6.3387538647	6.234625415	0.9931	0.6345131786	0	0	0	0.9602	0.9994231332	0	0	0	0.9404	0.7348897697	0	0	0	1
ase-148724	4.7339895059	4.7663822191	4.8189361228	4.7160802939	4.7411039783	4.7144228444	4.7531240179	4.7615567902	4.8003523538	0.3713	0.4045121303	0	0	0	0.2295	0.5299385194	0	0	0	0.7819	0.6980859681	0	0	0	-1
ase-148822	5.3920449346	5.9617124555	5.8237890611	5.366742519	6.0543664253	5.9198910741	5.1908726911	5.8045669447	5.7684407087	0.8314	0.6069821854	0	0	0	0.9921	0.9996141268	0	0	0	0.6532	0.6496209056	0	0	0	1
ase-148864	6.4851644291	6.6272004918	6.828946785	5.7265229026	6.1707084979	6.3412940214	5.1782145803	5.2888779317	5.4159389731	0.8418	0.6076437133	0	0	0	0.9313	0.9985551697	0	0	0	0.7095	0.6740032722	0	0	0	1
ase-149114	5.4078291766	5.9212973692	5.7569904188	5.0868212094	5.6842777742	5.5671971014	4.8114693731	4.9370572315	4.9284284225	0.6431	0.5514857537	0	0	0	0.8677	0.9977827272	0	0	0	0.4306	0.5289584757	0	0	0	1
ase-149179	5.9351619807	6.5143757915	6.1600776033	4.8035537515	5.2732906493	4.7579160545	5.0058060754	5.4135652315	5.1107731673	0.7695	0.5927589645	0	0	0	0.5425	0.8894614327	0	0	0	0.8099	0.7065251523	0	0	0	-1
ase-149345	5.7740163911	6.0600147939	6.3870805183	5.7862456517	6.3004511429	6.4309692374	6.305910178	7.0001519309	7.0091217373	0.3104	0.3564205472	0	0	0	0.5788	0.9133212482	0	0	0	0.1284	0.2367558912	0	0	0	-1
ase-149378	5.0859603186	5.527621406	5.4361783199	5.0463926567	5.6654571247	5.4991364583	5.1506163831	5.8995396348	5.6606325067	0.5893	0.5297237224	0	0	0	0.7812	0.9896095534	0	0	0	0.4732	0.5582293773	0	0	0	-1
ase-149682	5.936560392	6.1481384341	6.0238857459	4.8663907467	5.1408485905	4.9522344107	5.3312159035	5.8379964202	5.319018438	0.2783	0.3301410478	0	0	0	0.8180	0.9977827272	0	0	0	0.1709	0.2904450743	0	0	0	-1
ase-149691	5.0430121189	5.7116592137	5.5175978248	4.9665936473	5.5790056605	5.4343651874	4.739163918	4.9827595393	5.0001925003	0.5257	0.5006925549	0	0	0	0.8593	0.9977827272	0	0	0	0.3295	0.4498035161	0	0	0	1
ase-149728	5.142842857	5.8271748469	5.976674756	5.1292269064	6.5139534944	5.420607752	5.3575564694	6.9763118149	5.6646676036	<.0001	0.0000346701	1	1	1	0.0006	0.0123043924	1	1	1	<.0001	0.0000868183	1	1	1	-1
ase-149762	6.4333390377	5.9942632092	6.2953970176	6.0889094846	5.6677321845	6.5903765129	5.9322592221	5.6078743652	6.4529253166	0.0798	0.1276303416	1	0	0	0.1803	0.4470153046	0	0	0	0.1005	0.1982745183	1	0	0	1
ase-149875	5.9128330315	6.6993847079	6.6181018799	5.9822210121	6.820237248	6.7730682085	6.1565585156	6.9940613574	6.9935836381	0.8064	0.6014098593	0	0	0	0.9083	0.9985551697	0	0	0	0.7773	0.6967342441	0	0	0	-1
ase-149906	4.7792171004	5.3152721942	5.2598384884	4.7336897497	5.0870753937	5.2485770957	4.6937742365	4.8224536981	4.9347517724	0.1096	0.162545836	1	0	0	0.1547	0.4022096695	0	0	0	0.1439	0.2569068709	0	0	0	1
ase-150009	5.0727006449	5.752026312	5.7650829536	4.7980849158	5.2487915185	4.7719766301	4.7509106591	4.8556607685	4.6722363108	0.0384	0.0713321178	1	1	0	0.0281	0.1230543731	1	0	0	0.3163	0.438034155	0	0	0	1
ase-150069	6.447445429	7.6230341373	6.5564927879	5.9755899154	7.0357238026	6.8761424595	5.7031074134	6.6188529112	6.5947294052	0.0019	0.0070761688	1	1	1	0.0356	0.1424824156	1	0	0	0.0019	0.0093649676	1	1	1	1
ase-150121	5.1848638061	6.1227809703	6.2368516373	5.3171490597	6.4774825127	6.6440466015	5.1568134025	6.3622113396	6.4685301084	0.9075	0.6226014919	0	0	0	0.8486	0.9977827272	0	0	0	0.9622	0.7399762238	0	0	0	1
ase-150516	4.8528970334	5.4567624874	5.4941376025	4.8328863446	5.8263958251	4.7900879163	4.7315623796	5.3922275013	4.721264535	<.0001	0.0000225237	1	1	1	<.0001	0.0012792528	1	1	1	<.0001	0.0002043457	1	1	1	1
ase-150561	5.4147077147	5.9997695024	6.1425788454	4.7224512302	4.7120520594	4.8095406584	5.0876315515	5.2944520526	5.8861665047	0.3257	0.3686237137	0	0	0	0.8147	0.9977827272	0	0	0	0.0531	0.1212212711	1	0	0	-1
ase-150716	5.1948277207	5.9313660971	6.1205882837	4.7583082147	5.0358682829	4.7415265198	4.8513118629	5.5846819811	4.8817672135	0.0002	0.0011422971	1	1	1	0.0177	0.089335845	1	1	0	0.0001	0.0012134127	1	1	1	-1
ase-150719	4.9068776115	5.5018818609	5.587206593	5.161927777	6.2355498245	5.4201622283	4.717222961	5.0250433224	4.838445591	0.0218	0.0463899166	1	1	1	0.0050	0.0407991347	1	1	1	0.0563	0.126598033	1	0	0	1
ase-150764	5.7569674357	6.2214894287	6.3892995481	4.8892594701	5.0073801929	5.0876493083	4.9649249843	5.1900603082	5.1888319056	0.4503	0.4585871345	0	0	0	0.7150	0.9798686932	0	0	0	0.4563	0.5454552772	0	0	0	-1
ase-150851	5.288028071	5.6687478752	5.8292124217	5.7520740044	6.4671625725	6.6903735775	5.2122844734	5.7180158175	5.9820130885	0.7539	0.5877197484	0	0	0	0.8673	0.9977827272	0	0	0	0.5819	0.6188228649	0	0	0	1
ase-150898	4.8998456213	5.2447558151	5.4483328424	4.8705599825	5.187490772	5.4633172693	4.8676802235	5.0014198892	5.2567998068	0.7191	0.578627745	0	0	0	0.7293	0.9832091939	0	0	0	0.7807	0.6973953356	0	0	0	1
ase-150999	5.8197840698	6.1513881038	6.269477577	6.0512493753	7.1157118838	6.2280065451	6.1775698543	7.3165794169	6.4312010004	0.0015	0.0058004109	1	1	1	0.0186	0.0924087554	1	1	0	0.0002	0.0015724527	1	1	1	-1
ase-151028	6.5502011813	6.529846784	8.3119964492	5.9958659875	6.721141192	8.1150056115	5.7832485387	6.389014027	7.8943553104	0.2678	0.3210961246	0	0	0	0.3671	0.7252633259	0	0	0	0.4017	0.5079818775	0	0	0	1
ase-151064	5.0206000533	5.6693406245	5.0391645353	5.0071968121	5.8447892791	5.0661890204	4.7433248648	5.0455202414	4.729068976	0.6019	0.5342265594	0	0	0	0.3753	0.7354757579	0	0	0	0.0112	0.0362845162	1	1	1	1
ase-151122	5.7030196388	5.9771329974	5.9942496256	5.4904920096	5.9539767873	5.8618799589	5.1519058969	5.5004835973	5.4460593467	0.6850	0.5669733345	0	0	0	0.7331	0.9839705611	0	0	0	0.7361	0.6833324756	0	0	0	1
ase-151157	4.904176403	5.3452481001	5.5095516735	4.7624983488	4.9870019601	5.1212195112	4.6892101288	4.7734930207	4.832427106	0.5948	0.5313559865	0	0	0	0.8631	0.9977827272	0	0	0	0.4833	0.563498029	0	0	0	1
ase-151332	5.284188687	5.7759912764	5.5398701313	5.2109448388	5.2469759446	5.4832224914	4.8810598952	4.8680296446	4.8635274001	0.0595	0.1009022009	1	0	0	0.0739	0.2386701304	0	0	0	0.0553	0.1248906341	1	0	0	1
ase-151348	5.4658801276	5.6542775403	6.0326531059	5.2179847403	4.9816545836	5.432463671	5.0740551581	4.9231282018	5.3695502304	0.7105	0.5758922454	0	0	0	0.7904	0.9925414722	0	0	0	0.7119	0.6741612427	0	0	0	1
ase-151374	5.5567604548	5.8445033348	6.0365964977	5.4894450606	6.3582253072	5.7052385764	5.3372518876	6.2094537792	5.5976729466	0.0009	0.0039478884	1	1	1	0.0147	0.0789512068	1	1	0	0.0004	0.0028607767	1	1	1	1
ase-151384	5.1573678917	5.9071153758	5.5162366176	5.5429814146	6.9016135691	5.2835313464	5.0124544921	6.0832531	4.9875387491	0.0004	0.0021155408	1	1	1	0.0013	0.0190320732	1	1	1	0.0002	0.0018894067	1	1	1	1
ase-151803	5.820616573	5.9382213923	6.1596983676	4.9952409984	4.9794923668	5.4353995605	4.8701301665	4.8092058279	5.2168333671	0.2105	0.2695302318	0	0	0	0.3380	0.6881553246	0	0	0	0.2826	0.4051453966	0	0	0	1
ase-151808	4.9636873878	5.3806058568	5.2770746389	4.8969138166	5.7180603674	4.8149040591	4.8681648599	5.5366530881	4.8154449697	0.0001	0.0009212784	1	1	1	0.0019	0.0229513377	1	1	1	0.0003	0.0023447821	1	1	1	1
ase-151823	5.53473893	5.7086315365	5.8656747963	5.199769055	5.6962478103	5.0908093065	5.2481581657	6.0131795874	5.1069943764	0.0003	0.0019082055	1	1	1	0.0250	0.1135287226	1	0	0	0.0003	0.0023523856	1	1	1	-1
ase-15183	8.6722745232	8.8077038079	8.0495709629	8.3332273146	8.744128019	7.8000408659	8.2295111866	8.6079996511	7.6003787168	0.4223	0.439702656	0	0	0	0.6105	0.9321456861	0	0	0	0.4073	0.5121461475	0	0	0	1
ase-151877	5.0752106743	5.6042894872	5.8071752256	4.7421442678	4.9533948586	4.9800612095	4.7072532053	4.8393041646	4.8666419402	0.1854	0.2447812578	0	0	0	0.3541	0.7098625139	0	0	0	0.3271	0.4477405952	0	0	0	1
ase-152015	6.4191417511	6.2064270718	6.2899923283	5.2857690459	4.9212156417	5.3239089698	5.4731889864	5.3487816218	5.3843226363	0.7103	0.5758922454	0	0	0	0.4814	0.8378594398	0	0	0	0.9177	0.7309905529	0	0	0	-1
ase-152508	5.1738473902	6.1234667587	5.607341603	4.735709117	4.98017881	4.7800796956	4.7288453146	5.0670064709	4.9152846658	0.0114	0.0283553592	1	1	1	0.0849	0.2661176054	0	0	0	0.0451	0.1075393944	1	0	0	-1
ase-152706	5.5322103428	6.2827948504	5.6526744521	5.8953683788	7.0172944171	6.0128721104	4.9492083881	5.4496455521	4.9228090818	0.5898	0.5297464932	0	0	0	0.2439	0.5537142453	0	0	0	0.5763	0.6158811795	0	0	0	1
ase-15271	8.3017391688	8.7468292482	8.7061706169	8.1793809595	8.6288292201	8.6713065079	8.0776073799	8.494387562	8.5907763469	0.6115	0.538429664	0	0	0	0.7655	0.9889560188	0	0	0	0.5145	0.5820588232	0	0	0	1
ase-153043	5.3850606341	6.003668986	5.6155297944	5.1318720469	5.3929796533	5.8944490494	4.7545383532	4.8307150887	5.0239372018	0.0031	0.010424268	1	1	1	0.0088	0.0574938686	1	1	0	0.0104	0.0339815496	1	1	1	1
ase-153097	5.5740277396	5.9873589125	5.9079776006	5.466787179	5.9790299197	5.9796436171	4.9700349391	5.2990542367	5.3247518194	0.7159	0.5776392961	0	0	0	0.8263	0.9977827272	0	0	0	0.6242	0.6371985856	0	0	0	1
ase-15320	5.592721255	6.4389266875	6.3353678106	4.871718336	4.9762496636	5.1207877511	4.8413778863	4.8358104524	5.033046566	0.2270	0.2842534655	0	0	0	0.4486	0.8090085308	0	0	0	0.3483	0.4675866972	0	0	0	1
ase-153224	5.3419858536	6.4547814594	5.6760287708	4.8221567039	5.5373580585	5.1461357716	4.9099469023	5.6349059985	5.0374474529	0.1805	0.2397282143	0	0	0	0.1911	0.464876535	0	0	0	0.4760	0.5593099061	0	0	0	-1
ase-153269	5.5965763593	6.5580696522	5.5442932366	5.4150195352	6.3902184185	5.1575580745	5.1914276148	6.2637621303	5.0435612824	0.3278	0.3705664077	0	0	0	0.4810	0.8374251181	0	0	0	0.2989	0.421833289	0	0	0	1
ase-153615	4.9234196593	5.4258979719	5.1374045565	4.7125375942	4.6748637482	4.691857177	4.7130931931	4.7987831153	4.7418305914	0.0023	0.0082275289	1	1	1	0.0121	0.0690258675	1	1	0	0.0532	0.1212352856	1	0	0	-1
ase-153630	5.8029806603	6.1345654648	6.5445028397	4.8826607955	5.093712022	5.4559661637	4.9873642158	5.1322159188	5.5022652934	0.8152	0.6036325898	0	0	0	0.8561	0.9977827272	0	0	0	0.8498	0.7159955114	0	0	0	-1
ase-153704	5.1746983695	5.5571585455	5.889641407	4.6725717708	4.7547202443	4.7484345411	4.7069607414	4.9476696028	4.7427364644	0.0040	0.0124568631	1	1	1	0.0961	0.2901373285	0	0	0	0.0120	0.0381795394	1	1	1	-1
ase-153893	5.4548164558	5.8696145485	5.7942460967	4.923914506	4.9718526425	4.9024725441	5.0722763736	5.2380671029	5.0285517749	0.7310	0.5813082852	0	0	0	0.9817	0.9994231332	0	0	0	0.4700	0.556496867	0	0	0	-1
ase-154051	5.4490472054	5.7710498572	6.0641881918	5.6962318581	6.5301057598	5.907244579	5.1243196267	5.4834501333	5.1870463477	0.0111	0.0277651719	1	1	1	0.0268	0.118924259	1	0	0	0.0009	0.0051591716	1	1	1	1
ase-154076	5.6631885139	5.8420047708	5.5527543589	4.9681324626	5.5899400235	4.9066566733	4.7689941529	5.0375676118	4.700897335	0.2946	0.3431669032	0	0	0	0.1799	0.4465382037	0	0	0	0.8563	0.7180360505	0	0	0	1
ase-154271	5.1199514166	5.2919676213	5.3825876996	4.7016572617	4.7015696508	4.7150561197	4.7254461905	4.7356548784	4.7314159792	0.5070	0.4920615451	0	0	0	0.6774	0.963894775	0	0	0	0.6146	0.6338779012	0	0	0	-1
ase-154314	5.8701862337	5.7148562381	6.0549756458	5.4565692277	5.9334840828	5.2815128937	5.5260715899	5.8045465513	5.273707118	0.0027	0.009424023	1	1	1	0.0182	0.0911342486	1	1	0	0.0120	0.0379918682	1	1	1	1
ase-154361	6.1571257253	6.085431088	6.1197661282	6.0912885239	6.6408205545	6.5106323352	5.2161700413	5.0642825357	5.1576069783	0.8708	0.6145832704	0	0	0	0.6921	0.9700129591	0	0	0	0.8134	0.7073447584	0	0	0	1
ase-154562	5.6649375167	6.1516714744	6.350536559	5.0903263891	5.6712041346	5.0931648716	5.2253610144	5.8112043193	5.1355231125	0.0005	0.0025634978	1	1	1	0.0139	0.0758995891	1	1	0	0.0042	0.0169550286	1	1	1	-1
ase-154767	4.9678218207	5.3252585222	5.4398111473	4.7293244866	4.8264171949	4.9044186713	4.7964803343	4.7937263674	5.1893863416	0.2882	0.3378208883	0	0	0	0.7940	0.9927257417	0	0	0	0.0476	0.1113742747	1	0	0	-1
ase-154779	5.5432631834	6.0604914494	5.9425824533	6.0238878798	7.003729829	5.9771333107	5.3992659194	6.2536261048	5.3129819544	0.0038	0.0119769132	1	1	1	0.0305	0.1296627051	1	0	0	0.0023	0.0108152925	1	1	1	1
ase-154907	6.2456062478	6.3011225282	6.3511270043	6.6469168705	7.433280767	6.690418764	7.0057106522	7.8843545113	6.9374175898	0.0085	0.0224972361	1	1	1	0.0958	0.2895656342	0	0	0	0.0086	0.0293207102	1	1	1	-1
ase-154943	5.6981797124	6.3928921162	6.020310044	6.3607131173	7.2570894935	7.0326132325	5.6720280182	6.4434107341	6.2433179779	0.5475	0.5123188542	0	0	0	0.6965	0.9725614677	0	0	0	0.4778	0.5595990127	0	0	0	1
ase-154965	5.6732188572	5.9778008632	6.4920935035	5.7333456339	5.8216619857	6.6867735182	4.9318892895	4.9498665831	5.4290159246	0.5896	0.5297464932	0	0	0	0.3893	0.7486286419	0	0	0	0.8446	0.7146970553	0	0	0	1
ase-155000	5.7610448584	6.2672215778	6.3331090337	5.3275509962	5.6717102983	6.9863946126	5.9185405938	6.4808532533	6.747176451	0.0238	0.0495196557	1	1	1	0.0023	0.0258282921	1	1	1	0.2804	0.4032870924	0	0	0	-1
ase-155148	4.6999152386	5.0555887231	5.2815376791	4.7154396048	4.9488775286	5.3593015517	4.7078135425	4.7975162305	5.0546612088	0.4219	0.4394346251	0	0	0	0.3015	0.6402156316	0	0	0	0.7836	0.6986630927	0	0	0	1
ase-155322	5.9840586234	6.2534365171	6.6108102055	5.3122877271	5.5938247978	5.9606657063	5.0084053289	5.0928005783	5.6471900725	0.5685	0.5208627004	0	0	0	0.9706	0.9994231332	0	0	0	0.1741	0.2939159991	0	0	0	1
ase-155420	6.9762059846	7.6409800848	7.2950575895	6.5888039752	7.0855324184	6.8696834059	6.3667687885	6.7387284932	6.6284366431	0.5438	0.5103532545	0	0	0	0.7522	0.986692801	0	0	0	0.4764	0.5593099061	0	0	0	1
ase-155714	6.2638289084	7.1286332816	6.4916052207	6.4903200324	7.6145298206	6.4618420316	5.3622474164	6.1397168827	5.3347396025	0.0927	0.1425155551	1	0	0	0.0648	0.2177370609	0	0	0	0.4777	0.5595990127	0	0	0	1
ase-15586	5.3448106662	5.5016776393	5.5154880109	4.9120598653	5.2554176314	4.7780953933	4.9212162103	5.3373971433	4.8532721614	0.0057	0.0166017644	1	1	1	0.0378	0.1488391445	1	0	0	0.0322	0.0824932117	1	1	0	-1
ase-156095	4.9204124002	5.34395033	5.1107117652	4.8681060192	5.3507179152	5.1403806108	4.8220739838	5.0968105749	4.9841738565	0.6207	0.5425701325	0	0	0	0.9037	0.9985551697	0	0	0	0.4322	0.5298372938	0	0	0	1
ase-15618	5.4416645117	5.91422131	6.0992362605	5.8377789491	6.8248278294	6.924663483	5.4467573382	6.2440380142	6.3211512793	0.6673	0.5597678237	0	0	0	0.7856	0.9913798225	0	0	0	0.5627	0.6081581896	0	0	0	1
ase-15640	5.5574918433	6.2913151216	6.3934637518	4.7752952371	4.9063409924	4.9410972278	4.7514941108	4.7566688121	4.8802510161	0.8644	0.6128830315	0	0	0	0.7238	0.9832091939	0	0	0	0.9045	0.7281493432	0	0	0	1
ase-15679	5.5999245947	6.3386280356	6.0615162998	5.3399991375	5.4797261212	6.6027622045	5.0968088685	5.5139161419	6.1350526592	<.0001	0.0006406811	1	1	1	0.0006	0.0117458889	1	1	1	0.0001	0.0013964091	1	1	1	1
ase-156792	4.7577976858	4.8804171432	4.8889767906	4.6637602893	4.6553548664	4.6761240884	4.6848462867	4.6736171332	4.738605612	0.5405	0.508705373	0	0	0	0.8787	0.9977827272	0	0	0	0.4597	0.5479979768	0	0	0	-1
ase-157189	5.3172652217	5.7575262141	5.6028637063	5.098483988	5.60572633	5.427705975	4.7362751381	4.9144480052	4.803013172	0.9636	0.631915875	0	0	0	0.9380	0.9988666007	0	0	0	0.8036	0.7053071218	0	0	0	1
ase-157266	5.3530539647	5.9994117856	5.6490477383	5.1446016103	6.1046209292	5.6698328104	5.1555596272	6.2810334762	5.8198554367	0.6534	0.5551588441	0	0	0	0.7803	0.9896095534	0	0	0	0.5355	0.5922981564	0	0	0	-1
ase-15727	5.2084841185	5.8035276657	5.826003219	4.6852630184	4.700375781	4.7205221183	4.6917422259	4.8605919619	4.764957592	0.6302	0.5468007992	0	0	0	0.9896	0.9995301146	0	0	0	0.5011	0.5738821035	0	0	0	-1
ase-157348	5.7677491541	6.255260179	6.0151440316	5.1953074875	5.2650349051	5.8489820394	5.3879907487	5.4102553503	6.2242056692	0.0002	0.0014086825	1	1	1	0.0130	0.0726478767	1	1	0	0.0006	0.0036971765	1	1	1	-1
ase-157561	5.769256977	5.5113836931	6.3666153529	5.2946226549	5.3325155823	5.9128091401	5.1262638722	5.145327778	5.6504956709	0.2331	0.2898431886	0	0	0	0.4425	0.8043868099	0	0	0	0.2347	0.358134414	0	0	0	1
ase-157650	5.0650382172	5.5498589572	5.1983832492	4.697480739	5.319348415	4.6944508602	4.6758560287	5.0003663209	4.6793877741	0.4027	0.4263241829	0	0	0	0.1635	0.4175055253	0	0	0	0.8123	0.7069815304	0	0	0	1
ase-157687	6.064318914	6.2172289919	6.4651051962	5.5949898802	5.8270068234	5.8783425454	5.3313594497	5.2934592188	5.407417161	0.6230	0.5434946997	0	0	0	0.6489	0.9500128304	0	0	0	0.6952	0.6685736723	0	0	0	1
ase-157707	6.0990499549	6.9005379773	6.9385769074	4.9995060531	5.7908679772	5.5519543238	5.1281781705	5.8070750488	5.9789579353	0.7478	0.5861355556	0	0	0	0.3639	0.7209559788	0	0	0	0.5232	0.5857888234	0	0	0	-1
ase-157830	6.2205476066	7.0622496984	6.6115543438	5.3716894312	6.3726943133	5.5470959689	5.4586650958	6.1812907606	5.6966854397	0.6246	0.5442888496	0	0	0	0.5059	0.8622498711	0	0	0	0.9448	0.735756728	0	0	0	-1
ase-158034	5.5425549903	6.3777468688	5.7779517886	5.4187275982	6.4707076783	5.7498208131	5.2551652113	6.2595553541	5.5974647571	0.6334	0.5482361543	0	0	0	0.6547	0.9518749178	0	0	0	0.7582	0.6908795406	0	0	0	1
ase-158092	5.8975431062	6.0789732771	6.2491077126	6.5441298393	6.2807101955	7.4762552821	5.9640338036	5.7563984355	6.8676902554	0.0020	0.0073895898	1	1	1	0.0201	0.0969572426	1	1	0	0.0035	0.0148933168	1	1	1	1
ase-158103	5.199021159	5.8676914652	5.6742965469	4.7069081986	4.7382401008	4.7161071126	4.711039466	4.8525562064	4.7614110877	0.2936	0.3423507516	0	0	0	0.3589	0.7167358787	0	0	0	0.5785	0.6175668071	0	0	0	-1
ase-158263	5.3170045001	5.7172872571	5.9932766513	5.0960104798	5.9007287813	6.2895138142	4.725597155	4.9207399662	5.0191809593	0.9109	0.6227869121	0	0	0	0.7296	0.9832091939	0	0	0	0.4861	0.5652583634	0	0	0	1
ase-158317	5.1945184777	5.7744681909	5.781714379	4.8135126178	4.7409652081	5.0056004786	4.7376436651	4.8394039868	5.0840935663	0.0708	0.1162664182	1	0	0	0.1733	0.4340727534	0	0	0	0.1462	0.2596480325	0	0	0	-1
ase-158331	5.2250726781	5.7872428038	5.6799413617	6.1106806631	6.1549257558	7.2200445709	4.897860497	4.979833011	5.3183997968	0.0139	0.0329838525	1	1	1	0.0089	0.0576154504	1	1	0	0.0124	0.0390707857	1	1	1	1
ase-158344	5.3637925979	5.1221442571	5.1932324991	5.2284363555	4.8300398724	4.6957357855	4.8733657025	4.8813450053	4.720415631	0.5290	0.5027065589	0	0	0	0.6710	0.9596807637	0	0	0	0.4636	0.550961088	0	0	0	1
ase-158352	4.8244703097	5.3743479658	5.1915290367	4.725519062	5.1660811415	4.9479488531	4.6925646397	4.9225985857	4.8333000658	0.8314	0.6069821854	0	0	0	0.8509	0.9977827272	0	0	0	0.5007	0.5738821035	0	0	0	1
ase-158397	4.7734762828	5.0462576488	4.9259338871	4.6925099607	4.6475772918	4.8997566463	4.6830501747	4.6550126812	4.7114598185	0.0027	0.0092683238	1	1	1	0.0026	0.0277100604	1	1	1	0.0570	0.1279058023	1	0	0	1
ase-158539	7.1466577659	7.9441173822	7.7605069313	5.5014052537	5.6827656492	6.2658252579	5.1782842337	5.2600629621	5.896510323	0.0216	0.0459763603	1	1	1	0.1202	0.3389433477	0	0	0	0.0209	0.05881947	1	1	0	1
ase-158545	5.4009935787	5.7855492147	5.950722048	4.7255659503	4.7623595553	4.8299778998	4.8319207192	5.0083537939	5.0798282775	0.4892	0.4824323853	0	0	0	0.6108	0.9321456861	0	0	0	0.6187	0.6352900799	0	0	0	-1
ase-158731	5.0764973662	5.6980944756	5.5845543709	4.8937745833	5.4547573468	5.1722488232	5.2703773211	6.2753988219	5.9013218542	0.2369	0.2932741638	0	0	0	0.4113	0.7720092972	0	0	0	0.1128	0.2158616876	0	0	0	-1
ase-158734	4.9639189672	5.1873657218	5.7811729973	5.0795064322	4.8995276497	6.4391164632	4.8936022005	4.8260673957	5.890587204	0.0019	0.0070096003	1	1	1	0.0027	0.0284384608	1	1	1	0.0082	0.0282604655	1	1	1	1
ase-158942	5.531934058	5.8173888202	6.2531317204	4.9993012108	5.0302399629	5.8548820109	4.9189912548	4.9082563106	5.8342388153	0.0259	0.0529377637	1	1	0	0.1606	0.412190246	0	0	0	0.0164	0.0488258863	1	1	1	1
ase-158956	5.0747215478	5.6931502922	5.5400135315	4.8088866282	4.7646150048	5.333013377	4.7128087312	4.737312226	4.9025365427	0.0092	0.0242626386	1	1	1	0.0089	0.0577784773	1	1	0	0.1469	0.2602503368	0	0	0	1
ase-15898	4.7512774246	4.8660859163	4.9689972466	4.7513704575	5.0834588176	4.7020217917	4.6859638529	4.892766836	4.673226765	<.0001	0.0000663488	1	1	1	<.0001	0.0011896752	1	1	1	0.0002	0.001568422	1	1	1	1
ase-159602	5.2932316433	6.0240084996	5.8909831145	4.7280247365	4.7287823945	4.763326482	4.7309536549	4.7326970028	4.753192117	0.1988	0.2573478912	0	0	0	0.3477	0.7014231412	0	0	0	0.3873	0.4969349718	0	0	0	1
ase-159608	5.1861975128	5.629041561	6.0750375806	4.7896243647	4.8716348288	5.0771625525	4.9851113675	5.1650353569	5.697594463	0.7234	0.5792319776	0	0	0	0.3846	0.7438016502	0	0	0	0.7536	0.6893438599	0	0	0	-1
ase-159611	6.6470860346	7.3785082552	6.7116213129	7.4878579066	8.104623059	8.0172348001	7.3300352165	7.9696218869	7.8268410831	0.0904	0.1398490536	1	0	0	0.2184	0.5130077124	0	0	0	0.0069	0.0246806872	1	1	1	1
ase-159645	5.7133786591	6.1156792954	5.9382411808	4.8946445683	5.0722419529	4.7928330426	5.1066394822	5.390821413	5.1221192915	0.5114	0.4943093555	0	0	0	0.6192	0.9365188646	0	0	0	0.6055	0.629038415	0	0	0	-1
ase-159692	5.2948083755	5.1817342132	4.9726537023	4.686287956	4.724336073	5.7790607387	4.7057331098	4.6804863535	5.846879283	0.0395	0.0731461755	1	1	0	0.1753	0.4370751147	0	0	0	0.1374	0.2483226306	0	0	0	-1
ase-160161	5.4174714814	6.1717763825	6.2938183193	5.3457807315	6.2758715678	6.1234636229	4.9282586118	5.5564791008	5.4257820763	0.2538	0.3084613932	0	0	0	0.3893	0.7486286419	0	0	0	0.1484	0.2616392707	0	0	0	1
ase-160172	5.206035106	5.5818676347	5.7770863881	4.9227017757	5.8770553042	4.9984035459	4.8211752295	5.458852615	4.8981725775	<.0001	0.0003946656	1	1	1	0.0004	0.0100004681	1	1	1	0.0031	0.0135050387	1	1	1	1
ase-16018	5.2554842155	5.4458954355	5.6493509989	5.1115637913	5.0228131153	6.1070665529	5.2118627668	5.0912674037	6.2793986078	0.0001	0.0009286003	1	1	1	0.0063	0.0470146066	1	1	1	<.0001	0.0010821632	1	1	1	-1
ase-160404	4.85449764	5.9105411442	4.914723199	4.8024998079	5.9572708549	4.8324254398	5.0385437832	6.981693892	5.2902592207	0.0494	0.0874023796	1	1	0	0.4298	0.7920177329	0	0	0	0.0006	0.0036971765	1	1	1	-1
ase-160723	4.9626772129	5.6857820202	6.6662551604	4.7086455129	4.7661023363	4.7376601105	4.7408831962	4.7553236615	4.8016521218	0.0267	0.0539300494	1	1	0	0.1150	0.3289108926	0	0	0	0.1421	0.2548232296	0	0	0	-1
ase-160724	4.8596206012	5.7152953355	5.4253725352	4.7760522556	4.788949681	5.9222431633	4.6895983467	4.6840523115	5.0091255097	0.0002	0.0011457003	1	1	1	<.0001	0.0016919769	1	1	1	0.0010	0.0058029114	1	1	1	1
ase-160841	5.8447809644	6.1995151972	6.2555716177	5.1129788102	5.5262701323	5.136327627	5.080171169	5.606876774	5.116501248	0.0102	0.0261828988	1	1	1	0.0877	0.2714991642	0	0	0	0.0206	0.0582789262	1	1	0	-1
ase-160878	6.6433484762	6.7441686535	6.7529986537	6.9516180544	7.5735347633	7.5993499325	6.7519896321	7.3056631994	7.3376434719	0.9413	0.6284669582	0	0	0	0.9637	0.9994231332	0	0	0	0.9258	0.731716278	0	0	0	1
ase-161056	5.3710573054	6.0663761309	5.8707016222	5.0920457493	5.9073554	5.1211469394	4.919733726	5.6056683776	4.9953684889	0.0096	0.0249805503	1	1	1	0.0313	0.1315099975	1	0	0	0.0241	0.065806082	1	1	0	1
ase-161150	4.9789956704	5.6759627667	6.0715625555	4.9064363019	5.158283043	7.0757928874	5.0863525751	5.2560609571	7.4836263151	<.0001	4.9177001E-7	1	1	1	<.0001	0.0012792528	1	1	1	<.0001	5.7033369E-6	1	1	1	-1
ase-161273	6.0565849833	6.6661216904	6.1696926898	5.1316831267	5.1049957961	5.2174958933	5.2953721669	5.1962178175	5.4425256006	0.0044	0.0133324031	1	1	1	0.0545	0.1927680669	1	0	0	0.0055	0.0205369675	1	1	1	-1
ase-161285	5.9827356665	6.467793318	5.9889759254	4.7679861724	5.180707189	4.768790476	4.8129838527	5.1027789952	5.004181477	0.2623	0.316432211	0	0	0	0.8087	0.9960340581	0	0	0	0.1356	0.245950524	0	0	0	-1
ase-161443	5.8135098728	6.1529454088	5.8096856425	5.2756878528	5.7149037682	5.4796400982	5.0545899112	5.399050885	5.2847284405	0.4249	0.4412084324	0	0	0	0.7197	0.9818788739	0	0	0	0.2511	0.3751201084	0	0	0	1
ase-16149	4.7964922176	5.3047882424	5.1860825991	4.7281002528	4.746074545	5.2822444865	4.7006730635	4.6748679551	4.9383366653	<.0001	0.0004879627	1	1	1	<.0001	0.0039578656	1	1	1	0.0003	0.0020972463	1	1	1	1
ase-161510	5.0239536435	5.5084806258	5.5818682391	4.8433077459	4.8646333784	6.1113155079	4.9941723208	5.0370639607	7.0109277876	<.0001	4.7117259E-6	1	1	1	<.0001	0.002583136	1	1	1	<.0001	3.8609156E-7	1	1	1	-1
ase-161518	4.8210119937	4.9792816879	5.109358854	4.8274322139	5.2581449658	4.8081103626	4.7219318594	4.8566234742	4.6812662841	0.0009	0.004098417	1	1	1	0.0011	0.0168287267	1	1	1	0.0059	0.0217874547	1	1	1	1
ase-161623	5.9665814753	6.4370823551	6.4586603853	4.9245219929	5.1087982831	5.0478925741	5.2615876669	5.460047526	5.4692889632	0.8007	0.6002979731	0	0	0	0.7522	0.986692801	0	0	0	0.9605	0.7390708348	0	0	0	-1
ase-161785	5.0827844741	5.9033315034	5.5051729102	4.7526297607	4.9778898166	4.8768209055	4.7007013553	4.8024024487	4.7010544299	0.0185	0.0408321089	1	1	1	0.0946	0.2876538014	0	0	0	0.0566	0.1272181384	1	0	0	1
ase-161874	5.9345250472	5.5455472913	5.8278340233	4.9634052003	5.2359411478	5.3054125461	6.3614266148	5.1466483488	5.2547181895	0.8207	0.6046790323	0	0	0	0.6832	0.965955505	0	0	0	0.8786	0.7246775514	0	0	0	-1
ase-161885	5.6726629209	6.1938554165	5.8284672674	5.1920561625	5.5270967099	5.1223328949	5.1010207465	5.1309180616	4.9750531958	0.7851	0.5965871225	0	0	0	0.9179	0.9985551697	0	0	0	0.5674	0.6099401323	0	0	0	1
ase-161928	5.8282997956	6.3078860045	6.0771141533	5.0792327133	5.6155306837	5.5039967579	4.9762912668	5.5072821079	5.3372472263	0.6660	0.559201585	0	0	0	0.6902	0.9698354815	0	0	0	0.7691	0.6942779236	0	0	0	1
ase-162009	5.0359312413	5.925859879	5.4406692413	5.3931991147	6.543632033	5.1927501745	4.9814837235	5.928844513	4.9024903428	0.0031	0.010424268	1	1	1	0.0084	0.0559512555	1	1	0	0.0134	0.0414926545	1	1	1	1
ase-162012	5.7874402884	6.0796553388	6.8759402688	6.1886140631	7.1158038166	6.2376609376	5.597669404	6.3930822326	5.5561735767	<.0001	0.0000225237	1	1	1	0.0002	0.0060558666	1	1	1	<.0001	0.0000198834	1	1	1	1
ase-162026	5.9953245919	5.7899816316	5.7309247245	4.7458593222	4.7077966413	4.7101724821	4.7153773431	4.6664587795	4.7099750374	0.7384	0.5832389219	0	0	0	0.8647	0.9977827272	0	0	0	0.7755	0.6967342441	0	0	0	1
ase-162173	5.3766284648	5.7930344925	5.877483294	4.7034021079	4.7377013573	4.7181195909	4.7448119728	4.9512928332	4.7617699999	0.1124	0.1657551239	1	0	0	0.5236	0.8778756397	0	0	0	0.1006	0.1982745183	1	0	0	-1
ase-162261	5.8438100598	6.5348528464	6.301906866	4.9165679325	4.921587771	4.8735160819	4.9359753631	4.985522082	5.0185656291	0.3324	0.3744337009	0	0	0	0.5546	0.8980970222	0	0	0	0.3956	0.504012149	0	0	0	-1
ase-162390	5.3261087589	5.8627294113	5.8245275065	4.9020469413	4.8855392327	5.5613423758	4.8048327219	4.7987296855	5.1908099309	0.0037	0.0118631117	1	1	1	0.0100	0.0614945987	1	1	0	0.0233	0.06394016	1	1	0	1
ase-162448	4.9572773034	5.1190586418	5.304902387	4.7818387921	4.7697359936	5.0272924069	4.7173717917	4.661795874	4.7728961709	0.9888	0.6343774362	0	0	0	0.6284	0.9434642156	0	0	0	0.5766	0.6160289811	0	0	0	1
ase-162481	5.3749938486	6.0095321375	6.7024427937	4.9213909301	4.907719718	5.7943089544	4.8253098225	4.8860355441	5.3489460471	0.9508	0.6290140393	0	0	0	0.6406	0.947052866	0	0	0	0.5477	0.6000905597	0	0	0	1
ase-162527	5.857178857	6.5925293985	5.6718338336	5.3874936935	6.0962851185	5.2844876084	5.2436512804	5.9747779641	5.2061220863	0.5737	0.5230099811	0	0	0	0.7422	0.9860030573	0	0	0	0.5147	0.5820588232	0	0	0	1
ase-162579	5.2297255248	5.5632839319	5.6057400605	5.293275756	6.1189369854	6.1713628071	5.5567690888	6.5204502288	6.6149968762	0.8982	0.6207094965	0	0	0	0.9752	0.9994231332	0	0	0	0.8205	0.7097407085	0	0	0	-1
ase-162664	4.9911253009	5.5814576124	5.4889325988	4.8064831886	5.6651365328	4.8866687407	4.6951622194	5.0168892156	4.7656262735	0.0373	0.069830621	1	1	0	0.0084	0.0559512555	1	1	0	0.3993	0.50627968	0	0	0	1
ase-162682	5.359154753	5.684457245	5.4549831115	5.1981176227	5.2481874993	5.6805223357	5.186343752	5.2040812128	5.7309011086	0.0026	0.0091776665	1	1	1	0.0387	0.1516351956	1	0	0	0.0029	0.0129594349	1	1	1	1
ase-162807	5.6544065604	6.2232851992	5.3305641449	5.5566501806	6.6627289572	5.5257862426	5.5906876223	6.7719222101	5.6098975955	0.3476	0.3865784006	0	0	0	0.5236	0.8778756397	0	0	0	0.2542	0.3784134774	0	0	0	-1
ase-162809	5.6938415518	6.4757357778	5.9832737808	5.3006242338	6.0183657127	5.7641812214	4.7857270016	5.0377929706	4.8594535236	0.2206	0.278234688	0	0	0	0.4143	0.7751966881	0	0	0	0.1483	0.2614915683	0	0	0	1
ase-163095	5.2542879792	5.7015686441	5.5223723965	4.7735237056	4.8235480731	4.8233471861	4.8803851443	5.2031383712	4.9921838151	0.5417	0.509072434	0	0	0	0.2452	0.5556444608	0	0	0	0.8363	0.7144026965	0	0	0	-1
ase-163337	4.848086081	5.0794711052	4.9556701697	4.8399659487	5.1030844456	5.0914046119	4.7248137734	4.7907832363	4.8466101374	0.2604	0.3146411561	0	0	0	0.5273	0.88036391	0	0	0	0.0458	0.108801171	1	0	0	1
ase-163359	5.6747530063	6.091977325	6.0487281909	5.3229096721	5.9241742663	6.0081245231	5.1275443612	5.6737479444	5.6494049014	0.7239	0.5792878585	0	0	0	0.6592	0.9543463844	0	0	0	0.9271	0.731716278	0	0	0	1
ase-163838	5.5672908816	6.0434561236	5.6610436289	5.2760736344	5.8546870167	5.0330516722	5.0482511026	5.7259118293	4.8687162402	0.0265	0.053657088	1	1	0	0.1263	0.3510780676	0	0	0	0.0082	0.0284136226	1	1	1	1
ase-163905	5.4376731569	5.8424620818	5.5959917112	4.9813852289	5.1322688586	5.0755716626	4.8057803164	4.8243876212	4.8331921258	0.1271	0.1819910594	1	0	0	0.3527	0.707924333	0	0	0	0.1325	0.2424167448	0	0	0	1
ase-164008	5.3832258987	5.5550559059	5.9867221085	5.1447766836	5.0417283732	6.269616328	5.082993725	5.080416728	6.2756882923	0.0003	0.0018252621	1	1	1	0.0091	0.0583177031	1	1	0	0.0002	0.0014660421	1	1	1	1
ase-164104	4.9589531924	7.3880754835	5.3926794034	4.6846176713	4.7935534233	4.7297048958	4.7439427717	4.7179051399	4.9007275752	<.0001	9.801196E-13	1	1	1	<.0001	2.5312934E-6	1	1	1	<.0001	3.8609156E-7	1	1	1	-1
ase-164213	5.7006122398	5.9821004064	5.5886523304	4.8237316387	6.0761492583	4.8838937548	4.7340634042	5.0738410949	4.685857998	0.3157	0.3610872492	0	0	0	0.1335	0.3653569725	0	0	0	0.9910	0.7472876905	0	0	0	1
ase-164515	5.0316959554	5.4970579601	5.6760273853	4.7284949561	5.1091305673	4.7510163678	4.813569167	5.5322539877	4.7904404992	<.0001	0.0001058883	1	1	1	0.0015	0.0202150263	1	1	1	<.0001	0.0001712182	1	1	1	-1
ase-164772	5.8392495532	5.815358945	6.0451880638	6.2864444277	6.7447231489	6.6777747748	5.6405630937	5.8209984562	5.8821700717	0.3964	0.4214463703	0	0	0	0.4396	0.8016741548	0	0	0	0.4441	0.5374170989	0	0	0	1
ase-164781	5.6285539767	5.8588092672	5.5770326571	4.9610227918	4.8981875684	5.2287906873	4.8640182068	4.8022952793	5.1808641888	0.0003	0.0017503178	1	1	1	0.0130	0.0726631148	1	1	0	0.0030	0.0131536215	1	1	1	1
ase-165011	5.3668198413	5.7745906501	5.6658710173	4.8553530863	5.1667911176	5.1061886576	4.8250047147	4.9180956749	4.8814080321	0.7088	0.5749136027	0	0	0	0.8255	0.9977827272	0	0	0	0.6880	0.6651270385	0	0	0	1
ase-165071	5.0045313014	5.458318442	5.2232286007	5.119633446	5.4798591035	6.0775011872	5.1722204315	5.6271368649	6.1665013159	0.0005	0.0024880485	1	1	1	0.0104	0.0626735605	1	1	0	<.0001	0.0010171066	1	1	1	-1
ase-165140	5.8160360005	5.7822991724	5.7536029546	5.3337414998	5.2625683934	5.1986584606	5.1476029752	4.9641007993	4.9416152522	0.9677	0.6327311937	0	0	0	0.9359	0.9985558631	0	0	0	0.9886	0.7472876905	0	0	0	1
ase-165185	5.3098301556	5.9965360748	5.668614953	4.7562555419	4.8492152738	4.8691920075	4.9485602482	4.9707401073	5.3534711902	0.0015	0.0060342965	1	1	1	0.0702	0.2302901843	0	0	0	0.0017	0.0087178156	1	1	1	-1
ase-165290	5.7625584038	6.0981124077	6.2790089738	5.6166289802	5.3848316426	6.4551537167	5.4551805389	5.3866518711	6.2391101621	0.0019	0.0071224469	1	1	1	0.0119	0.0685328822	1	1	0	0.0024	0.0110371093	1	1	1	1
ase-165382	4.9711414169	5.4838930568	5.5692350596	4.7479098105	5.0073011512	5.194986664	4.6842212494	4.7255944029	4.7244114425	0.9556	0.630454504	0	0	0	0.5569	0.8996063439	0	0	0	0.5282	0.5889026088	0	0	0	1
ase-165522	5.5035500972	5.8571361025	5.7627002878	5.3410883984	5.4962987713	6.0707080573	4.9366256209	5.0673624597	5.4722262364	0.0334	0.0642646153	1	1	0	0.0931	0.2840448286	0	0	0	0.0123	0.0387490299	1	1	1	1
ase-165582	4.9096695348	5.4189809751	5.4335427308	5.2507026498	5.0687236029	6.4927201666	5.0384726315	4.9496601201	6.1869293007	<.0001	0.0002789457	1	1	1	0.0011	0.0164982414	1	1	1	<.0001	0.0000194566	1	1	1	1
ase-165678	6.6644016316	7.7028193814	6.8969025875	6.3244659276	7.1547786831	6.9593674208	5.7244162014	6.9914241004	6.2300589026	0.3087	0.3554441432	0	0	0	0.1725	0.432428333	0	0	0	0.8367	0.7144026965	0	0	0	1
ase-165706	5.2144093938	5.3626896679	5.6317230806	4.8124048778	4.983472504	4.7628537818	5.1804028919	5.727461961	4.9659860863	<.0001	0.0007096581	1	1	1	0.0189	0.0934174434	1	1	0	<.0001	0.0005047895	1	1	1	-1
ase-165750	6.8995794327	7.0101213729	7.025350199	6.1267293215	6.0657098475	5.9324371193	6.1908850026	6.2531081041	6.2447740604	0.7368	0.5827289062	0	0	0	0.6795	0.9649053081	0	0	0	0.9000	0.7270874414	0	0	0	-1
ase-165782	5.350740696	6.8716892203	5.8361045125	4.8866664515	5.3755744418	5.0371901519	4.8780720257	5.7307169104	5.9781089501	0.0004	0.0020891411	1	1	1	0.0080	0.0538155127	1	1	0	<.0001	0.000061413	1	1	1	-1
ase-165864	5.4889630441	6.0024289041	5.8638216113	4.8561792332	4.9298577135	5.0857294597	5.056801844	5.0244029334	5.4633240615	0.0138	0.0327027879	1	1	1	0.2020	0.4831540392	0	0	0	0.0153	0.0461944757	1	1	1	-1
ase-16593	7.3983929331	7.9178401837	8.6820144626	7.0570775251	7.5341000182	8.5525310483	6.8891896231	7.3571959398	8.4696974796	0.3539	0.3921464607	0	0	0	0.5253	0.8788601893	0	0	0	0.2943	0.4168114487	0	0	0	1
ase-165941	6.3625191263	6.1094878133	5.8508692294	5.0636462541	5.7828926361	5.695739251	4.7377450705	5.1325598875	4.9176585585	0.8231	0.6053366865	0	0	0	0.8049	0.99511537	0	0	0	0.9464	0.7360203715	0	0	0	1
ase-165955	6.0246407868	6.1614939063	6.1356244902	5.5642281015	5.3387080874	6.4134626729	5.2888303942	5.1141948158	5.9796406924	0.0012	0.0049186889	1	1	1	0.0103	0.0623384958	1	1	0	0.0050	0.0192333756	1	1	1	1
ase-166020	5.2230788944	5.7666887099	5.7797294131	5.5568900234	6.3574660004	6.2465676354	5.9880123129	6.8349740882	6.7387021362	0.6861	0.5670026203	0	0	0	0.7570	0.9873427028	0	0	0	0.6351	0.6426527841	0	0	0	-1
ase-166046	5.2786626526	5.8671294832	5.878663621	5.9430678111	6.0818154905	7.3679702694	5.8626561465	5.9883220658	7.2433339113	0.0001	0.0009255884	1	1	1	0.0050	0.0407991347	1	1	1	<.0001	0.0004271071	1	1	1	1
ase-166053	5.6551634293	5.7586808947	6.2609292704	5.7107623744	6.2456179898	5.84073071	5.5238713197	6.0017713068	5.6841833315	0.0012	0.0048560888	1	1	1	0.0161	0.0839861736	1	1	0	<.0001	0.0004985738	1	1	1	1
ase-166130	5.9433514784	5.5392646755	6.5245969181	4.8487184477	4.8831078733	4.8791413138	4.8830662777	4.9127696722	5.2707037005	0.0092	0.0242258765	1	1	1	0.0248	0.1129276847	1	0	0	0.1332	0.2433439704	0	0	0	-1
ase-166271	4.9668838727	5.1080504649	5.0777284271	4.8604888448	5.3602406519	5.3531357725	4.7404198805	4.9732805637	4.9372189677	0.9629	0.6317704299	0	0	0	0.9263	0.9985551697	0	0	0	0.9705	0.743341215	0	0	0	1
ase-166521	7.3064506799	7.6105849269	8.2812266045	7.3113700085	7.6877335733	8.2921396827	6.7766111377	7.0280628486	8.0611218437	0.6476	0.5531173011	0	0	0	0.8608	0.9977827272	0	0	0	0.2818	0.4047247064	0	0	0	1
ase-166672	5.6743775984	5.6057098604	5.9685978193	4.9063427942	4.7199675793	4.9253999416	5.5565689707	5.8355350236	6.3345779536	0.9655	0.6323762455	0	0	0	0.4886	0.8450434788	0	0	0	0.6244	0.6371985856	0	0	0	-1
ase-16673	5.3898298416	5.8760911643	5.7576245858	5.4451025057	6.4378750518	5.2120632145	4.8526008518	5.1550184191	4.7795131706	0.0256	0.052302589	1	1	0	0.0067	0.0487088902	1	1	1	0.2994	0.4222592437	0	0	0	1
ase-166731	5.1796308246	5.5765078135	5.6815312662	4.965159063	5.259539754	5.3238107932	4.7439093258	4.76910058	4.7813590658	0.6949	0.5691005991	0	0	0	0.8567	0.9977827272	0	0	0	0.5618	0.6078488056	0	0	0	1
ase-166940	5.1653426536	5.9120398991	5.7053796155	5.2576743691	5.6525366572	6.7909563473	5.0623167051	5.438170151	6.5377064645	<.0001	0.0000586411	1	1	1	0.0004	0.0103181926	1	1	1	<.0001	0.0000424662	1	1	1	1
ase-16704	4.892807405	5.6121267591	5.4359833676	4.7152409011	5.0656230351	4.9215198546	4.6773295574	4.9692356036	4.8941818882	0.5632	0.5185568649	0	0	0	0.8448	0.9977827272	0	0	0	0.5007	0.5738821035	0	0	0	1
ase-167072	5.0940823747	5.420904293	5.8380709685	5.1175369771	5.6175100099	6.0358343278	4.8526607754	5.2524184591	5.5296123961	0.7441	0.5853688896	0	0	0	0.9968	0.9996141268	0	0	0	0.4649	0.5520871892	0	0	0	1
ase-167086	6.2404721039	6.0968142175	6.3310879571	6.2083309805	6.4296121976	6.5928290651	5.7333785585	5.9101411372	6.0738549941	0.8182	0.6036325898	0	0	0	0.8720	0.9977827272	0	0	0	0.8433	0.7144229992	0	0	0	1
ase-167143	4.8847250081	5.112486096	5.1033542999	4.7715917371	4.9617978617	4.6860363333	4.8655957945	5.4934871929	4.7565933769	0.0003	0.0019385452	1	1	1	0.0312	0.1315099975	1	0	0	<.0001	0.0000164007	1	1	1	-1
ase-167251	4.8998336195	5.2897793552	5.525721427	4.6703988877	4.7692195005	4.8229663558	4.7017309063	4.8545547518	4.8872935145	0.0459	0.0825718873	1	1	0	0.1736	0.4347027221	0	0	0	0.1297	0.238456393	0	0	0	-1
ase-167255	6.0524408718	6.5303826331	6.1629104354	6.5936373472	7.3167054479	6.4470766947	5.9541653303	6.7525660778	5.868263316	0.0411	0.075731419	1	1	0	0.1646	0.4191803594	0	0	0	0.0198	0.0566491689	1	1	0	1
ase-16761	7.0163325232	6.8722966276	6.9329688087	6.6402637898	6.9413279376	7.1494563279	6.0408806068	5.8516536585	6.2241535327	0.5586	0.5172437071	0	0	0	0.7827	0.9896095534	0	0	0	0.4307	0.5289584757	0	0	0	1
ase-167637	5.6186266867	6.1885613772	6.6623734077	4.8570794965	5.1624670364	4.9875180486	4.8007314794	4.953267715	4.816200237	0.0215	0.0458845125	1	1	1	0.0999	0.2974830714	0	0	0	0.1017	0.2002733332	0	0	0	1
ase-167780	5.7379530004	6.0472415869	6.0442638134	5.9609087761	6.7571924646	6.775631476	5.2448309809	5.8438364993	5.88036316	0.9213	0.6240274656	0	0	0	0.9605	0.9994231332	0	0	0	0.8902	0.725142868	0	0	0	1
ase-167781	6.1711861927	6.2660065738	6.1867595779	5.8238786143	6.5174744959	5.6636288938	5.2059723708	5.6738463096	5.085036444	0.0110	0.027668852	1	1	1	0.0303	0.1293175173	1	0	0	0.0044	0.0176076461	1	1	1	1
ase-167834	6.1106948146	6.2754932427	5.9828530619	5.1634309714	5.2174055885	5.3119548056	5.3639796123	5.3053648894	5.6932893176	0.0219	0.046424508	1	1	1	0.1881	0.4596997662	0	0	0	0.0103	0.0338100109	1	1	1	-1
ase-167880	4.9055693055	5.5663684184	5.5660237546	4.6865710397	4.6634822384	4.8896336967	4.6921186765	4.6901225801	4.9667990593	0.0197	0.0428870819	1	1	1	0.1383	0.3734802301	0	0	0	0.0523	0.1198407382	1	0	0	-1
ase-167910	5.2013426809	5.1359144011	6.1426316612	5.3438440323	5.0616674755	6.5519807559	5.0466512807	4.8886677697	6.1534400441	0.0817	0.1297510018	1	0	0	0.1121	0.3239844547	0	0	0	0.0893	0.1817901699	1	0	0	1
ase-167974	5.9783695911	5.6533695295	5.9625019139	5.6483688059	5.0619780932	5.2679274183	5.5975715775	5.3186425337	5.3656374347	0.4698	0.4705042896	0	0	0	0.7591	0.9879686317	0	0	0	0.2477	0.372138142	0	0	0	-1
ase-168041	6.2938053257	6.7845242488	6.3347275718	5.6528659635	5.8863268731	6.2221018883	5.7720706713	5.9800213314	6.3993934715	0.0036	0.0115376879	1	1	1	0.0482	0.1770265943	1	0	0	0.0026	0.0117309537	1	1	1	-1
ase-168167	5.337665256	5.7674989181	5.8690376404	5.2235452374	5.8212609846	5.3270135005	5.0954202111	5.1364681006	4.9010948002	0.0786	0.1261468689	1	0	0	0.0506	0.1830380652	1	0	0	0.2374	0.3610468645	0	0	0	1
ase-168354	5.3279200491	5.8022485226	5.9241651204	4.8179112288	5.0564890528	4.9941146436	4.8868818285	5.435283888	5.1500245153	0.0396	0.0733328802	1	1	0	0.3121	0.6563315089	0	0	0	0.0187	0.0540302304	1	1	0	-1
ase-168363	5.5113500257	5.9355981515	6.1305234691	4.7096736257	4.790614578	4.8002462249	4.7204012358	4.7686252967	4.8565091428	0.2327	0.2894769322	0	0	0	0.2930	0.6294079889	0	0	0	0.5382	0.593945323	0	0	0	-1
ase-168373	5.1494234699	5.2731092591	5.6776297827	4.7841825529	4.7331903467	5.1554440579	4.8787259603	4.9415184929	5.6422577235	0.2446	0.2999211772	0	0	0	0.9075	0.9985551697	0	0	0	0.0480	0.1121748636	1	0	0	-1
ase-168476	5.326593351	5.6350098933	5.7707104779	6.2202097792	6.7732663077	6.8323359425	5.8617492219	6.3648634236	6.4836484427	0.8493	0.6096075323	0	0	0	0.8247	0.9977827272	0	0	0	0.9310	0.7330852392	0	0	0	1
ase-168485	6.6308430118	6.6963184384	6.90737047	5.9769663951	6.1816761404	6.0854962414	6.1167474239	6.4576509336	6.3566575508	0.2201	0.277995766	0	0	0	0.3974	0.7578473422	0	0	0	0.0687	0.1482184195	1	0	0	-1
ase-168537	6.0123083782	6.5882964107	6.4455833323	4.8314969444	5.2531012989	5.1727905479	4.8454283324	5.2007072401	5.0950720081	0.7623	0.5901197316	0	0	0	0.7906	0.9925414722	0	0	0	0.8658	0.7211089861	0	0	0	1
ase-168657	5.338622002	5.9326839318	5.9073237944	4.9806005565	5.5956534616	5.3958525482	4.9648286336	5.3758155534	5.3591053071	0.6755	0.5630476267	0	0	0	0.5347	0.8840229686	0	0	0	0.9649	0.7411714263	0	0	0	1
ase-168662	5.5357261973	5.7191915521	5.751135227	5.6082617756	6.7823112521	6.6371184954	5.2339682444	6.3397792554	6.1693325942	0.6518	0.5548654791	0	0	0	0.7681	0.9889560188	0	0	0	0.6972	0.6686998033	0	0	0	1
ase-169066	5.1646838564	5.7260994215	5.6404442747	4.98549146	5.6626028576	5.3970855523	4.8416502932	5.3419102355	5.2276387118	0.6097	0.5376562232	0	0	0	0.5297	0.8815377431	0	0	0	0.8913	0.7252790822	0	0	0	1
ase-16937	5.8554411113	5.7274480492	5.922383818	5.2170222166	5.1174526014	5.9528700022	5.1399755047	5.0548129317	5.6014901689	0.0369	0.0692552864	1	1	0	0.0505	0.1825051521	1	0	0	0.1913	0.3123584393	0	0	0	1
ase-169436	5.6897386208	5.7661474892	5.7757008344	4.7337140705	4.7503254327	4.7674859927	4.8758072103	4.8413706895	4.8492617216	0.9888	0.6343774362	0	0	0	0.9801	0.9994231332	0	0	0	0.9957	0.7472876905	0	0	0	-1
ase-169477	5.5110226643	6.024523616	5.8469837104	4.7515455309	4.8365972817	4.7082562915	4.8883163798	5.2489211417	5.1270503441	0.7343	0.5819763007	0	0	0	0.7931	0.9927257417	0	0	0	0.7821	0.6980859681	0	0	0	-1
ase-16969	5.4473936259	5.8984929829	6.0057663214	5.0450289337	5.0698163207	5.8538798565	5.0306937093	4.9908347378	5.7239141939	0.0004	0.002087003	1	1	1	0.0080	0.05399186	1	1	0	0.0007	0.0042557134	1	1	1	1
ase-169736	5.5735345608	5.9018010778	5.7412569905	5.1329144573	5.626137621	5.45390247	5.4710589471	6.1273884861	5.9288404991	0.9108	0.6227869121	0	0	0	0.9696	0.9994231332	0	0	0	0.8492	0.7159955114	0	0	0	-1
ase-169818	4.7536521746	5.2717974082	5.5295458615	4.7305647224	4.6833240626	5.5646565151	4.7200813199	4.6874688576	5.6908910111	<.0001	0.0002528033	1	1	1	0.0023	0.0258282921	1	1	1	0.0005	0.0032402868	1	1	1	-1
ase-170096	5.1890564767	5.5258737689	5.4364483226	4.7311557273	4.671962848	4.7019783721	4.8859729291	4.6918129805	4.7282598539	0.5074	0.4922568368	0	0	0	0.6122	0.9329871392	0	0	0	0.6238	0.6371192434	0	0	0	-1
ase-170179	4.7784037421	5.2508266985	5.2208391576	4.7122656924	4.8558456533	4.82133127	4.6674576468	4.6786218527	4.6733210726	0.9212	0.6240274656	0	0	0	0.9747	0.9994231332	0	0	0	0.8382	0.7144229992	0	0	0	1
ase-170190	5.8175192917	6.3518387197	6.3015012693	5.1580226374	5.4606814371	5.4536687011	5.0764620604	5.4259878687	5.1401683674	0.6944	0.5690692848	0	0	0	0.8977	0.9985551697	0	0	0	0.3206	0.4421078091	0	0	0	1
ase-170269	4.9517938986	5.557621264	5.5813497642	4.8167125429	4.8085076128	5.5845010637	4.7809817521	4.7978155164	5.4981470374	<.0001	0.0001346042	1	1	1	0.0004	0.0103181926	1	1	1	0.0002	0.0014634747	1	1	1	1
ase-170290	5.337850642	5.7757920408	6.0531471891	4.9778248383	5.5659824539	4.9112012086	4.9898095003	5.6447687405	4.9182459633	<.0001	0.0000627743	1	1	1	0.0006	0.0121235044	1	1	1	<.0001	0.0009296096	1	1	1	-1
ase-170334	5.0296603737	5.4472913558	6.3664237883	4.9061811215	5.2258966918	4.7792539568	4.8555127582	4.9554645569	4.6785220389	0.0080	0.0215357264	1	1	1	0.0499	0.181093608	1	0	0	0.0785	0.1647002497	1	0	0	1
ase-170336	5.4327692099	6.0382220397	5.7769648887	5.0674285872	6.1129934891	5.705040366	5.0306240279	5.9357192153	5.4948288088	0.4394	0.4511604008	0	0	0	0.6178	0.9361040317	0	0	0	0.4044	0.5099407707	0	0	0	1
ase-170729	6.5901363466	6.9940357552	6.9051658836	5.5871531859	5.851360997	5.5703264966	5.9364931061	6.3350068572	6.2453153457	0.6849	0.5669733345	0	0	0	0.5504	0.8954021387	0	0	0	0.9963	0.7472876905	0	0	0	-1
ase-170733	5.9299168116	6.0210545235	5.8284084457	4.9768528811	4.8719213847	4.786700343	5.0296976178	4.9988404755	4.8680943569	0.6869	0.5670026203	0	0	0	0.7255	0.9832091939	0	0	0	0.8252	0.7108848063	0	0	0	-1
ase-170861	4.9570505641	5.2685121824	5.255028306	4.8623017043	5.0389856728	4.9369783458	4.9261050628	5.3623457865	5.2340191911	0.4574	0.4626259597	0	0	0	0.6151	0.9343452455	0	0	0	0.4271	0.5262049884	0	0	0	-1
ase-171072	6.7746844685	6.0403070661	5.3906058405	5.2669927513	5.0437710026	5.6538848434	5.1207054498	4.7342121161	4.816058128	0.0490	0.0868306879	1	1	0	0.0731	0.2372393234	0	0	0	0.2753	0.3984978235	0	0	0	1
ase-171282	5.51272345	5.9022188639	5.8019965067	4.7181292247	4.6940542971	4.7074890999	4.7678266983	4.7171107309	4.8166411062	0.1947	0.2535805933	0	0	0	0.4910	0.8479038595	0	0	0	0.2471	0.3715071164	0	0	0	-1
ase-171578	5.0886741713	5.637864601	5.3733356017	4.7638892025	4.9177987004	4.8608887591	4.7781621626	4.9916699726	4.887942062	0.1033	0.1552988669	1	0	0	0.1931	0.4676414779	0	0	0	0.2738	0.3971317508	0	0	0	-1
ase-171585	5.4823463674	5.5961286131	5.3826311736	4.9893720257	5.7456872422	5.6043261209	4.8432834679	5.4684501795	5.1447790736	0.9710	0.6327472455	0	0	0	0.9247	0.9985551697	0	0	0	0.8816	0.7250429071	0	0	0	1
ase-171596	5.1559114422	6.184352283	6.5441336042	5.2034977251	5.3681619437	5.3855878312	5.2430893174	4.9999582547	5.1955847725	0.5193	0.4979479104	0	0	0	0.4385	0.8007071296	0	0	0	0.7119	0.6741612427	0	0	0	1
ase-171643	5.3745841584	5.7224299639	5.6990110177	5.556177946	6.052698351	6.0814332174	4.8226934278	4.83286905	4.9522270198	0.7112	0.5762304343	0	0	0	0.8831	0.9977827272	0	0	0	0.4511	0.543228616	0	0	0	1
ase-171730	7.7140132398	7.5724418797	8.3733928756	7.207861211	7.0636271441	8.2376304494	7.1619171849	7.0314295083	8.13813348	0.1242	0.1790311685	1	0	0	0.2148	0.5067772442	0	0	0	0.1049	0.2046742719	0	0	0	1
ase-171829	5.5581323791	6.2853562489	6.0402719538	5.2593880875	5.1813739339	6.1371293922	5.0758128694	4.9038090275	5.7093368656	<.0001	0.0002774572	1	1	1	0.0009	0.0150450981	1	1	1	0.0002	0.0019445546	1	1	1	1
ase-171941	4.8708734112	5.3169301277	5.5028176623	4.7654370706	4.7480922634	5.6234454665	4.761384936	4.8030742123	5.7677570397	<.0001	0.0001202857	1	1	1	0.0014	0.0197255209	1	1	1	<.0001	0.0000947224	1	1	1	-1
ase-172193	5.3958996047	5.8311937869	5.8251069725	4.7839886418	4.9416318944	4.7421933109	4.8089130485	4.8788233714	4.7117579922	0.2059	0.2648928643	0	0	0	0.3365	0.6868926058	0	0	0	0.4018	0.5079818775	0	0	0	1
ase-17222	5.8666978094	6.1381111545	6.57674834	5.834626704	6.5897059905	5.7145706571	5.3187729637	5.8405974868	5.2096337912	0.0002	0.0014179594	1	1	1	0.0042	0.0372024162	1	1	1	0.0012	0.0064811004	1	1	1	1
ase-172220	5.4119430624	5.9974906828	5.928511565	5.6803484235	6.5720660906	6.3396365487	4.9367860676	5.3866967832	5.2384536826	0.6470	0.5531173011	0	0	0	0.6474	0.9500128304	0	0	0	0.7053	0.6724888753	0	0	0	1
ase-172476	5.6129869717	6.277379808	6.2119984245	5.7865811896	6.8600473119	6.6578502884	5.4155643805	6.3235525165	6.1083693074	0.5491	0.5132154082	0	0	0	0.6673	0.9589209919	0	0	0	0.5657	0.6091389013	0	0	0	1
ase-172505	5.0066752	5.4457757141	5.2429535946	5.1102752705	5.779908526	5.0918980391	4.8728323454	5.0370051752	4.8736008442	0.3456	0.3847947699	0	0	0	0.1252	0.3487729678	0	0	0	0.7699	0.6948043969	0	0	0	1
ase-172617	4.9087448881	5.4861334113	5.412439597	4.6804703187	4.7095487063	4.6794525107	4.7043941305	4.7250572795	4.7211199969	0.5937	0.5307931979	0	0	0	0.7782	0.9896095534	0	0	0	0.6500	0.6484548822	0	0	0	-1
ase-172654	5.4924803347	5.8751705109	5.7551256975	5.3684964767	6.221801951	5.3446332659	5.0081742994	5.5393665067	4.9118819141	0.0122	0.0297644332	1	1	1	0.0315	0.1322463301	1	0	0	0.0167	0.0496995956	1	1	1	1
ase-172742	5.7319042992	6.0683170816	6.4683042628	4.7376283886	4.7573938683	4.9025251176	4.7557780412	4.8301453678	5.0453808889	0.5593	0.5173189628	0	0	0	0.6444	0.9485949992	0	0	0	0.7361	0.6833324756	0	0	0	-1
ase-172798	5.3627743112	5.8966828144	5.732926683	4.8259085688	4.8531260429	4.7311762645	4.9767328062	5.0650727349	4.8662620455	0.9870	0.6343774362	0	0	0	0.8726	0.9977827272	0	0	0	0.9019	0.7271309602	0	0	0	-1
ase-172975	5.2415197647	5.9117945023	6.0668146869	4.6553679951	4.7157613316	4.6816148364	4.6962034069	4.782440169	4.7236156046	0.1916	0.2508029608	0	0	0	0.3980	0.7583078237	0	0	0	0.3420	0.4618998145	0	0	0	-1
ase-173042	5.8835779596	6.7141822317	6.1457083091	6.4832913666	6.1319621474	7.0332648001	6.154136855	5.8716361492	6.7196917301	0.0005	0.0027450464	1	1	1	0.0118	0.0681090118	1	1	0	0.0040	0.016361644	1	1	1	1
ase-173104	6.0427543239	6.4766689943	6.253312224	5.9624995449	6.1100100936	6.7603606468	5.2187788435	5.4847903906	5.469432834	0.0537	0.0930701582	1	1	0	0.0180	0.0905635773	1	1	0	0.3922	0.5009020119	0	0	0	1
ase-17319	5.27828879	5.7683968284	6.2883981453	5.1390587524	4.9326915878	6.6634160172	5.0518267511	4.887804384	6.528678386	<.0001	0.0000683887	1	1	1	0.0005	0.0114927621	1	1	1	0.0002	0.0017466364	1	1	1	1
ase-173259	5.4173738679	5.8046153115	5.8594127095	5.0651663166	5.0165026837	5.8050589118	4.8235870847	4.7781649365	5.1981752351	0.0061	0.0173108167	1	1	1	0.0077	0.0530408138	1	1	0	0.0420	0.1015911743	1	0	0	1
ase-173348	5.4110250289	5.3890581727	5.7069228682	5.199642306	5.3764859715	5.4776470661	5.0166503995	5.1329072341	5.2189161464	0.2961	0.3442231016	0	0	0	0.4751	0.8312171326	0	0	0	0.2090	0.3312145342	0	0	0	1
ase-173404	5.1291685077	5.4394696952	5.8549030105	4.7149372359	4.7239735028	4.7825285133	4.763448719	4.9141343419	5.0388557696	0.0147	0.0343308461	1	1	1	0.0445	0.1678354142	1	0	0	0.0972	0.193306412	1	0	0	-1
ase-173525	5.4380978704	5.7061695858	6.4905907262	5.8314452019	6.0282014585	5.7526684441	6.1619615542	6.4552196209	6.2661865157	0.0576	0.0984201918	1	1	0	0.1609	0.4125862074	0	0	0	0.1807	0.3008028478	0	0	0	-1
ase-173530	5.2659480894	5.6869557557	5.8245941233	5.0432991959	5.3940610653	5.3323448411	5.5838834416	6.3360443354	6.1108121148	0.1186	0.1730691951	1	0	0	0.3287	0.6758674274	0	0	0	0.0785	0.1647002497	1	0	0	-1
ase-173664	5.8572867988	6.2112428245	5.9455272418	5.1086234718	5.4270107688	4.9869349312	5.3953596094	6.0086833982	5.3764192621	0.2245	0.2815966568	0	0	0	0.5685	0.9061797203	0	0	0	0.1339	0.2439585584	0	0	0	-1
ase-173727	4.7928844557	5.41262124	5.3721254576	4.6923682928	4.8004478831	4.8334649585	4.6945636882	5.2215428798	5.1306013773	0.9347	0.6270509666	0	0	0	0.6461	0.9492951881	0	0	0	0.7543	0.6895121754	0	0	0	-1
ase-173774	5.1344365833	5.1673956885	5.0870460201	5.1638957422	4.7578211024	5.0533460113	4.9834760789	4.7048867501	5.0236710029	0.1262	0.181087222	1	0	0	0.2681	0.590013965	0	0	0	0.0637	0.1394005776	1	0	0	1
ase-173794	5.6224035397	5.7102656548	6.223813646	5.0459701737	5.2148808887	5.5464683129	5.3670734477	5.6234013765	6.0385469588	0.3977	0.4222346928	0	0	0	0.4118	0.7722446597	0	0	0	0.6105	0.6316027181	0	0	0	-1
ase-173820	4.9007684479	5.6648417679	5.2163089577	4.9090894678	5.0214712884	5.5321374871	4.9252207013	5.0002836167	5.5564519714	<.0001	0.0001186539	1	1	1	0.0008	0.013854871	1	1	1	<.0001	0.0001009463	1	1	1	-1
ase-173867	4.8962863268	5.1062735411	6.0615573299	4.78533342	5.4061732718	5.2249061417	4.730547585	4.8484452157	4.9806478025	<.0001	0.0000114874	1	1	1	<.0001	0.0003361027	1	1	1	<.0001	0.0000729871	1	1	1	1
ase-173874	5.9218117081	6.5440691812	6.3615729176	6.2619569387	6.5267445298	7.3348273939	5.8084195677	6.0925127844	6.8365831864	0.0030	0.0101846409	1	1	1	0.0318	0.132935132	1	0	0	0.0004	0.0029475111	1	1	1	1
ase-174115	5.3547812519	5.6872026513	5.7259026767	5.209658228	5.7542214877	5.9226040018	4.7776592992	4.8335494782	4.885523477	0.7527	0.5875004663	0	0	0	0.6349	0.9450398322	0	0	0	0.9279	0.7322035862	0	0	0	1
ase-174171	5.8995980552	5.7106730907	5.9786240087	5.3131612626	4.902549346	5.0503751571	5.2667447476	4.9578254911	5.1751013608	0.6516	0.5548654791	0	0	0	0.6312	0.9439364717	0	0	0	0.7845	0.6987777964	0	0	0	-1
ase-174245	5.696814167	6.0393915261	6.0214407463	4.8214211599	4.6980425558	4.777786942	4.7507760009	4.7609173476	4.9681124904	0.3359	0.3767431034	0	0	0	0.6691	0.9593913676	0	0	0	0.3187	0.4405196418	0	0	0	-1
ase-174273	5.4433231799	5.7241238105	5.8878638183	5.1107708549	5.6669589488	5.318514956	4.8697322544	5.3152959993	5.0458203617	0.0133	0.0318771839	1	1	1	0.0594	0.2042517236	0	0	0	0.0229	0.063020438	1	1	0	1
ase-174456	5.2400260814	5.3560861007	6.1308329245	5.0317957181	4.861470544	6.4099274342	5.0278345634	4.8537279243	6.4732411207	<.0001	0.0004969219	1	1	1	0.0033	0.0321495933	1	1	1	<.0001	0.0006967267	1	1	1	-1
ase-174551	4.99457776	5.3862833584	5.5759030701	4.7407031695	4.7800145138	4.9289934286	4.7071642425	4.8612313251	4.9356460389	0.3647	0.3996678226	0	0	0	0.7175	0.9813273293	0	0	0	0.2692	0.3925981463	0	0	0	-1
ase-174668	5.3884843941	5.4277695878	6.5648386874	4.9681189961	4.8812900724	4.9108611243	4.925089494	4.9407683258	4.9295389133	0.0069	0.0190526278	1	1	1	0.0638	0.2156730067	0	0	0	0.0531	0.1212212711	1	0	0	-1
ase-174707	5.8098914562	6.6586307068	5.9310672409	5.7406957313	6.3843182687	6.5814406913	5.3387117337	6.16162677	5.9940644658	0.0042	0.0130204919	1	1	1	0.0131	0.0727242446	1	1	0	0.0026	0.0119198967	1	1	1	1
ase-174723	4.8376444616	5.421773333	6.1544087171	4.7585279297	5.1806245193	5.5862615072	4.7189446549	4.9156367282	5.0385075984	0.0047	0.0141386407	1	1	1	0.0628	0.2128077434	0	0	0	<.0001	0.000418017	1	1	1	1
ase-174815	6.3141533813	6.197482696	6.5647198573	5.5119746179	5.4026683211	6.143244698	5.1775847011	5.0817618425	5.6029569996	0.2490	0.3040294446	0	0	0	0.2405	0.5485430099	0	0	0	0.3858	0.4958298809	0	0	0	1
ase-174845	5.452172014	6.5168760633	6.0966926438	5.2827971478	6.2296753525	5.7664970417	5.1174682383	5.9887537977	5.714202462	0.8488	0.6096075323	0	0	0	0.9085	0.9985551697	0	0	0	0.5812	0.6188228649	0	0	0	1
ase-175168	5.2890710286	6.0032192498	5.9969465066	5.2120440358	6.2288730179	6.2364234748	4.7570313689	5.0486253118	5.2732399444	0.6637	0.5582211693	0	0	0	0.9683	0.9994231332	0	0	0	0.3096	0.4317995103	0	0	0	1
ase-175170	5.8304985716	6.0191113099	6.0933561935	5.6012070509	6.3215573172	5.6021426789	5.406250882	6.0585236932	5.5436240553	0.0065	0.0182045967	1	1	1	0.0273	0.1206230288	1	0	0	0.0074	0.0262331936	1	1	1	1
ase-17535	5.4466686903	5.8412866779	5.5128954517	4.7041344285	4.7480860236	4.8567136109	4.7138382072	4.7139420328	4.9043156265	<.0001	0.0006114326	1	1	1	0.0070	0.0500789287	1	1	0	0.0022	0.0105439753	1	1	1	-1
ase-175569	5.472101918	5.9551093569	5.9617952436	4.8754814545	4.9399797144	4.8564270613	4.9291202259	4.9523047517	4.9496149804	0.7197	0.5786528376	0	0	0	0.6353	0.94513519	0	0	0	0.9579	0.7386330359	0	0	0	-1
ase-175605	5.3030233837	5.3167583977	5.4599385351	4.7456018307	5.0858770046	5.058289506	4.7451840465	5.0017708973	5.0726453697	0.5818	0.5264972337	0	0	0	0.5958	0.9246919098	0	0	0	0.8145	0.7075154116	0	0	0	1
ase-175681	5.7534062402	6.4052971343	6.6730772614	5.1226813605	5.2971573249	5.1915025418	4.8986519866	5.0655697771	4.9235133498	0.1243	0.1790311685	1	0	0	0.3087	0.6517899017	0	0	0	0.2227	0.3461522636	0	0	0	1
ase-175747	5.4846590255	6.0765756247	6.0286569493	4.7896544486	4.8013990447	4.8453036575	4.8460797969	4.9662591238	5.0175718758	0.4840	0.4793331987	0	0	0	0.6333	0.9447606682	0	0	0	0.5565	0.6048887574	0	0	0	-1
ase-175759	5.931792622	6.5925069269	6.4786837039	5.2075954641	5.3906621452	6.2525049921	5.8594097383	5.9880770921	7.1164618771	<.0001	0.0004003747	1	1	1	0.0034	0.0330538259	1	1	1	0.0001	0.0010883906	1	1	1	-1
ase-175823	5.370437852	5.8861381134	6.0044888174	4.6960799867	4.9795444429	5.1075471249	4.686407156	5.004567773	5.0073343742	0.8822	0.617323866	0	0	0	0.9853	0.9994231332	0	0	0	0.8226	0.7106998922	0	0	0	1
ase-175906	4.8522267501	5.7035569247	5.4645894828	4.7219715731	4.6895954704	4.767938684	4.6995189427	4.6691744454	4.8319806484	0.0029	0.0098972814	1	1	1	0.0597	0.2050337821	0	0	0	0.0181	0.0525408297	1	1	0	-1
ase-175985	5.6510882324	6.0092177074	6.1320702127	4.8849717018	5.0117991037	5.0429561893	5.0888673891	5.6736053092	5.6673638482	0.5744	0.5232776221	0	0	0	0.7016	0.9745130509	0	0	0	0.5445	0.5977188186	0	0	0	-1
ase-176006	5.5872231976	6.381336852	6.0522528929	5.2191829599	5.2102497403	6.1092183762	5.0513103502	5.0999653457	5.7067845237	<.0001	0.000749423	1	1	1	0.0013	0.0187896174	1	1	1	0.0005	0.0034583144	1	1	1	1
ase-176018	5.4850339047	6.3095643306	5.6453286008	5.1923754019	6.0957976927	5.6034875535	4.9388178328	5.6052969381	5.1020332804	0.4071	0.4293832279	0	0	0	0.5309	0.8822182201	0	0	0	0.3908	0.4997004565	0	0	0	1
ase-176022	5.8754205132	5.8879760244	6.8341377588	5.6360935224	5.8701130515	6.5414637633	5.5509147369	5.8737090809	6.4704717983	0.1900	0.2496959174	0	0	0	0.3994	0.7588101226	0	0	0	0.1178	0.2226889324	0	0	0	1
ase-176030	5.617587115	5.9889887745	6.3758891172	4.876683512	4.7844644676	5.0985072363	4.9760587531	4.9465769176	5.1914831763	0.5245	0.5002034879	0	0	0	0.7426	0.9860030573	0	0	0	0.4861	0.5652583634	0	0	0	-1
ase-176104	5.6887297892	6.1861053509	6.3823366751	5.0325546078	5.6673972096	5.0110201911	4.8206517289	5.1439296931	4.884663963	0.0035	0.0113359749	1	1	1	0.0068	0.0488453726	1	1	1	0.0500	0.1158511635	1	0	0	1
ase-176115	5.3093103314	5.4744197978	5.7815549289	5.2650580477	5.652429566	5.5341180663	4.9361206239	5.464293002	5.5106154462	0.1630	0.2207506265	0	0	0	0.2043	0.4872665127	0	0	0	0.1615	0.2793774119	0	0	0	1
ase-176160	5.0946995668	5.2239338113	5.35922771	4.7234404231	4.6929193881	4.7620386271	4.7922281416	4.7233111699	4.8161731412	0.5918	0.530452294	0	0	0	0.6405	0.947052866	0	0	0	0.7617	0.6921984421	0	0	0	-1
ase-17618	5.4790179914	6.1514941977	5.9517608456	5.038231416	5.9677894123	5.0649908214	4.9087516789	5.4997745676	4.8209020729	0.0082	0.0219088697	1	1	1	0.0239	0.110194416	1	0	0	0.0191	0.0550561616	1	1	0	1
ase-176206	5.0423665952	5.6093840102	5.3225001624	5.0966261227	5.1879684636	6.0359623779	4.9078908739	5.098754704	5.8303183989	<.0001	0.0001202857	1	1	1	0.0007	0.012970696	1	1	1	<.0001	0.0000554175	1	1	1	1
ase-176296	5.5101690426	5.9265953349	6.212495082	5.2845914518	5.3968931779	5.8293829437	5.6820535728	4.9630571811	5.5091311607	0.5858	0.5279974836	0	0	0	0.7348	0.9840727536	0	0	0	0.5181	0.5830463952	0	0	0	1
ase-176303	5.5538654627	5.8045327079	6.5124994142	5.1370782964	5.2042444927	6.2253727424	5.0093164186	5.0388206786	5.9036127745	0.2635	0.3175492445	0	0	0	0.2803	0.6095156177	0	0	0	0.4474	0.540123992	0	0	0	1
ase-176400	5.2437051655	5.7871124147	5.7928258261	5.6237011861	7.114068275	5.4327524281	5.0054033566	5.9300166009	4.94098181	<.0001	0.0007865443	1	1	1	0.0004	0.0097363498	1	1	1	0.0003	0.0021303585	1	1	1	1
ase-176719	5.7516615365	6.0782804369	6.9209587482	5.0306535699	5.0085048755	5.4183643971	5.1004982614	5.1080105081	5.5623235889	0.0379	0.0707651945	1	1	0	0.1297	0.3579600269	0	0	0	0.0744	0.1587334594	1	0	0	-1
ase-176781	5.0165327049	5.770545729	6.2152051098	4.9053138354	4.964917719	6.3165334493	4.8094654059	4.7914231261	5.8103408551	0.0012	0.0051562213	1	1	1	0.0038	0.0347986201	1	1	1	0.0123	0.0387490299	1	1	1	1
ase-176820	4.9874131173	5.541253187	5.5085646817	4.7301162922	4.7296396162	5.0644917358	4.9068666595	4.8555759732	5.6436952694	0.0004	0.0022403556	1	1	1	0.0401	0.155351993	1	0	0	<.0001	0.0006583881	1	1	1	-1
ase-176852	6.0341021025	6.4433369207	6.6502194672	4.9190735807	5.0176211828	5.4031496118	4.8657545642	4.8948469877	5.2455670479	0.3890	0.4171098838	0	0	0	0.5077	0.8641517083	0	0	0	0.5174	0.5827994301	0	0	0	1
ase-176890	4.8364479807	5.449181971	5.4468047474	4.7805891774	5.3510816937	5.5256014406	4.7308863468	5.1363849862	5.2145131805	0.4559	0.4618973868	0	0	0	0.4527	0.811728878	0	0	0	0.6507	0.6487569841	0	0	0	1
ase-177105	8.0114343655	8.2199279384	8.0537733742	7.690065018	7.9387764858	7.7434115262	7.5709498814	7.8441122633	7.6467089054	0.8677	0.6139727994	0	0	0	0.9065	0.9985551697	0	0	0	0.8444	0.7146970553	0	0	0	1
ase-177508	6.401613789	6.1202889271	6.4138320206	6.322864988	6.2599649183	6.2780513638	6.069058644	5.8412028881	5.9294035013	0.4070	0.4293268745	0	0	0	0.4739	0.8303144912	0	0	0	0.4558	0.5454552772	0	0	0	1
ase-17767	5.8243813811	5.8249562012	5.5947192017	5.5323259353	5.2630156252	5.0536095306	5.2991449194	5.0040878079	4.975237433	0.6932	0.568929999	0	0	0	0.9585	0.9994231332	0	0	0	0.4295	0.5279567127	0	0	0	1
ase-177862	6.1327509566	6.170888019	6.1265596251	4.9052676718	4.8907629083	4.852675938	5.0802843694	5.0686429276	4.8611464339	0.6996	0.5705366844	0	0	0	0.9804	0.9994231332	0	0	0	0.5620	0.6078488056	0	0	0	-1
ase-177929	6.8527452443	7.4282054627	6.8686974352	5.7221805941	6.5095685647	5.4078176014	5.7053775337	6.3635033911	5.5197588827	0.4718	0.4718143548	0	0	0	0.4437	0.8043868099	0	0	0	0.6420	0.6447320343	0	0	0	1
ase-178041	5.9367685809	5.6521019136	5.8925685581	4.9254352517	4.8152247556	4.8211673926	5.1617600497	4.995691284	5.0448281526	0.2306	0.2875197835	0	0	0	0.2649	0.5854850538	0	0	0	0.3885	0.497714768	0	0	0	-1
ase-178380	5.8284283064	6.6497358853	6.1179570883	4.9142586613	5.2517219651	5.0805163198	5.0749590338	5.7923043846	5.4443488838	0.1901	0.2497627877	0	0	0	0.1830	0.451366898	0	0	0	0.4186	0.5207698315	0	0	0	-1
ase-178534	5.5118605534	5.8557951149	5.9748976581	6.2654270697	6.8403818406	7.0490385629	5.5333704249	6.1151166809	6.1040703101	0.9384	0.6281186395	0	0	0	0.7993	0.9929752892	0	0	0	0.5375	0.5936712726	0	0	0	1
ase-178640	6.4238539339	6.8082193068	6.5964610462	5.8624880844	6.5656717652	5.8474142355	5.8280522381	6.5719171788	5.8431437763	0.0337	0.0647218706	1	1	0	0.1303	0.3592059267	0	0	0	0.0175	0.0513538969	1	1	0	1
ase-178705	5.6983185035	5.6708821108	6.2587462724	5.2272003885	5.205032242	5.7472678932	5.0186544267	5.7818657299	5.5742895323	0.1114	0.1646500643	1	0	0	0.8774	0.9977827272	0	0	0	0.0009	0.0051340805	1	1	1	-1
ase-178741	5.537084886	5.8724178796	5.9994057837	4.980755178	5.4340639268	5.5606882646	4.8082110075	5.176229316	5.2041406098	0.7836	0.596524674	0	0	0	0.9989	0.9997730088	0	0	0	0.6483	0.647706793	0	0	0	1
ase-178776	5.3169964252	5.9260249043	5.8753068477	4.8690067541	5.287771972	5.2366655549	4.8147433255	4.9632637312	5.1535956582	0.5185	0.4974507685	0	0	0	0.9988	0.9997730088	0	0	0	0.2542	0.3784134774	0	0	0	1
ase-17880	5.9795870619	6.5440563962	6.1830981949	5.8158809933	6.9503891866	5.7844061336	4.9900517939	5.614038423	4.8970799056	0.0575	0.09828492	1	1	0	0.0587	0.2024852838	0	0	0	0.1782	0.2982103096	0	0	0	1
ase-178845	5.6214804896	6.1725874266	5.9206951336	5.7741866241	5.8784395712	6.5586554733	5.6979557768	5.8281160109	6.5723885818	0.0006	0.003023806	1	1	1	0.0139	0.0758995891	1	1	0	0.0002	0.0016923098	1	1	1	1
ase-178937	5.1016256692	5.5324201369	5.2530409496	4.75810986	5.0463179212	4.9801374389	4.7135796355	4.7665170823	4.7986453395	0.0442	0.0802540051	1	1	0	0.2212	0.5174177671	0	0	0	0.0474	0.111114161	1	0	0	1
ase-179009	5.6685510339	6.2280406197	6.1195736386	5.2647519401	5.7241150227	5.130921154	4.8632702714	5.276701262	4.8778937315	0.0705	0.1160427823	1	0	0	0.1153	0.3297379166	0	0	0	0.1836	0.3031007536	0	0	0	1
ase-179062	5.4712117205	5.9726575047	5.8539626676	5.2339738912	5.8628700527	5.5737454505	4.9992853417	5.4943190564	5.2638602436	0.5017	0.4896260972	0	0	0	0.5654	0.9045677451	0	0	0	0.5431	0.5971449652	0	0	0	1
ase-17911	5.2327422443	6.2205461914	5.6108849525	4.7208804605	4.7568079383	4.8239148049	4.7644962984	4.8883343362	4.9986446732	<.0001	0.0000981363	1	1	1	0.0008	0.0146000129	1	1	1	0.0007	0.0041518532	1	1	1	-1
ase-179159	5.6180699439	5.7349208876	5.8600186532	5.9239026722	6.344642321	6.4094096447	5.6506256295	5.988209198	6.0731456069	0.8554	0.6106298644	0	0	0	0.8760	0.9977827272	0	0	0	0.8561	0.7180347553	0	0	0	1
ase-17921	6.2001625072	6.4036935359	6.6462191451	4.9030431584	4.9693812064	4.9322242819	5.2241614578	5.4301443001	5.1717542608	0.0476	0.0850025539	1	1	0	0.2726	0.5976870103	0	0	0	0.0481	0.1121748636	1	0	0	-1
ase-179343	6.3673456809	6.6691811996	7.0186669758	5.5297708782	5.5909464792	5.9552992102	5.5484504099	5.6461007295	6.0488587964	0.8869	0.617980113	0	0	0	0.9646	0.9994231332	0	0	0	0.8449	0.7147250039	0	0	0	-1
ase-179397	5.521511294	5.8428972061	6.0179964869	5.1366794648	5.5052494952	5.7481628659	4.8764397277	5.0573898512	5.2612615119	0.8228	0.6053366865	0	0	0	0.8224	0.9977827272	0	0	0	0.8883	0.7250429071	0	0	0	1
ase-179488	5.832591653	6.4508852367	6.5023517851	4.7695379333	4.7933514263	4.9162020073	5.1800625622	5.7581590702	5.7676983902	0.9416	0.6284669582	0	0	0	0.7348	0.9840727536	0	0	0	0.8572	0.7183987686	0	0	0	-1
ase-179509	5.0981683166	5.6549952316	6.0605595484	5.1241910561	6.2588812558	5.5592879268	4.8855990077	5.3167247179	5.0385054345	0.0008	0.0035961605	1	1	1	0.0011	0.0170145637	1	1	1	0.0002	0.0020329866	1	1	1	1
ase-179634	5.4539135583	6.0364722331	5.8082731941	5.6877921397	6.2514821828	6.0883638761	5.1297863567	5.6095031063	5.4634496533	0.7576	0.5887080394	0	0	0	0.8465	0.9977827272	0	0	0	0.6651	0.654631205	0	0	0	1
ase-179873	4.8458465922	5.0576806223	5.4730089247	4.711733304	4.901201147	4.7859449496	4.8098095566	5.1635467754	5.0375815948	<.0001	0.0000402755	1	1	1	<.0001	0.0041461428	1	1	1	<.0001	0.0006966011	1	1	1	-1
ase-179979	5.5613351943	5.9566858535	5.87446778	4.8142535707	4.7116709837	4.7258045691	4.8434753065	4.8881061422	4.8552113263	0.6280	0.5457943864	0	0	0	0.6482	0.9500128304	0	0	0	0.8119	0.7069815304	0	0	0	-1
ase-180154	4.9839222769	5.5189133539	5.7453552953	4.7021198634	4.8006115266	4.6882277603	4.7121715183	5.0361254549	4.6886173274	0.0003	0.0018267842	1	1	1	0.0296	0.1275431539	1	0	0	0.0009	0.0052753636	1	1	1	-1
ase-180235	5.7508945191	6.1864249499	6.1206202654	6.000235148	6.0433402022	7.048271564	6.0406010443	6.0799632063	7.0760770405	0.0004	0.0024381126	1	1	1	0.0108	0.0643415616	1	1	0	0.0001	0.0012263645	1	1	1	-1
ase-180381	5.2324758464	5.1906717581	5.3558440476	4.6937430636	4.6934611181	4.8005571422	4.6594652368	4.6983108421	4.7832695126	0.5052	0.4912299975	0	0	0	0.6979	0.9730027227	0	0	0	0.5840	0.6194435411	0	0	0	1
ase-180475	5.441860494	6.042190828	5.9528369265	5.127622817	6.2193470719	5.1867328343	4.7954333797	5.2373359589	4.8585050005	0.0168	0.0380897527	1	1	1	0.0047	0.0396610985	1	1	1	0.1827	0.3022007058	0	0	0	1
ase-180549	5.5934838869	6.3572646706	5.9364776756	4.9529000812	5.3010465482	5.2076400726	5.085234237	5.6225883993	5.362525177	0.2492	0.3041627463	0	0	0	0.2578	0.5752689129	0	0	0	0.5068	0.5781119979	0	0	0	-1
ase-18055	5.3112492251	5.2908580372	6.225476692	5.1776969404	5.0857665141	5.9751319022	5.0764401235	5.0546878709	5.8825940166	0.7789	0.595145759	0	0	0	0.9085	0.9985551697	0	0	0	0.7493	0.6887076467	0	0	0	1
ase-180753	5.2346933107	5.1916425348	5.6248632343	4.9008359702	4.8565318554	5.6576119508	5.242885908	5.1253231971	6.5383802758	0.0009	0.0041884047	1	1	1	0.0567	0.1981083136	1	0	0	<.0001	0.0003186678	1	1	1	-1
ase-181034	5.3323214584	5.6708578733	5.4933306402	5.9577969047	6.9493850993	5.9657290802	5.3174738429	6.0892930439	5.3273892779	0.0324	0.062642256	1	1	0	0.0704	0.2308521126	0	0	0	0.0248	0.0671350494	1	1	0	1
ase-181070	4.943685095	5.3292056091	5.4427954186	4.6816529032	4.7276195249	4.7019706848	4.6882202698	4.7607233998	4.7017376036	0.1098	0.162676439	1	0	0	0.3221	0.6669514947	0	0	0	0.2107	0.3332079389	0	0	0	-1
ase-181145	5.880386501	5.6488157385	5.8374018051	5.0530966878	4.8467160025	4.8840266114	5.0501245302	4.826410736	4.8081190798	0.5928	0.5305655825	0	0	0	0.7321	0.9837517574	0	0	0	0.6407	0.644008696	0	0	0	1
ase-181219	5.1754091916	5.7445083482	5.7757918106	4.8488491268	5.4335897546	4.8468063107	4.7403160799	4.883806155	4.7472335933	0.0280	0.0558941282	1	1	0	0.0092	0.0588583562	1	1	0	0.3171	0.4386505506	0	0	0	1
ase-181259	5.021088325	6.0061980844	5.2939433617	4.8016577342	5.6232832836	5.1736796001	4.7404946276	5.087475677	4.9286609436	0.1036	0.1554875186	1	0	0	0.4341	0.7957413294	0	0	0	0.0687	0.1482184195	1	0	0	1
ase-181261	5.4447241591	6.1765292794	5.9164410101	5.3793522367	5.6491847329	6.529479454	5.0956578531	5.2900193304	5.9543612981	0.0004	0.0023223608	1	1	1	0.0058	0.0446149393	1	1	1	0.0007	0.0043074915	1	1	1	1
ase-181343	5.7053007376	5.863113797	6.0003143214	4.7361498933	4.7387769405	4.7250118539	4.7629071387	4.8534762313	4.7755990252	0.2769	0.3287545448	0	0	0	0.5313	0.8824245082	0	0	0	0.3690	0.4829614607	0	0	0	-1
ase-181357	5.0565231337	5.5203057259	5.6766100162	5.2176135329	6.3430878126	5.2342164365	5.2734633084	6.5569080058	5.1727213378	<.0001	0.000219319	1	1	1	0.0010	0.0154261266	1	1	1	<.0001	0.0004019864	1	1	1	-1
ase-181418	5.310165591	5.6271260969	5.5604883296	4.9812150415	5.4388101241	4.8473348254	4.7824525581	4.9421498108	4.7455604379	0.0664	0.1107598712	1	0	0	0.0339	0.1382781399	1	0	0	0.3652	0.4805929819	0	0	0	1
ase-181701	5.7593176182	5.6442522059	6.0652360055	5.5043773623	5.6049650201	5.9519339956	6.1002088145	6.507228867	6.8580279662	0.8053	0.6012369548	0	0	0	0.8572	0.9977827272	0	0	0	0.8168	0.7086238838	0	0	0	-1
ase-182060	5.2185756635	5.6619550777	5.855044864	5.0843136788	5.9879269212	4.9719652909	4.8414392934	5.0924360016	4.7847676649	0.0006	0.0031700464	1	1	1	0.0002	0.0063500531	1	1	1	0.0049	0.0188871499	1	1	1	1
ase-182156	4.9787247021	5.6190884533	5.3868459034	4.9203809324	5.5609616407	5.4592773689	4.7430112836	5.0183136353	5.0607733004	0.2644	0.3183682707	0	0	0	0.5850	0.9180356981	0	0	0	0.0916	0.1853410687	1	0	0	1
ase-182297	5.8128947239	6.2810911908	6.127522827	5.3964703268	5.7832441513	5.6528066476	5.4439031959	5.8307364401	5.7011098137	0.9168	0.6233436807	0	0	0	0.9424	0.9988666007	0	0	0	0.9061	0.7283390664	0	0	0	-1
ase-182368	4.9852598633	5.5961363313	5.5853330259	4.9173574594	5.101984131	5.973733416	4.7207740615	4.7313568847	5.0286828681	0.0074	0.020330135	1	1	1	0.0009	0.0146520459	1	1	1	0.0466	0.1100377369	1	0	0	1
ase-182413	5.8183525493	6.2327401775	6.221974996	5.219642851	5.5934144451	5.6323945923	5.8000890775	5.943365199	6.6323482269	0.0799	0.1277258865	1	0	0	0.8410	0.9977827272	0	0	0	0.0018	0.0088315788	1	1	1	-1
ase-182507	5.3947369294	5.8340382168	5.8037161514	5.2802961956	5.7726923347	5.6151579399	5.0918300647	5.4640535676	5.1956472297	0.3533	0.3918148992	0	0	0	0.6455	0.9490007926	0	0	0	0.1716	0.2912931729	0	0	0	1
ase-182536	5.9076023298	6.1345329982	6.6154250903	5.4186941048	5.9767745039	5.7629243032	5.06201902	5.3189785049	5.2893203463	0.0084	0.0224428254	1	1	1	0.0292	0.1261979757	1	0	0	0.0208	0.058712278	1	1	0	1
ase-182562	6.3560713222	6.5914729613	6.0272746545	6.0489691381	5.7435454147	5.711319097	5.8307574884	5.5518122614	4.9946342335	0.5962	0.5317413117	0	0	0	0.4338	0.7956604718	0	0	0	0.9913	0.7472876905	0	0	0	1
ase-182566	4.87353919	5.1861931513	5.0917722797	4.7045155696	4.8067243346	4.7027237389	4.7079095542	4.8594132595	4.7275282569	0.7610	0.589833327	0	0	0	0.9301	0.9985551697	0	0	0	0.7176	0.6766605441	0	0	0	-1
ase-182603	5.0374649284	5.468194736	5.7031067903	4.9390766554	5.5843320561	4.9028255591	4.7942019728	5.2202279664	4.7619889638	<.0001	0.0001381147	1	1	1	0.0003	0.0078663544	1	1	1	0.0003	0.0021942736	1	1	1	1
ase-182652	6.006586956	6.2948369963	6.331912152	6.0761974615	6.4991554306	6.607289129	5.4206799774	5.778649888	5.7391714564	0.9915	0.6345131786	0	0	0	0.8489	0.9977827272	0	0	0	0.7563	0.6904568775	0	0	0	1
ase-182843	5.1176655131	5.5348837515	5.6846600686	4.7169327489	4.7911385432	4.8468643881	4.7327654908	4.8137164929	5.1015538509	0.8401	0.6076437133	0	0	0	0.4912	0.8479267173	0	0	0	0.3216	0.4430542332	0	0	0	-1
ase-182976	6.5779522705	7.0133683882	6.7741540894	5.8983796419	5.9160585837	6.2727309063	6.6904052155	6.5768036923	7.0632193071	0.0072	0.0197868224	1	1	1	0.0675	0.2242543149	0	0	0	0.0029	0.0128762907	1	1	1	-1
ase-183017	5.8371614556	6.3338764115	5.9557224992	4.8308838554	5.2825389172	4.7713542119	4.9965033454	5.584275274	4.9643889467	0.2281	0.285281205	0	0	0	0.5355	0.8848117859	0	0	0	0.1972	0.3179955195	0	0	0	-1
ase-183042	5.3434903899	5.9535469294	5.9828727856	5.4214533006	5.4271707976	6.5126913286	5.2227148196	5.2925657814	6.1640867246	0.0001	0.0009014766	1	1	1	0.0020	0.0239442302	1	1	1	0.0002	0.0014587396	1	1	1	1
ase-18325	5.5780418193	6.0545197496	6.2525003936	5.7353184971	5.8031569755	6.9962570808	5.0974389124	5.1405394095	5.9974136435	0.0027	0.0094659105	1	1	1	0.0093	0.0590655642	1	1	0	0.0012	0.0065416387	1	1	1	1
ase-183444	5.6729472614	6.0083263913	5.7615603104	5.8444637259	6.5490107496	6.2784636114	5.169899101	5.432675808	5.2101547426	0.9993	0.6345131786	0	0	0	0.9499	0.9994231332	0	0	0	0.8967	0.7261488232	0	0	0	1
ase-183452	5.3268294554	5.3560183439	5.2176998057	4.941827641	5.390929973	4.7874120275	4.9873792828	4.9376413978	4.7184761265	0.1652	0.223154197	0	0	0	0.0334	0.1368730601	1	0	0	0.6843	0.6641596252	0	0	0	1
ase-183511	6.2834137035	6.407482799	6.030939626	5.3650261886	5.1485388364	5.0297455581	5.6612000662	5.309225681	5.2659744814	0.4129	0.433820545	0	0	0	0.4942	0.8509806847	0	0	0	0.4642	0.5515016919	0	0	0	-1
ase-183695	5.4771385174	6.2488166698	6.1106863751	4.8096061103	5.2413239419	4.9759002312	4.9609333421	5.6640346187	5.1204887008	0.0733	0.1194334735	1	0	0	0.5112	0.8667442488	0	0	0	0.0198	0.0566491689	1	1	0	-1
ase-184052	5.8094690028	6.0730843455	6.1851549376	5.6760855059	7.2189631691	5.7072183003	4.8149424053	5.4179292331	4.8485279179	0.0381	0.0708738547	1	1	0	0.0384	0.1507192111	1	0	0	0.2911	0.4140996125	0	0	0	1
ase-184057	4.7640148634	5.1543370121	5.4770403449	4.6885545047	5.0716568679	4.7036408922	4.6679328336	4.7654411231	4.6826373175	0.0002	0.0014802095	1	1	1	0.0008	0.013854871	1	1	1	0.0206	0.0582789262	1	1	0	1
ase-184247	6.6413886252	6.9140873992	7.445498279	5.711096198	5.8937789581	6.7274103169	5.4954466709	5.6452459275	6.3393912155	0.3899	0.4174335244	0	0	0	0.4354	0.7972979566	0	0	0	0.5324	0.591178345	0	0	0	1
ase-184308	6.0110470935	5.9690065215	6.3291129624	5.4098903062	5.7239417895	6.1135002599	5.2337821661	5.1649154881	5.6254508522	0.8404	0.6076437133	0	0	0	0.9476	0.9994231332	0	0	0	0.7469	0.6877564664	0	0	0	1
ase-184390	4.7783541509	5.3523818493	5.3140001787	4.6878800353	4.7169251331	4.6716810505	4.7044514755	4.6961246901	4.6799711695	0.9253	0.6248310341	0	0	0	0.9541	0.9994231332	0	0	0	0.8499	0.7159955114	0	0	0	-1
ase-184439	4.9343015198	5.6524791317	5.6791224304	4.7254226962	4.7220836299	5.2638211474	4.7064810094	4.7857825069	5.3167767787	0.0005	0.0025318305	1	1	1	0.0059	0.0448472707	1	1	1	0.0063	0.0231205384	1	1	1	-1
ase-184583	4.695170819	5.1361575099	5.0958946999	4.6750687496	4.6505476259	4.6758736895	4.6559840969	4.6660677936	4.6755867748	0.4576	0.4626913031	0	0	0	0.5577	0.8998883994	0	0	0	0.6528	0.6494490006	0	0	0	1
ase-184683	5.2624348454	5.4925138839	5.708033045	4.8204979853	5.0652507468	4.7933141165	4.8008682681	4.8352186533	4.7495558368	0.0037	0.0118756166	1	1	1	0.0090	0.0579853374	1	1	0	0.0557	0.1255466727	1	0	0	1
ase-184685	5.7761194408	6.114402001	6.1207277564	5.0781779421	5.1147584226	5.1726445139	5.3436720299	5.3610767116	5.8577660752	0.2346	0.2913628628	0	0	0	0.8489	0.9977827272	0	0	0	0.0392	0.0962237596	1	1	0	-1
ase-184743	5.6076755772	5.6858395848	6.3622317557	5.2146957982	5.5090353278	5.8796596387	4.8060379169	4.85443401	5.0361230489	0.0808	0.128624582	1	0	0	0.3141	0.6582768238	0	0	0	0.0348	0.0879864002	1	1	0	1
ase-184803	5.4040751321	5.8833755621	6.5361059133	4.832945849	5.2163756923	5.0097060219	4.7787026031	4.943643459	4.9393406471	0.0057	0.0166017644	1	1	1	0.0291	0.126019076	1	0	0	0.0754	0.1601786287	1	0	0	1
ase-184817	5.9466145883	6.1562789413	6.4139277329	5.6416772497	5.8040563551	5.4197357298	5.2636191577	5.3871403192	5.1254557304	0.0287	0.0568507805	1	1	0	0.0864	0.2692951742	0	0	0	0.0285	0.0748689583	1	1	0	1
ase-184865	5.0071273023	5.5002266191	5.4301156148	4.7855997711	5.0917537748	4.9545509463	4.8248257316	5.1877195594	5.0160442123	0.5710	0.5217161571	0	0	0	0.7436	0.9863319422	0	0	0	0.5851	0.6196754727	0	0	0	-1
ase-184914	5.6342034178	5.945603441	6.1515503468	4.7502967592	4.7061914721	4.7887814257	4.7824683377	4.8220545914	4.768265963	0.1983	0.2567660531	0	0	0	0.5512	0.8954959851	0	0	0	0.2061	0.3282733413	0	0	0	-1
ase-184923	6.2944152527	6.7604432822	6.5033631171	5.3574392169	5.2772096429	5.3756886922	5.3624121457	5.2648346161	5.4283950869	0.1340	0.189208727	1	0	0	0.3201	0.6642203678	0	0	0	0.0806	0.167795229	1	0	0	-1
ase-185008	5.8072757576	5.6207591249	5.6500038726	4.8333303552	4.8164225009	5.4178653271	4.7769234279	4.7728866398	5.0477215673	0.3319	0.3739737849	0	0	0	0.3520	0.706899475	0	0	0	0.6806	0.6622401814	0	0	0	1
ase-185111	5.4574871995	6.4794957393	6.8106398906	5.6884682382	7.2082903052	7.0914627026	5.3021541302	6.6956896431	6.6047652871	0.1003	0.1517046236	1	0	0	0.2217	0.5183146049	0	0	0	0.0890	0.181369837	1	0	0	1
ase-185283	6.3651601368	6.1798634468	5.9663078661	5.4152098832	6.7437450503	5.3867851655	4.9860260823	5.4038062059	4.878281961	0.1293	0.184189635	1	0	0	0.0859	0.2679976967	0	0	0	0.5831	0.6193298618	0	0	0	1
ase-185407	5.5340255868	5.9899039555	5.5015513268	5.0032916939	5.4990668273	4.9046526052	4.8652414004	5.2599137848	4.8162150164	0.8786	0.6166374252	0	0	0	0.7131	0.9792559745	0	0	0	0.8379	0.7144229992	0	0	0	1
ase-185538	5.6861487643	5.4724773491	5.6195097886	5.3985061132	5.3726249616	6.7109858792	5.2446484697	5.3780545937	6.6786016013	0.0129	0.0311299932	1	1	1	0.0754	0.2426707284	0	0	0	0.0633	0.1390006389	1	0	0	1
ase-185648	6.0364078113	6.3578224912	6.5745344055	5.0743163405	4.9113349608	5.1729587997	5.2042864805	5.2879475121	5.4417485466	0.9686	0.6327472455	0	0	0	0.8841	0.9977827272	0	0	0	0.8046	0.7055351224	0	0	0	-1
ase-185961	5.6753620125	6.3980179714	6.4835675807	4.7153329894	4.7982872169	4.7455230037	4.7577004715	5.1308341226	4.7804434736	0.0506	0.0888635556	1	1	0	0.4625	0.8192347504	0	0	0	0.0276	0.0732377285	1	1	0	-1
ase-186040	5.6630148848	6.1415157808	6.2114630117	4.8414952645	4.8032238721	4.76206028	4.844478955	5.0404458711	4.8165140257	0.2901	0.3390740163	0	0	0	0.6723	0.9604328905	0	0	0	0.2576	0.3812486443	0	0	0	-1
ase-186051	5.7950768788	6.2609138796	6.4304208532	6.322463572	6.0579883968	7.5258490439	5.5808101116	5.386235958	6.5305532645	<.0001	0.0006386949	1	1	1	0.0010	0.0159843252	1	1	1	0.0003	0.0024825589	1	1	1	1
ase-186253	4.8684055524	5.0946461081	5.0530255598	4.8019395359	4.7184157672	5.2374978653	4.7642068831	4.7097142279	4.9389603163	0.0005	0.0027630156	1	1	1	0.0003	0.0083689923	1	1	1	0.0199	0.0567408632	1	1	0	1
ase-186276	6.1526462953	6.1433523856	6.096232058	6.3937075498	5.6999757432	5.4472566471	5.5538201593	5.4545553326	5.2655484504	0.7351	0.5820859097	0	0	0	0.7736	0.989225636	0	0	0	0.5318	0.590763409	0	0	0	1
ase-186303	4.8533950993	5.0202439686	5.3269047097	4.7725594639	4.7220710677	5.3097002825	4.7144894288	4.6836135832	4.8226599356	0.7228	0.5792319776	0	0	0	0.1619	0.4148103684	0	0	0	0.2824	0.4051419089	0	0	0	1
ase-186320	5.1363732521	5.2857749218	6.1207287493	5.161989599	5.8241470291	5.0795036449	4.9533784621	5.3530898491	4.9291840456	0.0002	0.0011435949	1	1	1	0.0035	0.0331579456	1	1	1	0.0098	0.0325172813	1	1	1	1
ase-186348	5.8210604755	6.3760283546	6.0651388353	5.6935497482	5.7977453787	6.4916519464	5.127639647	5.0386096779	5.3509929069	0.0261	0.0531677422	1	1	0	0.0428	0.1629740891	1	0	0	0.0904	0.183708857	1	0	0	1
ase-186419	4.8761978439	5.4880263436	5.1394508476	4.9116814569	5.7075043811	5.4489356964	4.7971610455	5.2883471319	5.0110047189	0.6748	0.5630228841	0	0	0	0.7237	0.9832091939	0	0	0	0.6136	0.6330109844	0	0	0	1
ase-18652	4.801463183	5.385078499	5.066427469	4.6881267208	4.6951762466	4.6880405205	4.6755219015	4.7312973992	4.7020344633	0.0004	0.0021563077	1	1	1	0.0081	0.0548045135	1	1	0	0.0128	0.0399440417	1	1	1	-1
ase-186601	5.4129545114	5.9994043577	5.924572034	4.8324576584	4.8485775204	4.7095852494	4.7518440706	4.9209493541	4.8366051338	0.8019	0.6002979731	0	0	0	0.7452	0.9863319422	0	0	0	0.9593	0.7387486355	0	0	0	-1
ase-186726	6.5249289239	6.7101859357	6.2756031703	5.470170051	5.5900691085	5.096797844	5.6479151765	5.7507568604	5.0911344951	0.4415	0.4524529829	0	0	0	0.8217	0.9977827272	0	0	0	0.2061	0.3282733413	0	0	0	-1
ase-186772	5.0787943399	5.4734033011	5.3701739697	4.8298475127	4.8286009593	5.2522946374	4.9079659685	4.8947445904	5.5636999567	<.0001	0.0001340583	1	1	1	0.0019	0.0230462032	1	1	1	<.0001	0.0001473605	1	1	1	-1
ase-186986	5.8380741713	6.8959559201	6.2455059808	4.9562587393	5.1143269809	5.2996534826	5.3693266529	5.5167925004	5.9330436074	0.0012	0.0051171699	1	1	1	0.0356	0.1424824156	1	0	0	0.0059	0.0219289941	1	1	1	-1
ase-186990	5.0466713932	5.6151453897	5.6022404475	5.098954649	5.0408089447	6.9450001989	4.9472304453	5.0486561866	6.5025055739	<.0001	4.7117259E-6	1	1	1	<.0001	0.0012792528	1	1	1	<.0001	8.0134713E-6	1	1	1	1
ase-187003	5.5377808444	6.7681722253	5.9296993367	5.2894722201	5.8676830496	5.2832486809	4.9695404453	5.5378950981	5.0806905732	0.4196	0.4380836784	0	0	0	0.6570	0.9534267685	0	0	0	0.4759	0.5593099061	0	0	0	1
ase-187072	5.4453650277	5.724467191	6.2270518161	5.5742061893	6.0076407227	5.7551316729	5.2339050645	5.5164525879	5.2652365948	0.0303	0.0595912011	1	1	0	0.1283	0.3557988664	0	0	0	0.1047	0.2046303295	0	0	0	1
ase-187102	5.6117140259	6.0874523734	6.8944211544	4.8404767816	5.0362318137	4.7816821493	4.9642569586	5.4201679234	4.8899981604	0.0009	0.0039478884	1	1	1	0.0332	0.1364065754	1	0	0	0.0092	0.0307516772	1	1	1	-1
ase-187183	6.604230738	6.4288234901	6.8072475569	6.643082935	6.557659246	6.801497852	6.1523293661	5.9899008623	6.2421688507	0.6933	0.568929999	0	0	0	0.7672	0.9889560188	0	0	0	0.7105	0.6741612427	0	0	0	1
ase-187280	5.8708493517	6.5203538052	6.0580995923	5.0247893796	5.4399815219	5.109090149	5.0195610777	5.5680214599	5.0186455819	0.9117	0.622967342	0	0	0	0.6304	0.9436908496	0	0	0	0.6549	0.6506392844	0	0	0	-1
ase-187366	5.4172618404	5.7531482945	5.9369427191	4.8876715513	5.0903083691	5.0881128731	4.8539889752	4.9682186733	4.9529945666	0.1851	0.2446166049	0	0	0	0.3535	0.7088786359	0	0	0	0.2642	0.3876055504	0	0	0	1
ase-18739	6.5930860454	6.8205998614	6.5023495655	6.0574583835	6.4315315936	5.8280622112	5.8543050766	6.1344845215	5.6526656581	0.5368	0.5067462453	0	0	0	0.5546	0.8980970222	0	0	0	0.6567	0.6513455699	0	0	0	1
ase-187418	5.3218046896	5.7750296957	6.115849163	4.7596655059	4.7741603125	4.9762753657	4.8382672325	4.9150485083	5.0909038585	0.2617	0.3159807639	0	0	0	0.4620	0.8188328814	0	0	0	0.3853	0.495562404	0	0	0	-1
ase-187776	5.2170478571	5.9048215256	5.3954900817	4.9875157533	5.2194284619	5.3962385345	5.405331764	5.5026828072	6.1353382347	0.0002	0.0013874333	1	1	1	0.0200	0.0969572426	1	1	0	0.0002	0.0014981706	1	1	1	-1
ase-187845	5.5301378962	5.5400829145	5.7028839845	5.2052551462	5.741326087	5.1777472745	5.3065590227	5.9287945936	5.34967094	0.0001	0.0009499075	1	1	1	0.0066	0.0485451338	1	1	1	<.0001	0.0000799112	1	1	1	-1
ase-187906	5.6175926363	6.3156795644	5.9373589467	4.7648235294	5.0754696073	4.7230250176	4.7689734288	5.017524355	4.7939305621	0.5494	0.5132643525	0	0	0	0.9016	0.9985551697	0	0	0	0.4457	0.5390143068	0	0	0	-1
ase-187919	6.288879076	5.7418341788	6.312449682	6.2175530274	5.9241599583	6.4781227622	5.7861619621	5.5107069886	5.9687882341	0.8073	0.6017350963	0	0	0	0.9650	0.9994231332	0	0	0	0.5481	0.6000982555	0	0	0	1
ase-187921	6.1027636921	6.4651523243	6.3121728166	5.5696359761	5.8296875223	5.5966103889	5.3136300319	5.6976173057	5.4442577034	0.6868	0.5670026203	0	0	0	0.7988	0.9929752892	0	0	0	0.6214	0.6363913384	0	0	0	1
ase-187945	5.3170704929	5.6127558271	5.6565719273	5.3051909442	5.4383881224	6.4091855361	5.5055248264	5.5678213499	6.7321885439	<.0001	0.0006652613	1	1	1	0.0073	0.0510708248	1	1	0	<.0001	0.0000930735	1	1	1	-1
ase-187959	5.9843230393	5.9323453234	6.2222795668	5.2229729574	5.0675317107	5.2606866547	5.3370468388	5.2404389235	5.5689053637	0.8780	0.6166374252	0	0	0	0.7042	0.9758503379	0	0	0	0.8478	0.7155571518	0	0	0	-1
ase-188073	5.6435921324	6.6873587665	6.0435538059	5.2269965782	5.7914866561	5.538793077	5.4645917865	6.1294218589	5.8098026638	0.0836	0.1317923465	1	0	0	0.1655	0.4208496651	0	0	0	0.1285	0.2367558912	0	0	0	-1
ase-188162	5.7957634917	6.065255112	6.2818262557	5.5127649603	5.4945711432	6.4067768737	5.414537906	5.3598472916	6.3006678248	0.0087	0.0229676534	1	1	1	0.0701	0.2299774085	0	0	0	0.0040	0.0163085194	1	1	1	1
ase-188179	6.6502939382	6.8259159588	6.2028076945	6.4836743388	6.7139774947	6.2566606831	6.1739468341	6.2927727598	5.7994187286	0.5245	0.5002034879	0	0	0	0.6107	0.9321456861	0	0	0	0.5077	0.5783953202	0	0	0	1
ase-188197	5.4575296629	6.0449811577	5.8510673632	5.842872606	6.8034450706	6.46561908	6.7216964988	7.7742101843	7.3161118527	0.3881	0.4165726328	0	0	0	0.6495	0.9500128304	0	0	0	0.2514	0.3752797803	0	0	0	-1
ase-188280	5.0213506318	5.5543146633	5.6438590691	4.937438695	5.9824733442	4.9463041408	4.7642421905	5.2537852967	4.7631983953	0.0007	0.0033120074	1	1	1	0.0007	0.0133455795	1	1	1	0.0069	0.0248476878	1	1	1	1
ase-188306	5.6839788882	6.041102774	6.0584569512	4.8550956602	4.7634442904	4.7685388914	4.7433797857	4.7979066684	4.8160851898	0.9703	0.6327472455	0	0	0	0.9552	0.9994231332	0	0	0	0.9967	0.7472876905	0	0	0	1
ase-188312	5.3494734222	5.51496172	5.7435035499	5.2090448711	5.5171210685	5.26935339	5.0629403806	5.4046092052	5.0862403653	0.0164	0.0374972989	1	1	1	0.0973	0.2926016173	0	0	0	0.0213	0.0595067944	1	1	0	1
ase-188494	5.8359112974	5.6990158673	6.0368962455	5.1394664855	6.0766023831	5.1500547111	4.8449234503	5.0378312359	4.779218698	0.0294	0.0580739216	1	1	0	0.0342	0.1387922179	1	0	0	0.2595	0.38350913	0	0	0	1
ase-188576	5.6253631539	6.6675645596	5.9475391804	5.3901517436	5.3511966075	6.2611483074	5.0513568241	4.9060406172	5.3259957016	0.0137	0.0326008937	1	1	1	0.0441	0.1664190954	1	0	0	0.1065	0.2067065593	0	0	0	1
ase-188645	5.6540161331	5.7036604221	5.6604398359	5.1845987066	5.0992273559	5.6028898857	5.2516860766	5.0020050236	5.3774807491	0.0727	0.1186508468	1	0	0	0.1086	0.3169502503	0	0	0	0.1438	0.2567877009	0	0	0	1
ase-188657	5.5937166319	6.7067858609	6.0485004356	5.3547465814	5.754188574	5.810973904	5.9372576601	6.6225632211	6.7244639338	0.1123	0.1656777808	1	0	0	0.2837	0.6144625829	0	0	0	0.2210	0.3442199719	0	0	0	-1
ase-188739	5.5404581585	5.846922618	5.9120483825	5.3120223931	5.4043798684	6.0608324295	5.0244163711	5.186859558	5.4200156206	0.0871	0.1364265637	1	0	0	0.0568	0.1983064742	1	0	0	0.3277	0.4481951024	0	0	0	1
ase-188764	6.379827234	6.5439652864	7.0704247283	6.4860783453	6.6776733958	7.0625541846	5.7305518744	5.9148601323	6.2444505501	0.4903	0.4827891013	0	0	0	0.6628	0.9558097937	0	0	0	0.4564	0.5454552772	0	0	0	1
ase-189022	5.3968725245	5.6659606661	5.459454746	4.9119507032	5.150845553	4.8369793095	4.8772335286	4.8598813924	4.7802024541	0.9593	0.6311474336	0	0	0	0.6801	0.9649053081	0	0	0	0.5840	0.6194435411	0	0	0	1
ase-189091	5.3834038387	5.6908189858	5.7628714984	4.8453693367	5.0425171198	5.0276557572	4.9662715288	5.3882884542	5.1980151358	0.2570	0.3116251447	0	0	0	0.6701	0.9593913676	0	0	0	0.1949	0.3155514308	0	0	0	-1
ase-189098	5.4503743279	5.6008391699	5.5981551076	4.8777723354	4.9446002233	4.8901457482	4.8715096835	4.9601808997	4.9765015594	0.9016	0.6215786656	0	0	0	0.7819	0.9896095534	0	0	0	0.9088	0.7292437481	0	0	0	-1
ase-189122	4.9824703346	5.1838750577	5.2562067261	4.7802604157	4.7677340756	4.7397226943	4.7633732812	5.0859120025	4.7097187953	0.0195	0.0425997128	1	1	1	0.3996	0.7588101226	0	0	0	0.0010	0.0055509318	1	1	1	-1
ase-189213	5.2939388558	5.57949515	5.5871472191	4.9555816427	5.4838596417	5.6050504623	4.9804565602	5.4652578014	5.5446825674	0.6502	0.554221185	0	0	0	0.6877	0.968784456	0	0	0	0.6954	0.6686602982	0	0	0	1
ase-189245	5.181834133	5.6293031587	5.465447879	4.8287865075	5.1919945929	5.0548777545	4.8421500455	5.2514137488	5.0562641133	0.9870	0.6343774362	0	0	0	0.8919	0.9977827272	0	0	0	0.8431	0.7144229992	0	0	0	-1
ase-189381	5.5772524326	5.8066983867	5.7778961849	5.6526316332	6.4358505137	5.6057985657	5.0929428582	5.4466847693	5.0692674385	0.0646	0.108013544	1	0	0	0.0655	0.2196305387	0	0	0	0.2533	0.3772615004	0	0	0	1
ase-189594	5.3097684976	5.640995075	5.6510047439	4.8773935461	4.8469977549	5.3935953922	5.1222958811	5.0011589152	5.8057090605	0.0005	0.0027779238	1	1	1	0.0297	0.1277201871	1	0	0	0.0010	0.0058229695	1	1	1	-1
ase-189605	5.9058091576	6.0299783812	6.0786281102	4.7035976212	4.8138838213	4.74753288	4.7244737594	4.7842368771	4.8289435656	0.8979	0.6206690597	0	0	0	0.8660	0.9977827272	0	0	0	0.9954	0.7472876905	0	0	0	-1
ase-189859	5.2896180668	5.5989569689	5.8564579565	4.9244726467	4.8484564055	5.4498599273	4.7754774744	4.7441976168	4.9439908325	0.3734	0.4056538322	0	0	0	0.1069	0.3131928898	0	0	0	0.6535	0.649773012	0	0	0	1
ase-189919	5.5792604615	5.8562944239	6.2733864203	5.1834285476	5.8589551366	6.0924606184	4.932725714	5.2601114755	5.5979844268	0.5322	0.5042048762	0	0	0	0.5124	0.8675380864	0	0	0	0.6403	0.644008696	0	0	0	1
ase-190112	5.495058797	5.7642241633	6.102442212	5.0347889534	5.3899842421	5.5767541044	5.1094370062	5.4775136866	5.6076734749	0.3364	0.3770655257	0	0	0	0.5642	0.9044443457	0	0	0	0.2533	0.3772615004	0	0	0	-1
ase-190131	6.1686367655	6.5658404486	6.4269810512	5.2447869701	5.3660159772	5.3283289241	5.6135971674	6.0624843928	6.0385972801	0.6657	0.5591545058	0	0	0	0.7508	0.9863319422	0	0	0	0.7009	0.6701976435	0	0	0	-1
ase-190140	4.8054144512	5.0974112555	5.0770520754	4.7249578309	5.2829222184	4.7916673826	4.7110201731	4.800206445	4.6684824962	0.0313	0.0608444945	1	1	0	0.0029	0.0299085128	1	1	1	0.2813	0.4043634316	0	0	0	1
ase-190608	5.60854272	5.9246912629	6.1822202858	5.21950434	5.6555059613	5.5470259917	5.0437369249	4.9463841509	5.4047545482	0.6988	0.5699927753	0	0	0	0.1697	0.4278565205	0	0	0	0.1872	0.3073548898	0	0	0	1
ase-190699	5.4294427015	5.9382522736	5.9123313962	4.8585040544	4.9424280607	5.5243511176	5.1566954713	5.433493621	6.4992516831	0.0001	0.0010258976	1	1	1	0.0078	0.0532430791	1	1	0	<.0001	0.0001579715	1	1	1	-1
ase-191036	5.1665026334	5.8585944496	5.5878944054	4.9560791442	5.7021838504	5.345888309	5.2277817926	6.2451115512	5.7765814324	0.4330	0.4466579398	0	0	0	0.7260	0.9832091939	0	0	0	0.3262	0.447191858	0	0	0	-1
ase-191073	5.9589628364	6.3052608649	6.6033265984	6.0427453707	6.0711877746	7.1367101108	5.3341098309	5.3183436331	6.2170042045	0.0154	0.0357367222	1	1	1	0.0543	0.1924443768	1	0	0	0.0076	0.0265633585	1	1	1	1
ase-191168	5.5140163743	6.2476394867	6.149179167	4.7254017938	4.7537127477	4.8861938604	4.840512038	4.8655773686	5.4899910749	0.0047	0.0141386407	1	1	1	0.1484	0.3899959056	0	0	0	0.0004	0.0028897386	1	1	1	-1
ase-191435	5.4756560408	5.785787834	5.6829215922	5.0741915839	5.3992408736	5.3643748766	4.7604753765	4.802314551	4.829167796	0.6104	0.5379060765	0	0	0	0.7991	0.9929752892	0	0	0	0.4284	0.5270830326	0	0	0	1
ase-191441	5.1995504841	5.3348534623	5.2882866886	5.2169720275	5.8007600261	5.1617454621	4.8658616442	5.0826572548	4.8786982855	0.0602	0.1017376629	1	0	0	0.0304	0.1294587005	1	0	0	0.3355	0.4558075888	0	0	0	1
ase-191542	5.7589659058	6.0517851231	5.9073985594	5.5447697386	6.5333246677	5.4190450324	5.1914313364	5.7439220889	4.9770969748	0.0058	0.0168228799	1	1	1	0.0137	0.0753234161	1	1	0	0.0041	0.0166384264	1	1	1	1
ase-191812	7.731992819	7.9281396018	7.7358733489	7.8477356227	8.0620668828	7.8480622324	7.6623107147	7.9210583843	7.6598574248	0.8340	0.6070501095	0	0	0	0.9423	0.9988666007	0	0	0	0.7146	0.6759768567	0	0	0	1
ase-191828	5.2651045572	5.6989977324	5.9809165383	4.8324371716	4.895735424	4.9440681226	4.956828627	5.3272194517	5.5074573077	0.3084	0.3551607448	0	0	0	0.2364	0.5419854008	0	0	0	0.5898	0.6219888514	0	0	0	-1
ase-191847	7.601230135	6.9632033948	5.8816322425	7.1524971576	6.7162839069	7.1436038218	6.7675334134	6.0423694943	5.8822327824	0.0239	0.0497182033	1	1	1	0.0177	0.0891994656	1	1	0	0.0748	0.1592668122	1	0	0	1
ase-191872	5.443663652	5.8825042323	5.8693603818	5.3093297848	5.8589792191	5.8282864753	4.9316601933	5.1779494384	5.132912552	0.9240	0.6246791688	0	0	0	0.9616	0.9994231332	0	0	0	0.8525	0.7172584955	0	0	0	1
ase-191941	5.330844622	5.8177612427	5.7511966772	5.3519322281	6.1021512905	5.9253970718	5.1921306928	5.8829932886	5.7254699944	0.6406	0.5506166042	0	0	0	0.7188	0.9815675557	0	0	0	0.6404	0.644008696	0	0	0	1
ase-191986	5.690945432	5.7980351031	7.7895249019	5.2699107123	5.4102869481	6.210943242	5.6950635456	6.024167696	6.5410728266	<.0001	6.7020744E-6	1	1	1	0.0002	0.0060290215	1	1	1	<.0001	0.000022258	1	1	1	-1
ase-192013	5.2171154304	6.0017943097	5.7864628241	4.9007537875	5.9077988936	5.0087429865	5.4559754077	7.0903155634	5.7094659132	0.0006	0.003150272	1	1	1	0.0148	0.0794938746	1	1	0	<.0001	0.0010090135	1	1	1	-1
ase-192123	6.4920855015	6.4991695751	6.1982313007	6.8702069845	7.1536112442	7.2480049387	5.7263601762	5.8120821112	5.7624644502	0.3702	0.4041110532	0	0	0	0.4436	0.8043868099	0	0	0	0.5413	0.5960061728	0	0	0	1
ase-192160	5.5833314305	6.8341369497	6.1608819323	5.4407148378	6.568285611	6.2392730301	5.2940942813	6.1504366987	5.98110002	0.1086	0.1613822104	1	0	0	0.3469	0.7008440094	0	0	0	0.0856	0.1760425903	1	0	0	1
ase-192200	6.6251041722	6.5409063462	5.8944648326	6.3942010344	6.9105887096	5.9213582642	5.7253265711	5.7949937731	4.984415563	0.3806	0.4108887294	0	0	0	0.3945	0.7546080621	0	0	0	0.4995	0.5735460667	0	0	0	1
ase-192278	5.4702509216	6.5873312703	5.9505966463	4.8229774673	5.6907935633	4.8589867795	4.8572035356	5.7037964387	4.9647769231	0.4980	0.4875155699	0	0	0	0.5339	0.8834880357	0	0	0	0.6988	0.6688518805	0	0	0	-1
ase-192304	6.221801519	7.003825144	6.2189325283	6.746123335	6.8990705168	7.7177626659	6.8310444844	6.9981842578	7.8089868704	<.0001	0.0000999615	1	1	1	0.0008	0.013854871	1	1	1	<.0001	0.0000143825	1	1	1	-1
ase-192309	5.8599803441	6.347360001	6.8276223838	6.4218808194	7.2935582764	6.6691089483	7.1437943338	8.0422948277	7.2867089362	<.0001	0.0004598214	1	1	1	0.0046	0.0391275554	1	1	1	<.0001	0.0003182557	1	1	1	-1
ase-192379	4.7937577726	5.3341760046	5.2183532303	4.655997744	4.6898832692	4.6573304593	4.6653866425	4.7454607407	4.6963655124	0.3133	0.3589318925	0	0	0	0.4319	0.7937172057	0	0	0	0.5305	0.5899199303	0	0	0	-1
ase-192412	6.1286805645	6.1461690888	6.272751686	5.5248519057	6.0889076096	6.3559479301	4.979596297	5.0757629926	5.2875927954	0.7598	0.5897463401	0	0	0	0.7823	0.9896095534	0	0	0	0.8299	0.7123979328	0	0	0	1
ase-192611	5.893041214	5.927523448	6.1523942509	4.9925306448	4.8924593499	4.9997246202	5.1205487613	5.226126274	5.4920054727	0.9221	0.6242682579	0	0	0	0.8347	0.9977827272	0	0	0	0.9403	0.7348897697	0	0	0	-1
ase-192650	5.7367324106	7.1558133827	5.9791951272	4.851644849	5.2989018507	4.8757797791	5.0995081253	5.8776230273	5.1588555481	0.0008	0.0036513099	1	1	1	0.0019	0.022905318	1	1	1	0.0295	0.0768852519	1	1	0	-1
ase-192906	5.1587339658	5.8551063651	5.7045349963	5.4033339112	6.2006896761	6.1847999547	5.1800170569	5.7890245534	5.7097620529	0.6549	0.5553197922	0	0	0	0.6627	0.9558097937	0	0	0	0.7106	0.6741612427	0	0	0	1
ase-193384	5.7360343684	6.1550781699	6.1878644855	5.7748117467	6.3726163554	6.4395744967	6.3129470108	7.0248895473	7.0018143038	0.9697	0.6327472455	0	0	0	0.9242	0.9985551697	0	0	0	0.8629	0.7200131743	0	0	0	-1
ase-193408	5.8557517216	6.4471028695	6.3564127309	5.4010551217	5.9287706222	6.232323826	6.1366070094	6.8510968524	7.1421676293	0.0931	0.1430307856	1	0	0	0.1726	0.4325822485	0	0	0	0.1252	0.2325452965	0	0	0	-1
ase-193505	4.9776355555	5.6472688472	5.3287139797	4.8452609317	5.8216099723	4.7619466867	4.7436405569	5.2521523478	4.7283558968	0.0100	0.0258245526	1	1	1	0.0021	0.0245980233	1	1	1	0.1646	0.2831776095	0	0	0	1
ase-193511	5.1260627662	5.7405765436	5.7824329649	4.7780673704	4.9684268761	4.9650029629	4.9290583827	5.3730868272	5.6139077558	0.6278	0.5457943864	0	0	0	0.7949	0.9928863218	0	0	0	0.2334	0.3568640145	0	0	0	-1
ase-193537	5.1705700581	5.4970155308	5.897845632	5.1523133842	5.6857295067	5.8616913893	4.916821722	5.2401850919	5.5848660286	0.4491	0.4577623803	0	0	0	0.3764	0.7363653732	0	0	0	0.7542	0.6895121754	0	0	0	1
ase-193581	5.5941504781	5.4935669527	5.725290859	5.4623074411	4.9724459835	6.2434770939	5.1439008009	4.8527899	5.5174507589	0.0137	0.0326233216	1	1	1	0.0100	0.0616515961	1	1	0	0.1739	0.2937701971	0	0	0	1
ase-193705	5.0668311167	5.5957300743	5.3999554131	4.6772047708	4.694515467	4.8311385804	4.6794579813	4.71445814	4.7086945404	0.0137	0.0326008937	1	1	1	0.0280	0.1226081205	1	0	0	0.1537	0.2689085455	0	0	0	1
ase-193770	4.9708524041	5.465340347	5.3492395233	5.1717092894	5.8999835125	5.8423568963	4.8290040652	5.1927907398	5.1068686626	0.8387	0.6076437133	0	0	0	0.8394	0.9977827272	0	0	0	0.8608	0.7197525673	0	0	0	1
ase-193812	5.689039208	6.115874159	6.067793943	4.9981246752	5.2617720847	5.2284377757	5.2936814456	5.8025307458	5.7667662689	0.9465	0.6287368801	0	0	0	0.9555	0.9994231332	0	0	0	0.9582	0.7386330359	0	0	0	-1
ase-193840	5.7296115744	6.0872769988	6.0187415074	5.4046478898	5.1968425582	6.2627186515	5.4344538761	4.8046381012	5.136376475	0.0370	0.0693907123	1	1	0	0.0034	0.032915319	1	1	1	0.2337	0.3569881948	0	0	0	1
ase-193868	4.927326153	5.5194512621	5.3590801509	4.7137846216	4.889624867	4.6867874569	4.7338880229	4.9097134175	4.7707468681	0.9157	0.6233436807	0	0	0	0.7589	0.9879686317	0	0	0	0.8623	0.7198408868	0	0	0	-1
ase-193915	5.4926179968	5.766	5.9019624689	5.4640466959	5.8845938379	6.0575112036	5.1068189014	5.3388955043	5.3581485484	0.8713	0.6146444346	0	0	0	0.9127	0.9985551697	0	0	0	0.5916	0.6226427365	0	0	0	1
ase-193920	5.0001517836	5.7519286685	5.3976412879	4.6925472397	4.689556042	4.672436728	4.6760656056	4.697659422	4.6993581735	0.0010	0.0042409417	1	1	1	0.0238	0.110012486	1	0	0	0.0160	0.04805219	1	1	1	-1
ase-193975	5.5405911924	5.8219761735	6.5134165069	4.7331575808	4.7321387681	4.8535626288	4.8319714699	4.750328997	5.2794187848	0.1473	0.2038812399	0	0	0	0.1125	0.3246211867	0	0	0	0.6384	0.644008696	0	0	0	-1
ase-194047	5.5693290442	5.8354660315	5.8709615641	4.8749692477	4.8157350393	4.7976633344	4.8172409127	4.8191150486	4.7616163519	0.6535	0.5551588441	0	0	0	0.8146	0.9977827272	0	0	0	0.6568	0.6513455699	0	0	0	1
ase-194121	5.0397568139	5.3997376232	5.5410219668	4.6994591253	4.663726431	4.7249238847	4.7136126363	4.7507643298	4.7723548666	0.3879	0.4164823314	0	0	0	0.6198	0.9366121929	0	0	0	0.4697	0.5563232711	0	0	0	-1
ase-194197	4.9614540268	5.5212945554	5.3484050245	4.8078972332	4.8927431618	5.9261744743	4.686662608	4.7360856955	5.1327553522	<.0001	0.000827356	1	1	1	<.0001	0.0014438883	1	1	1	0.0003	0.002520166	1	1	1	1
ase-194348	5.6779190731	6.1729207961	6.0550497666	5.033766971	5.4593597616	5.2244136522	5.1956548386	5.9272706537	5.5273326176	0.2427	0.2982591546	0	0	0	0.6021	0.9280696807	0	0	0	0.1124	0.2152566132	0	0	0	-1
ase-194379	4.7259629154	4.9200536099	5.0026559374	4.6945216705	4.8501210476	4.8401403338	4.6727136687	4.7346212142	4.7341143532	0.2578	0.3121633282	0	0	0	0.3917	0.7513723707	0	0	0	0.3430	0.4629373669	0	0	0	1
ase-194551	5.1656679317	6.0143375776	5.6146109044	5.3331800928	5.9689607686	6.8517474633	4.9734147574	5.2877178528	5.8992840705	<.0001	0.0004801368	1	1	1	0.0005	0.011114592	1	1	1	<.0001	0.0000620789	1	1	1	1
ase-194560	5.9478201937	5.9626282416	6.5921611728	5.2654793535	5.1794753958	5.2676016626	5.2287590098	5.3549106264	5.4409221082	0.1198	0.1743369228	1	0	0	0.2583	0.5755915873	0	0	0	0.1742	0.2939159991	0	0	0	-1
ase-194653	5.4256422304	5.6032350438	5.4238963789	4.8058567191	6.0147213633	4.9065843145	4.7853948737	5.5664844319	4.8260834542	0.0202	0.0437565354	1	1	1	0.0422	0.1608532102	1	0	0	0.1655	0.2839295842	0	0	0	1
ase-194748	5.0152224702	5.6329269295	5.3440264179	4.7806482386	5.1845947331	5.1264701061	4.6995102049	4.9007854863	4.8495121183	0.0513	0.0899441725	1	1	0	0.1441	0.3827530471	0	0	0	0.0467	0.1100377369	1	0	0	1
ase-194768	5.9139438992	5.9330838629	5.7371925282	5.6796113149	6.266319551	5.5502797871	5.5469546591	6.178829045	5.4315188435	0.0441	0.0801337073	1	1	0	0.1586	0.4090258899	0	0	0	0.0134	0.041338008	1	1	1	1
ase-194830	5.0172191536	5.5209451442	5.6233984323	4.8986509163	5.3128296094	5.4507151579	4.8026151218	5.2002796368	5.2645286062	0.9949	0.6345131786	0	0	0	0.9087	0.9985551697	0	0	0	0.8707	0.723058955	0	0	0	1
ase-194934	5.5851628838	7.2699050551	6.4697215929	5.0364303866	6.0690582099	5.6645223794	5.0787386062	6.1126016225	5.6705971528	0.0447	0.080763329	1	1	0	0.1436	0.3825740792	0	0	0	0.0162	0.0484321401	1	1	1	-1
ase-194936	5.0702999512	5.7332226251	5.6374831183	4.7872853698	4.7747666533	5.1876117871	4.8745640231	4.8199266485	5.4908713043	<.0001	0.0002386125	1	1	1	0.0046	0.0390446664	1	1	1	<.0001	0.0009842076	1	1	1	-1
ase-194942	5.2537229265	5.795785232	5.7160968197	4.8109104425	5.057401197	4.9079696398	4.8933820633	5.4737159403	5.3308679501	0.6858	0.5670026203	0	0	0	0.7061	0.9765392654	0	0	0	0.7418	0.6856288391	0	0	0	-1
ase-195034	5.7379448491	6.0534829054	6.1626404922	4.8345872641	4.8898980524	5.0836845106	4.9869495782	5.229825042	5.0800133773	0.6193	0.5422041787	0	0	0	0.7124	0.9789241874	0	0	0	0.2291	0.3523586673	0	0	0	-1
ase-195044	5.2140087626	5.9905216732	5.955829579	4.6949895297	4.7791648502	4.8719658707	4.7142776518	4.7783269474	4.9328928372	0.2551	0.3099129775	0	0	0	0.5149	0.8697725481	0	0	0	0.3446	0.4643597161	0	0	0	-1
ase-195064	5.9851910475	6.2207959575	5.9078865063	4.8876433259	4.8780794124	5.1159473062	5.0998745414	5.0467129176	5.4887494706	0.0007	0.0034986142	1	1	1	0.0347	0.1399467884	1	0	0	0.0024	0.0110898	1	1	1	-1
ase-195270	5.5471305763	5.9865382087	6.6001023627	5.1237293349	5.6879959762	5.7373472241	4.7249591889	4.7984280186	4.8511041839	0.0440	0.0801337073	1	1	0	0.1290	0.3568462281	0	0	0	0.0574	0.1286469891	1	0	0	1
ase-195376	6.1035658119	6.2473149319	6.4804462048	6.2648847728	6.8983947032	6.3121152129	5.7422512467	6.353790525	5.8179439589	0.0106	0.0269456896	1	1	1	0.0550	0.1938633919	1	0	0	0.0101	0.0334343291	1	1	1	1
ase-195508	6.0238454956	6.1171393605	5.9024127311	5.1820518137	5.1511111603	5.4175118024	5.0085543128	4.9944373663	5.05168575	0.0673	0.1118508265	1	0	0	0.0994	0.2966635186	0	0	0	0.2012	0.3228765202	0	0	0	1
ase-195558	5.7030032108	5.9394197855	5.9807064309	4.7641837535	5.2618487042	5.0563178459	4.8367161145	5.63956935	5.0719926135	0.0178	0.0397352679	1	1	1	0.2944	0.6310910304	0	0	0	0.0053	0.020147506	1	1	1	-1
ase-195563	5.5268834135	6.0480711269	5.8864490978	4.9492148514	4.9163709969	5.4385218522	4.8315545557	4.8362045236	5.1181120147	0.0013	0.0052692394	1	1	1	0.0061	0.0462509119	1	1	1	0.0167	0.0496991197	1	1	1	1
ase-196007	6.2044094602	6.4315511958	6.6965088396	5.4092238035	6.1019720349	5.7075133329	5.5207092904	5.5753489625	5.8048590895	0.3119	0.357552256	0	0	0	0.1496	0.3925797833	0	0	0	0.9208	0.7309905529	0	0	0	1
ase-196065	5.1119939557	5.0433258552	5.8871753542	5.1220525595	5.7409320328	5.7547808584	4.7639636286	4.7924699123	4.9560310977	0.0029	0.0097545578	1	1	1	0.0097	0.0606844035	1	1	0	<.0001	0.0010653334	1	1	1	1
ase-196194	5.2545116752	5.3481811965	5.269477125	4.972096034	5.0157958399	5.1177565817	5.1409394309	5.0211348764	5.0021991903	0.5734	0.522986965	0	0	0	0.4759	0.8323297573	0	0	0	0.8166	0.7086238838	0	0	0	-1
ase-1962	5.9760130042	6.6076363743	7.5551641138	5.7317750625	6.2659766706	6.9819867077	5.933121879	5.9499728719	6.7246101631	0.6582	0.5566027265	0	0	0	0.5881	0.9201353347	0	0	0	0.7516	0.6893438599	0	0	0	1
ase-196272	5.7374979679	6.3974443736	6.2308781307	4.8234463543	4.8548738312	5.7085172402	4.7172999979	4.7533912669	5.1176291979	0.0002	0.0011492388	1	1	1	0.0002	0.0063500531	1	1	1	0.0041	0.0166574808	1	1	1	1
ase-196325	5.4787346631	5.6833889425	5.8834647475	6.4838774364	7.3932793403	7.7876081062	6.0164190537	6.8684767191	7.287731345	0.5104	0.4938658708	0	0	0	0.6518	0.9511752479	0	0	0	0.3462	0.465895904	0	0	0	1
ase-196413	5.2779272373	5.8733671365	6.8380209501	4.722136777	4.8522845301	4.6746238689	4.7017195099	4.7721841141	4.6620172961	0.0245	0.0506231443	1	1	0	0.1123	0.3243702317	0	0	0	0.1323	0.2423020668	0	0	0	1
ase-196415	5.2576545149	5.7440630037	5.7578981348	5.1621924342	6.1603153953	5.1633014031	4.8631568341	5.4561113816	4.8188582521	0.0018	0.0068865432	1	1	1	0.0068	0.0488039848	1	1	1	0.0124	0.0389851965	1	1	1	1
ase-196476	5.881705482	6.4117910307	6.0336869027	5.3171009765	6.1965347769	5.4207322653	5.1289975952	5.9444816065	5.2301438472	0.1316	0.1865779053	1	0	0	0.2556	0.5719203927	0	0	0	0.0729	0.1558342547	1	0	0	1
ase-196495	5.8824445631	5.9732772301	5.7974762199	5.9424475863	6.3937015469	6.2444298532	6.6311983822	7.3179829405	7.1083843694	0.9877	0.6343774362	0	0	0	0.9365	0.9985887377	0	0	0	0.8390	0.7144229992	0	0	0	-1
ase-196572	6.1366128663	5.8666749254	5.6509837793	5.3167223614	5.6844104565	5.4161322116	5.1112798174	4.9158121843	4.8953444745	0.8780	0.6166374252	0	0	0	0.9348	0.9985551697	0	0	0	0.7423	0.6856840271	0	0	0	1
ase-196620	6.2216594381	6.2132861352	6.0783916298	5.7927548748	5.8725446186	5.3226069621	6.0992622076	6.4991052426	5.6735538083	0.0366	0.0688706713	1	1	0	0.2284	0.5281466556	0	0	0	0.0209	0.0587924848	1	1	0	-1
ase-196683	5.9593253111	6.4118124102	6.4752321678	5.5503228864	5.4933524374	6.4268538802	6.392293696	6.3757265835	7.4840689156	0.0001	0.000916336	1	1	1	0.0072	0.0506583302	1	1	0	0.0003	0.0023447821	1	1	1	-1
ase-196747	5.7268647289	6.5875160572	6.1843866126	4.9424909828	5.4254820616	4.8972730387	5.0258285485	5.5672232816	5.1629951315	0.7454	0.5859033227	0	0	0	0.6354	0.94513519	0	0	0	0.9956	0.7472876905	0	0	0	-1
ase-196929	5.4712805287	5.7421833807	5.7868830985	6.2187254132	7.1590740274	6.2681219907	5.6740057586	6.5063073961	5.7809977428	0.0047	0.0141136274	1	1	1	0.0321	0.1337289889	1	0	0	0.0005	0.0036641974	1	1	1	1
ase-196975	5.650377968	5.3223043897	5.4977933514	4.9684069144	4.8095255818	4.8892017587	5.1572829109	4.8810076327	5.0088413947	0.6007	0.5337479187	0	0	0	0.6142	0.9342482092	0	0	0	0.7240	0.6790551454	0	0	0	-1
ase-197015	5.3799479764	5.9388470949	5.9707654386	4.8999065062	4.9198901052	5.377652773	5.4243190688	5.459760329	6.3968544495	0.0045	0.0136422766	1	1	1	0.1109	0.3213039079	0	0	0	0.0007	0.004246402	1	1	1	-1
ase-197163	5.9190676047	5.8758591488	5.8736847096	5.2855047698	5.1365676852	5.7841021959	4.931961699	4.7966716528	5.2107363712	0.0301	0.0592553948	1	1	0	0.0675	0.2242543149	0	0	0	0.0795	0.1662172534	1	0	0	1
ase-19720	5.8572412965	6.0380886431	5.7836758355	5.5472001823	6.1200569868	5.4184336017	5.0080880001	5.1822399603	5.006358293	0.4560	0.4618973868	0	0	0	0.1807	0.4474407662	0	0	0	0.7535	0.6893438599	0	0	0	1
ase-19726	5.7544726042	6.0593388577	6.1417948287	4.9343617646	4.9342101162	5.3532872496	5.2527393049	5.2173359667	5.9450957891	0.0075	0.020346577	1	1	1	0.1556	0.403311387	0	0	0	0.0050	0.0192619637	1	1	1	-1
ase-197265	5.0794608391	5.5326502159	5.7322258435	4.9121992895	5.5422393756	5.6407697624	4.8809131514	5.4413657153	5.5801907389	0.7008	0.5709446087	0	0	0	0.7311	0.9832091939	0	0	0	0.7587	0.6909092667	0	0	0	1
ase-197318	5.1627395813	5.5840553195	5.4907721792	4.7216499222	4.8076418477	4.7279179845	4.7507709413	4.8930041717	4.7754178372	0.9470	0.6287368801	0	0	0	0.8984	0.9985551697	0	0	0	0.8258	0.7110825304	0	0	0	-1
ase-197393	5.4053090392	5.5313159001	5.2476713655	5.2069103728	5.7006431656	5.5986319387	4.8884002827	5.0364971983	4.9940030203	0.3539	0.3921464607	0	0	0	0.5592	0.9009830579	0	0	0	0.1131	0.2161373193	0	0	0	1
ase-197417	4.9631402818	5.3783178434	5.2657665071	4.7200322578	4.8063554666	4.7595391461	4.6967475991	4.8477081268	4.750021531	0.6428	0.5514378709	0	0	0	0.5893	0.9207009824	0	0	0	0.8942	0.7257331415	0	0	0	-1
ase-197695	5.2203762367	6.0772648706	5.5648730072	4.9055110885	5.6548959724	5.075947401	5.0767479963	6.4961915475	5.35364373	0.0722	0.1180678809	1	0	0	0.7355	0.9841662528	0	0	0	0.0001	0.001127651	1	1	1	-1
ase-197714	5.1393933478	6.1786805552	5.4909101854	5.0210033599	5.9967305542	5.0051333359	4.7962737664	5.3698333447	4.7713511392	0.7052	0.57335483	0	0	0	0.4498	0.8096902624	0	0	0	0.7954	0.7033528451	0	0	0	1
ase-197817	5.6269143204	5.9240703496	5.8865588053	4.694039813	4.6877484178	4.7003911978	4.7178445142	4.7440327164	4.9218400358	0.6946	0.5690746033	0	0	0	0.9190	0.9985551697	0	0	0	0.6635	0.6540117456	0	0	0	-1
ase-197832	5.3375564234	6.4022397883	5.7065426199	5.1079161441	7.0454542362	5.4249398945	5.1389141114	6.3258898113	5.511677644	0.0285	0.0565057298	1	1	0	0.0011	0.0170145637	1	1	1	0.3798	0.4910067768	0	0	0	1
ase-197912	5.5295610278	6.2821486204	6.8387528434	6.5034814176	7.3888426358	7.7388207937	6.7003125371	7.6538824338	7.9785892536	0.3782	0.4094805885	0	0	0	0.5614	0.9018978011	0	0	0	0.2453	0.3696233168	0	0	0	-1
ase-197919	4.7806375485	5.5241306241	5.4129057604	4.6940395124	4.6909472835	5.322622286	4.6899633012	4.7057024566	5.1018695301	<.0001	0.0002909987	1	1	1	0.0003	0.0086739504	1	1	1	0.0014	0.0075281691	1	1	1	1
ase-198151	5.910214366	6.2002218276	5.9943737356	4.9814762946	5.1226768367	4.9237605282	5.0562537606	5.5032866608	4.903038819	0.4266	0.44220376	0	0	0	0.9830	0.9994231332	0	0	0	0.1760	0.2957978754	0	0	0	-1
ase-19817	5.3630704913	5.7804359144	5.8879074569	6.0067954178	5.6950336652	6.8007377857	6.2283488758	5.865828546	7.042064841	0.0002	0.0014966984	1	1	1	0.0091	0.0583285851	1	1	0	<.0001	0.0004348986	1	1	1	-1
ase-198237	6.2336500302	6.3226249848	6.7103629577	5.8451325107	5.8467684763	6.5907052965	5.1183263632	5.1868097604	5.5413890952	0.5171	0.4967863846	0	0	0	0.3075	0.6498648591	0	0	0	0.8690	0.722453682	0	0	0	1
ase-198247	4.7723185958	5.0996126251	5.4535379093	4.7561262579	5.2595456876	4.7385174895	4.705178617	4.7886231154	4.6858997946	0.0001	0.0009226229	1	1	1	0.0001	0.0047471799	1	1	1	0.0068	0.0244514166	1	1	1	1
ase-198342	6.4417241356	7.2180636176	6.9364652355	6.4695010515	6.5546129862	7.0351501236	6.0891964653	6.2880488013	6.8636390536	0.0057	0.0164255651	1	1	1	0.0518	0.1861578248	1	0	0	0.0017	0.0086055533	1	1	1	1
ase-198389	5.8120919826	6.1730776281	6.4405591422	5.110262189	5.0455922771	5.1767738787	5.4586881757	5.5749098231	5.7506236848	0.6495	0.5539161131	0	0	0	0.6827	0.965955505	0	0	0	0.7297	0.6803294478	0	0	0	-1
ase-198546	5.224879841	5.7710373203	5.9059309035	4.7694251935	4.7564358414	5.2657232242	4.7166316333	4.7562235425	5.1792973208	0.0223	0.0470522205	1	1	1	0.0707	0.2315458854	0	0	0	0.1002	0.1979050133	1	0	0	1
ase-198599	5.4004191267	5.4900106045	5.6930961417	4.8449809754	4.8849695035	4.9619364458	4.8525903693	4.892276788	4.8897018131	0.1649	0.222841526	0	0	0	0.4312	0.7933487763	0	0	0	0.1491	0.2626682487	0	0	0	1
ase-198613	5.3658143248	6.125839672	5.8348158924	4.7309724133	4.7944731361	5.0050528226	4.9157789789	5.1803933562	5.5614097175	0.0009	0.0039212132	1	1	1	0.0176	0.0889476894	1	1	0	0.0025	0.0114119907	1	1	1	-1
ase-198833	5.5767342742	5.9189620692	6.0587244774	4.8658951036	5.0664534222	5.3151264717	4.9773288877	5.3940580221	5.5674571715	0.7130	0.5768356352	0	0	0	0.6746	0.961821182	0	0	0	0.8856	0.7250429071	0	0	0	-1
ase-198861	5.3325002319	5.6384847562	5.8125215445	4.7784152108	4.9587377322	4.8282822478	4.7877840359	5.0255497439	4.905925673	0.0191	0.0419127913	1	1	1	0.0823	0.2600691761	0	0	0	0.0911	0.184759202	1	0	0	-1
ase-199026	5.313200621	5.8236516751	5.6687601843	4.7418957582	4.669969632	4.7753987536	4.735640884	4.7207060891	5.0257843099	0.0179	0.0399172993	1	1	1	0.1892	0.4614346501	0	0	0	0.0259	0.0693930241	1	1	0	-1
ase-199188	6.073930245	6.3626120899	6.3308938438	5.1049531434	5.6411745166	5.1554534872	5.1149491866	5.5529073866	5.0470055794	0.0311	0.0606607203	1	1	0	0.1394	0.3751227967	0	0	0	0.0566	0.1272181384	1	0	0	1
ase-199366	5.2821654066	5.5622713943	6.4895519956	4.956655752	5.6088441806	5.6589410442	4.8368303273	5.338516996	5.7550649611	0.0005	0.002681182	1	1	1	0.0010	0.0159889084	1	1	1	0.0082	0.0284127035	1	1	1	1
ase-199367	5.0256576591	5.5088753771	5.5235753309	4.7677281199	5.2072057852	5.1957306006	4.7773925366	5.3243138586	5.206717221	0.5784	0.5251327034	0	0	0	0.8912	0.9977827272	0	0	0	0.4136	0.5167412524	0	0	0	-1
ase-19938	5.2837510914	5.5420191844	5.5384381869	4.7782304818	4.7918455052	4.7173686506	4.8516261124	4.9697885203	4.7856056297	0.2635	0.3175492445	0	0	0	0.6458	0.9491704158	0	0	0	0.2265	0.350329483	0	0	0	-1
ase-19951	5.7789982901	6.1096804849	6.0561032548	5.6254296594	5.8892884086	6.9985761439	5.3431069297	5.4915102138	6.5517138536	<.0001	0.0004801368	1	1	1	0.0029	0.0298239615	1	1	1	<.0001	0.0001883145	1	1	1	1
ase-199657	5.5000967893	6.2888155981	6.1353307125	5.8255275791	6.2759135312	7.1569414306	5.2220619305	5.7473010723	6.0416727434	0.0467	0.0837178563	1	1	0	0.0436	0.1650112377	1	0	0	0.0877	0.1791660265	1	0	0	1
ase-199890	5.0727405735	5.4028166447	5.4780760705	4.838510888	4.9070714148	5.2999041255	4.8266975765	4.8928012845	5.2448146756	0.0275	0.0551731787	1	1	0	0.0865	0.2693116237	0	0	0	0.0561	0.1261916635	1	0	0	1
ase-199893	4.7765825389	4.9158755883	5.1610279364	4.8938174227	5.6900489647	4.7089683536	4.7935338343	5.4167983742	4.7820244534	<.0001	7.9766033E-6	1	1	1	<.0001	0.0006562425	1	1	1	<.0001	0.000027018	1	1	1	1
ase-200100	5.0796920377	5.8875511938	5.6899824334	4.8666578684	4.8819730526	5.7274983507	4.7330102361	4.7789229792	5.0783722883	0.0002	0.0016022563	1	1	1	0.0001	0.0054915738	1	1	1	0.0027	0.012075592	1	1	1	1
ase-200147	5.0506870315	5.8106763747	5.5527295404	4.7265741891	5.0729835355	4.7343914416	4.8227408394	5.3336756672	4.8780266552	0.2492	0.3041627463	0	0	0	0.6102	0.9321456861	0	0	0	0.2144	0.3374476341	0	0	0	-1
ase-20025	6.1878536886	6.4282215931	6.2806794051	5.7307957551	6.6895380402	5.9041752258	6.7427990927	7.3339100112	7.2463296895	0.3071	0.3544578752	0	0	0	0.0986	0.2953847925	0	0	0	0.7903	0.701015158	0	0	0	-1
ase-20034	5.165572002	5.2405124035	5.0614270533	4.7681595845	5.0131901217	4.8586188227	4.7177899876	4.8389527987	4.8388243729	0.4834	0.4793143847	0	0	0	0.9037	0.9985551697	0	0	0	0.3280	0.4483274551	0	0	0	1
ase-200363	4.952737492	5.6368227718	5.3831238173	4.6896326757	4.7824217807	4.7377493049	4.7217986528	4.8719206818	4.7255445702	0.0943	0.144343721	1	0	0	0.1213	0.3410247665	0	0	0	0.3980	0.5053370224	0	0	0	-1
ase-20042	5.1809102364	5.313858361	5.3621972753	4.7905952403	4.7695837452	5.2354342716	4.8667428317	4.8540746026	5.0645544804	0.0427	0.0781351883	1	1	0	0.0320	0.133301935	1	0	0	0.2963	0.4189906195	0	0	0	1
ase-200498	6.2342329878	6.536483767	6.5112409406	5.3981407921	5.329073259	6.328609569	5.3640635421	5.1215011539	6.1308980792	0.0003	0.001751956	1	1	1	0.0085	0.0566696705	1	1	0	0.0011	0.0059987325	1	1	1	1
ase-200527	5.7661914788	6.2412148645	6.1455289369	6.0880274733	6.6711751808	6.4759571684	5.6739417924	6.2423686619	6.006340352	0.6671	0.5597479121	0	0	0	0.8057	0.99511537	0	0	0	0.5936	0.6235993667	0	0	0	1
ase-20060	5.2438780557	5.7386640337	5.7652239358	6.102837982	6.2027126721	7.3106684454	5.4461129688	5.5788023764	6.5313499314	0.0008	0.0038153213	1	1	1	0.0093	0.0590655642	1	1	0	<.0001	0.0008611777	1	1	1	1
ase-200665	5.3923644434	5.5841109456	5.91104503	5.3095710108	5.8128647239	5.3950689146	5.0376503927	5.488572433	5.0563353167	0.0012	0.0049569113	1	1	1	0.0219	0.1032227039	1	0	0	<.0001	0.0008878492	1	1	1	1
ase-200753	5.364527189	5.1923539978	5.3289045839	4.756053901	4.8306545361	4.7844009994	4.7465552396	4.7660036005	4.7122428822	0.3522	0.3907499518	0	0	0	0.5307	0.8821812477	0	0	0	0.5066	0.5781119979	0	0	0	1
ase-200761	5.84377451	6.2304077117	6.153382654	5.0507340855	5.1968644079	5.0859643014	5.1177399741	5.3516721696	5.2772329914	0.9366	0.6274120499	0	0	0	0.9003	0.9985551697	0	0	0	0.9900	0.7472876905	0	0	0	-1
ase-200812	5.534809133	5.6921705226	5.9361021526	5.2071896094	5.5207506755	5.1570362202	4.8323186107	4.8845494836	4.9826206624	0.0960	0.1465770126	1	0	0	0.0565	0.1975841366	1	0	0	0.4537	0.5449629628	0	0	0	1
ase-200884	5.9470378007	6.0607691202	5.9098561718	5.4329115995	5.7143372185	5.3041998102	5.2682060409	5.3524152077	5.0372960314	0.3990	0.4232329279	0	0	0	0.4645	0.8204163502	0	0	0	0.4915	0.5692240056	0	0	0	1
ase-200928	5.7196875277	5.7879196508	6.7184015638	5.5446372554	6.0439080503	5.5361808506	5.0807553373	5.3570367247	5.1119497867	0.0011	0.0045860546	1	1	1	0.0098	0.0608058505	1	1	0	0.0038	0.015567936	1	1	1	1
ase-201014	5.7743727921	5.9633079923	5.9794342749	5.9766906782	6.7539260652	5.8097298214	4.966152549	5.2883378615	4.9063290736	0.0268	0.0541363288	1	1	0	0.0261	0.1175299804	1	0	0	0.0816	0.1695228669	1	0	0	1
ase-201076	6.0301860276	5.8936684785	6.0409018833	5.3005278426	5.2560918221	5.2093753524	5.3158599682	5.336233586	5.2317188252	0.3050	0.3524112517	0	0	0	0.5298	0.8815377431	0	0	0	0.3194	0.4412178161	0	0	0	-1
ase-201093	4.8859234684	5.875747147	5.5701438483	4.6597012539	4.7127532022	4.7075766028	4.7046443295	4.9011993121	4.8742238658	0.0346	0.0658273092	1	1	0	0.1156	0.3298812973	0	0	0	0.1458	0.2593934416	0	0	0	-1
ase-20110	5.4377258261	6.2047063713	5.9758753948	4.8538702049	5.17814761	5.090658351	4.791979749	5.0799160654	5.006741704	0.5109	0.4940626058	0	0	0	0.6655	0.9571483721	0	0	0	0.6128	0.6327233056	0	0	0	1
ase-201115	5.4151416107	5.4588733367	5.7235458789	5.0866034827	5.2467385864	5.3632311157	4.9124952864	5.0428649547	5.0093828444	0.3184	0.3627511964	0	0	0	0.6385	0.9459155572	0	0	0	0.1857	0.3056241733	0	0	0	1
ase-201144	5.129510513	5.7577622626	5.5495033437	5.1319864263	5.9432419056	5.7271727943	4.7740494739	5.0295721088	4.9454833041	0.8055	0.6012369548	0	0	0	0.9793	0.9994231332	0	0	0	0.4934	0.5702669103	0	0	0	1
ase-201318	5.6728588283	5.9945905447	5.9864475394	4.903441916	4.9702541512	5.171987463	5.0115506957	5.2093378445	5.2619679676	0.4250	0.4412084324	0	0	0	0.3807	0.7391384201	0	0	0	0.7581	0.6908795406	0	0	0	-1
ase-201321	5.3184455794	5.2216627583	5.9901143011	5.4326396768	5.5130747515	6.3078964232	5.3507314245	5.5255475354	6.3550341878	0.8180	0.6036325898	0	0	0	0.9216	0.9985551697	0	0	0	0.6848	0.6641596252	0	0	0	1
ase-201484	5.830701276	5.8546869224	5.6464163106	4.8082776989	4.8743293021	4.81573947	4.8253354215	4.9268114329	4.9494187288	0.5916	0.5304372205	0	0	0	0.7732	0.9890418494	0	0	0	0.6545	0.6504058325	0	0	0	-1
ase-201791	5.0567348976	5.6687786239	5.512728793	4.7659877755	5.0774047094	4.7867623789	4.7632375003	4.9107548386	4.7659103082	0.5844	0.5274795085	0	0	0	0.3810	0.7391384201	0	0	0	0.9318	0.7330852392	0	0	0	1
ase-201938	4.676993264	5.0786386969	4.8817899391	4.6654568958	4.9955387585	4.6562996809	4.6979279723	4.8000723369	4.6933502622	0.7666	0.5918614441	0	0	0	0.1936	0.4684771531	0	0	0	0.3487	0.4677439632	0	0	0	1
ase-201961	6.608010812	6.2381703391	6.5492593527	5.9895166645	6.0281992847	6.1065018619	6.0282218832	6.4248392887	6.0864713265	0.4124	0.4336384922	0	0	0	0.7530	0.986692801	0	0	0	0.2850	0.407514072	0	0	0	-1
ase-202032	4.9266965354	5.4011026526	5.4192344023	5.2926154906	6.1234845644	6.2921592767	5.0765040028	5.7732394633	5.8176057434	0.7272	0.5800401656	0	0	0	0.6629	0.9558097937	0	0	0	0.9019	0.7271309602	0	0	0	1
ase-202046	5.1076829072	5.8229848343	5.8912781726	4.7632795399	5.3578764953	4.7097912562	5.0627656158	6.5118206147	4.9253980816	<.0001	0.000248938	1	1	1	0.0025	0.0273566757	1	1	1	<.0001	0.0000143825	1	1	1	-1
ase-202087	5.072158621	5.5663555721	5.4507387445	4.8195136016	6.0670132602	4.7977672517	4.8242156082	6.0557006948	4.7687818914	<.0001	4.9223642E-6	1	1	1	<.0001	0.0043776939	1	1	1	<.0001	0.0000184121	1	1	1	1
ase-202187	5.5725994453	5.8554558422	5.7104202832	5.7605355982	6.4470519993	6.2034748902	6.7074140779	7.5685615466	7.3275600551	0.6940	0.568929999	0	0	0	0.7694	0.9889560188	0	0	0	0.7026	0.6712409605	0	0	0	-1
ase-20224	5.0366916377	5.6568229652	5.3783192901	4.8864655681	4.9378260723	5.3970296859	4.7642438774	4.7809964665	4.9536100958	0.0013	0.0052321218	1	1	1	0.0039	0.0354813043	1	1	1	0.0011	0.0060931657	1	1	1	1
ase-202447	5.1933760097	6.5761780865	5.773891547	4.75208801	4.8524999295	5.0563218539	4.8624372319	5.1017268081	5.7568283814	<.0001	1.6708486E-6	1	1	1	<.0001	0.0009341229	1	1	1	<.0001	3.4107854E-6	1	1	1	-1
ase-202451	5.7515598209	6.1273169278	5.9110033306	5.1878355906	5.3392756467	5.7556928057	5.0125313442	5.3338125829	5.1159755118	0.2580	0.3123564462	0	0	0	0.0928	0.2834230222	0	0	0	0.9951	0.7472876905	0	0	0	1
ase-202471	5.4792889474	5.7951061676	5.5581214203	5.023206221	4.9929406484	5.4906560015	4.9344881611	4.9088645785	5.2575348013	0.0005	0.0028315513	1	1	1	0.0058	0.0444650475	1	1	1	0.0024	0.0110898	1	1	1	1
ase-202656	5.9114257144	6.0587189029	6.3552502517	5.2037824573	4.8246027715	4.8175899861	5.2070652629	5.010599786	4.8880653805	0.4395	0.4512526369	0	0	0	0.6124	0.9330137387	0	0	0	0.4848	0.5642551033	0	0	0	-1
ase-202665	5.0864992489	5.8369881249	5.6583120961	5.2285721895	6.4753822582	5.0625207312	5.198522236	6.4162424037	4.9458783423	<.0001	0.0000801162	1	1	1	0.0009	0.0154261266	1	1	1	<.0001	0.0001039706	1	1	1	1
ase-202707	6.1039168232	5.5812817419	5.824148057	4.8321196018	4.789278441	5.3106429564	4.7130885918	4.7570467313	5.0185087396	0.7495	0.5863059492	0	0	0	0.6831	0.965955505	0	0	0	0.9779	0.7452942529	0	0	0	1
ase-202739	5.284506225	5.8305342468	6.0290319316	4.9425231071	5.5321020869	5.6118760917	4.8119489897	5.2103247039	5.3107389302	0.5435	0.5102516701	0	0	0	0.6364	0.9452626686	0	0	0	0.5414	0.5960104361	0	0	0	1
ase-202743	5.2495415319	5.6959309971	5.6032280934	4.7395321639	4.7067094349	4.7951774862	4.7941468616	4.7923082822	4.8968810426	0.0874	0.1366240683	1	0	0	0.2253	0.5240034485	0	0	0	0.1981	0.3188573766	0	0	0	-1
ase-202798	5.2314034951	5.4851560577	5.6110521475	4.7257658216	4.7107576816	5.0584385076	4.7050913145	4.7733972701	4.792082382	0.7348	0.5819763007	0	0	0	0.3477	0.7014231412	0	0	0	0.6194	0.6353656623	0	0	0	1
ase-202803	6.9640344681	6.2343052688	6.3086213488	6.7938312446	5.6190154003	5.8558847824	6.5678446735	5.4192243833	5.6609945363	0.8164	0.6036325898	0	0	0	0.8444	0.9977827272	0	0	0	0.8378	0.7144229992	0	0	0	1
ase-20282	5.4706956466	6.0114597997	5.9933636563	5.7444622314	6.1356888719	6.9991597494	5.0997278908	5.3019422553	5.8996541168	0.0085	0.0225312745	1	1	1	0.0251	0.1137675204	1	0	0	0.0061	0.0224762293	1	1	1	1
ase-202825	5.7673262465	6.2178092998	5.9278801175	4.8237966617	5.1289459439	4.838478057	4.970311761	5.5758736048	5.2037357408	0.8223	0.6053366865	0	0	0	0.9982	0.9997730088	0	0	0	0.7236	0.6788733272	0	0	0	-1
ase-202875	5.6788200668	5.6348480766	6.1977250699	4.7151286769	4.773717635	4.8072380793	4.7937905056	5.1799328899	5.2160018504	0.3564	0.3939481011	0	0	0	0.5251	0.8788601893	0	0	0	0.5271	0.5884027406	0	0	0	-1
ase-20304	5.9509595351	6.154714182	6.1100010156	4.9486000604	4.9187833299	4.9317715119	5.1853421218	5.3299074958	5.4559156562	0.4870	0.4812774499	0	0	0	0.7833	0.9899136682	0	0	0	0.3830	0.4937148233	0	0	0	-1
ase-203122	5.022212878	4.9805297954	5.2976961109	4.6933507266	4.6714904611	4.7056175246	4.7084356989	4.722838466	4.7077817322	0.0037	0.0118631117	1	1	1	0.0581	0.2008827526	0	0	0	0.0285	0.0748689583	1	1	0	-1
ase-203186	5.2285499994	5.7829878655	5.7980037869	4.855893126	5.4326878947	4.9187477348	4.8221951886	5.2877204346	4.874788112	0.0018	0.0069342344	1	1	1	0.0115	0.0669490157	1	1	0	0.0226	0.0625598457	1	1	0	1
ase-203210	6.3637660092	5.7799966789	5.8369707928	5.3896765513	5.0592107877	4.9709972543	5.3941284648	5.3461402385	5.337709182	0.6800	0.5651173508	0	0	0	0.6739	0.9616150235	0	0	0	0.7227	0.6783654828	0	0	0	-1
ase-203363	5.6485123223	5.9019474592	5.9719676124	5.0049130559	5.5767496056	4.9034209253	4.8741334251	5.0354896222	4.7493296621	0.0135	0.0323008345	1	1	1	0.0150	0.0798291294	1	1	0	0.1154	0.2193742565	0	0	0	1
ase-203421	6.1509493219	6.47249735	6.6934799849	5.3302917671	5.776483262	5.886493839	5.1105301806	5.5244545404	5.5356788289	0.5812	0.5262694493	0	0	0	0.7815	0.9896095534	0	0	0	0.4632	0.5507308365	0	0	0	1
ase-203460	5.2273567651	5.5121682082	5.964861138	5.2035149339	5.9789089976	5.1991649687	5.018535704	5.6212137643	5.0726622065	<.0001	0.0001186539	1	1	1	0.0003	0.0094668693	1	1	1	<.0001	0.0001845741	1	1	1	1
ase-203526	5.0020662126	5.416788278	5.6504920881	4.9043664729	5.6790112319	4.8975204588	4.7338291253	4.8431149715	4.7028891533	0.0006	0.0030044977	1	1	1	<.0001	0.0017500672	1	1	1	0.0122	0.0384531429	1	1	1	1
ase-203558	5.018770274	5.4054423247	5.5501300606	4.9364539013	5.7769246231	5.04453086	4.8671563779	5.4826810306	4.9098925183	<.0001	0.0007096581	1	1	1	0.0014	0.0194389679	1	1	1	0.0002	0.0018081211	1	1	1	1
ase-203743	5.1900460367	5.2997876908	5.6790545187	5.3528035856	5.3448954152	6.0660077487	4.9545339336	4.8590870373	5.32388779	0.2270	0.2842534655	0	0	0	0.1499	0.3929494371	0	0	0	0.4287	0.527269632	0	0	0	1
ase-203981	5.3504779753	5.6943529673	6.0638369122	5.4453487826	6.5199212027	5.4764718779	4.9161869081	5.4618359457	4.9726291318	0.0001	0.0009581278	1	1	1	0.0005	0.0114634045	1	1	1	0.0011	0.0063407598	1	1	1	1
ase-204220	5.8488891174	5.9527662039	6.3291745768	6.1034355187	6.6708061674	6.1207901398	5.421123574	5.6984301258	5.55164999	0.0149	0.0347805547	1	1	1	0.0258	0.1164644528	1	0	0	0.0259	0.0695508477	1	1	0	1
ase-204290	6.1036537534	6.5384210702	6.2284445897	5.3930774792	6.4687482186	5.296193019	5.2114530268	6.0139904777	5.0552548609	0.0111	0.0278993112	1	1	1	0.0339	0.1382781399	1	0	0	0.0484	0.112717855	1	0	0	1
ase-204297	6.776451336	6.4826548382	7.2218529258	6.2691993626	6.8237330451	6.5717021766	6.2381245847	6.9414646159	6.3494202026	0.0059	0.0170112687	1	1	1	0.0576	0.1997554757	1	0	0	0.0032	0.0139012222	1	1	1	1
ase-204397	5.77040268	5.8439187787	6.0702226318	5.8307656873	5.4756545047	6.5819802125	4.9914763723	4.8820625603	5.3133744851	0.0500	0.0881806409	1	1	0	0.0194	0.0953690006	1	1	0	0.3254	0.4465661444	0	0	0	1
ase-204551	5.4969984035	6.0533714355	5.7892077508	5.2808036549	5.8898940031	5.6111166149	5.1711494544	5.6101651951	5.3300576721	0.9454	0.6286798231	0	0	0	0.9629	0.9994231332	0	0	0	0.9271	0.731716278	0	0	0	1
ase-204552	4.7906367161	5.3824799274	5.2099141911	4.653805371	4.7361059853	4.6661294034	4.6844251484	4.8994072518	4.6751577606	0.7710	0.5927589645	0	0	0	0.3922	0.752011667	0	0	0	0.6684	0.6558334395	0	0	0	-1
ase-204817	5.9021346064	5.9622909428	5.9764756037	6.2350823217	6.5304204511	6.5353270997	5.8189050984	6.1382468072	5.9286062046	0.6060	0.5361842954	0	0	0	0.9767	0.9994231332	0	0	0	0.2693	0.392695035	0	0	0	1
ase-204832	6.0038502095	6.7851079588	6.1988637982	5.0796591165	5.414976542	5.267251735	4.9208847115	5.0499037926	4.9592728515	0.0285	0.0564956559	1	1	0	0.1438	0.3825740792	0	0	0	0.0177	0.0517060151	1	1	0	1
ase-204898	5.5622922025	5.7440935	6.1362141917	5.272314758	5.5969492019	5.4291261965	5.4369101176	5.9624521787	5.6530584419	0.0029	0.0099501828	1	1	1	0.0483	0.1770265943	1	0	0	0.0023	0.0107204065	1	1	1	-1
ase-204911	5.1570336122	5.9653822658	5.7319334735	4.751727974	5.3237269876	4.7730012513	4.704309827	5.033460158	4.6916432497	0.1697	0.2277110488	0	0	0	0.1405	0.3766731232	0	0	0	0.5559	0.6045252827	0	0	0	1
ase-204920	5.3654386221	5.6665842767	5.5855414057	4.8278162705	4.8121172901	4.7973472052	4.8977880689	5.1497173582	5.0340654663	0.8913	0.6191821774	0	0	0	0.6562	0.9528147062	0	0	0	0.8023	0.7051401843	0	0	0	-1
ase-204983	5.8918172972	5.8637717118	6.3377059547	5.4456378574	5.2310082469	6.5351894994	5.3129287963	5.0795063761	5.9437210188	0.0271	0.0545840754	1	1	0	0.0246	0.1123402933	1	0	0	0.1042	0.2037507685	0	0	0	1
ase-205133	5.3592088826	5.7661216429	5.6312626685	5.1709918127	5.7237991013	5.6418665199	4.8637632257	4.9596000953	4.8364190135	0.8881	0.6181648363	0	0	0	0.8552	0.9977827272	0	0	0	0.9477	0.7364076323	0	0	0	1
ase-205190	5.7808102713	6.2036765951	6.1162397697	5.3715015475	5.6228256327	5.6786159381	4.9662743488	4.9291610689	4.8805550118	0.7278	0.5800777902	0	0	0	0.6805	0.9652919364	0	0	0	0.8815	0.7250429071	0	0	0	1
ase-205502	5.8884204	5.6714808542	5.9331630024	5.1495594845	5.4353027846	5.413001084	5.0121310429	5.1944793871	5.2825515092	0.5438	0.5103532545	0	0	0	0.5994	0.9259346953	0	0	0	0.7245	0.6791729395	0	0	0	1
ase-205509	5.0275301521	5.6989581172	5.4498856071	5.0124299925	5.0682183047	5.820925527	5.1672459373	5.2763842016	6.1734723599	<.0001	0.0000225237	1	1	1	0.0001	0.0051943452	1	1	1	<.0001	0.0002183207	1	1	1	-1
ase-205530	5.9023786211	6.0707869018	6.3149973759	6.0847612471	5.8183620018	5.8928949989	5.9233682381	6.6831251789	6.0211863424	0.1539	0.2109551613	0	0	0	0.7136	0.9797302811	0	0	0	0.0002	0.001555725	1	1	1	-1
ase-205580	5.3343001977	5.6581797988	5.7933282907	5.1937086379	5.9417035714	5.034399019	4.8236491989	5.0776150492	4.8183593046	0.0038	0.012159001	1	1	1	0.0019	0.0230462032	1	1	1	0.0560	0.1260449089	1	0	0	1
ase-205612	6.0609949638	6.1356642237	5.9429958548	5.2841854401	5.8285459927	5.6429585075	5.1097361683	5.5643395015	5.2680177185	0.8642	0.6128394073	0	0	0	0.9861	0.9994231332	0	0	0	0.7473	0.6878446284	0	0	0	1
ase-205665	5.7164910061	5.8478325301	6.4427618429	5.3903998762	5.3415065075	6.3421750914	6.2890787128	6.2922407503	7.5751222292	0.0160	0.036721376	1	1	1	0.1566	0.4057457919	0	0	0	0.0093	0.0309982958	1	1	1	-1
ase-205666	5.6935144861	6.2921889429	6.4299374335	4.754065862	4.7767046235	4.8198744558	4.8381402284	5.0393048837	5.1933359087	0.7925	0.5985197735	0	0	0	0.6290	0.9436908496	0	0	0	0.9318	0.7330852392	0	0	0	-1
ase-205675	6.3483446887	6.5133235671	6.4046750214	6.9946232	8.2238685051	7.283411306	5.8471393798	6.8629561016	6.0434951512	0.0523	0.0913246635	1	1	0	0.1414	0.3782165216	0	0	0	0.1057	0.2058226464	0	0	0	1
ase-205724	5.4804981206	5.8536431001	5.7534753995	5.2515197342	6.1504039104	5.9302264585	4.8908977043	5.2565184363	5.1166914288	0.7399	0.5839776682	0	0	0	0.6942	0.9715375052	0	0	0	0.8101	0.7065251523	0	0	0	1
ase-20583	5.362465275	6.4509170381	6.0258617574	4.8740735788	5.0422885734	5.2744425827	4.9642560527	5.1703075374	5.3574600855	0.0933	0.1432533399	1	0	0	0.2299	0.5304159875	0	0	0	0.2490	0.3735133944	0	0	0	-1
ase-205874	5.5264432249	5.4916656897	6.0565243343	5.0563379474	4.9334466647	5.5576713858	4.9874799138	4.8691326712	5.3224139177	0.9086	0.6226014919	0	0	0	0.8433	0.9977827272	0	0	0	0.6986	0.6688518805	0	0	0	1
ase-205901	5.0754322575	5.4516794877	5.0866286392	4.9310349349	5.5107356384	4.8691822936	4.8290887585	5.1674453041	4.7631184128	0.2263	0.2836839438	0	0	0	0.1182	0.3342387375	0	0	0	0.6980	0.6688518805	0	0	0	1
ase-205958	5.0005122236	5.6073506713	5.6770761235	4.8384796521	5.3051190049	5.4351562115	5.2413714678	6.2038771873	6.3563726829	0.7264	0.5799312452	0	0	0	0.7790	0.9896095534	0	0	0	0.6789	0.6608923432	0	0	0	-1
ase-206075	5.3400087039	5.6379202111	5.7497717732	5.1050844621	5.4095584631	5.4556314229	5.3188332758	5.9148922273	5.9010292466	0.6000	0.5335859951	0	0	0	0.7866	0.9918132034	0	0	0	0.5276	0.5887176415	0	0	0	-1
ase-206076	6.3489403188	6.4545649744	6.5816888023	5.3581299083	5.4770455269	5.855657638	5.0827737665	5.0835971164	5.3557502023	0.5153	0.496155138	0	0	0	0.5687	0.9061797203	0	0	0	0.6773	0.6601545386	0	0	0	1
ase-206084	5.5925079305	5.7724385618	5.899289973	5.0067225016	4.9561969504	5.2722350215	5.3852200562	5.4336549915	6.0737590352	0.0688	0.113797297	1	0	0	0.4342	0.7957413294	0	0	0	0.0174	0.051189772	1	1	0	-1
ase-206196	5.2070416713	5.5892164901	5.4660017915	5.064926747	5.0480819064	6.0147618717	5.8244853699	5.7170331301	7.3335336552	<.0001	0.0000745309	1	1	1	0.0005	0.0111648401	1	1	1	<.0001	0.0000211884	1	1	1	-1
ase-206248	6.2693325497	6.7198131621	7.247738215	5.2956391755	5.9337123799	6.4157495858	5.2762233631	5.6993509274	6.0008010743	0.6422	0.5512447541	0	0	0	0.9109	0.9985551697	0	0	0	0.3907	0.4997004565	0	0	0	1
ase-206390	5.6663526766	6.0375283581	6.0393067437	6.0202703143	7.2403566444	6.2387217324	5.1993485831	5.8162425811	5.2283190474	0.0223	0.0470522205	1	1	1	0.0371	0.1468757897	1	0	0	0.0080	0.0278764213	1	1	1	1
ase-206621	6.099396412	7.0326983887	6.5456185979	5.1071874075	6.0167297695	5.303547576	5.3045027322	6.1668764342	5.4356279263	0.2942	0.3429749943	0	0	0	0.4555	0.8134044526	0	0	0	0.3048	0.4273391308	0	0	0	-1
ase-206647	5.7065183964	7.1588953527	6.1414808162	5.0088063435	5.450932722	5.5022764932	5.0005169826	5.3352375253	5.4871733514	0.0017	0.0064730634	1	1	1	0.0346	0.1398649215	1	0	0	0.0159	0.0479000521	1	1	1	1
ase-206723	5.7312845709	6.0412944712	5.9654837847	4.8741033851	5.1196931549	5.1556691366	5.1751629637	5.5751724247	5.5251734017	0.6549	0.5553197922	0	0	0	0.5990	0.9259346953	0	0	0	0.8917	0.7252790822	0	0	0	-1
ase-206770	5.3649153153	5.912673698	5.5816642911	4.8362113649	5.1223550391	5.0001706798	5.0704958011	5.359596218	5.066584216	0.4172	0.4364991461	0	0	0	0.2694	0.5918670122	0	0	0	0.8289	0.7120869528	0	0	0	-1
ase-206867	5.3611893301	5.3383958567	5.904416467	5.1896304188	5.887232222	5.9075310329	4.8217146794	5.0173436931	6.4327466504	0.6151	0.5399381555	0	0	0	0.0646	0.217641037	0	0	0	<.0001	0.0002154302	1	1	1	1
ase-206878	6.9413861102	6.2025244148	5.2870118086	6.4650478042	5.7012322606	5.702546116	6.2087861187	5.4789194972	5.5262467044	0.1427	0.1987663919	1	0	0	0.2447	0.5546959027	0	0	0	0.2054	0.3278018947	0	0	0	1
ase-206904	5.9251125021	6.744149076	6.1206301837	5.0144671768	5.2152929248	4.8563259914	5.3248769634	6.0963343856	5.3663407686	0.7752	0.5943394416	0	0	0	0.4576	0.8148114164	0	0	0	0.7573	0.6907385732	0	0	0	-1
ase-206982	5.6734907218	5.7716701005	5.9803064828	5.2443311353	5.0734551179	5.8075559633	4.8493134672	4.7614188174	5.1553520107	0.1339	0.1891750951	1	0	0	0.1178	0.33381907	0	0	0	0.3502	0.4690356761	0	0	0	1
ase-206988	6.045472204	6.3370740863	6.3782234687	4.879926244	4.8887674359	4.7800019088	5.387041239	6.0022840426	5.3359820656	0.0590	0.1003070354	1	0	0	0.5454	0.8924313177	0	0	0	0.0087	0.0295065904	1	1	1	-1
ase-207133	5.1202012305	6.3632409682	6.1019458195	4.9429972226	4.849766839	6.5729202449	5.7691399316	5.6196523489	8.1930372515	<.0001	5.8238187E-7	1	1	1	<.0001	0.0005964038	1	1	1	<.0001	5.1265335E-6	1	1	1	-1
ase-207229	5.5883902109	6.0457234871	6.0554449371	4.7399356569	4.7596292654	4.7898550586	4.8022037504	4.9608951765	5.0187806086	0.8011	0.6002979731	0	0	0	0.9083	0.9985551697	0	0	0	0.8006	0.7047839333	0	0	0	-1
ase-207351	5.2087070668	5.9129692404	5.806449947	5.0456711817	5.1533422374	6.1276258765	4.9221439029	4.9573092329	5.5615551126	<.0001	0.0007863146	1	1	1	0.0005	0.0115778375	1	1	1	0.0017	0.0087178156	1	1	1	1
ase-207543	5.518469674	5.8722794367	5.776553843	4.7643498656	4.7806983045	4.711730142	4.7811165005	4.7955068874	4.7281044126	0.8463	0.6092083854	0	0	0	0.8955	0.9977827272	0	0	0	0.8861	0.7250429071	0	0	0	-1
ase-207570	7.1205670314	6.7603211784	6.8647942448	6.4631174853	6.279862461	5.9636639127	6.2848402792	6.0443096407	5.7912995263	0.1743	0.2327727609	0	0	0	0.3127	0.6567212332	0	0	0	0.0807	0.1680104521	1	0	0	1
ase-207654	5.4425509485	5.902500797	5.9542381939	5.3686039325	5.4277185615	6.6665408695	4.9548702625	4.9961388845	5.9096926168	0.0003	0.0019708032	1	1	1	0.0029	0.0299769374	1	1	1	0.0025	0.0115751887	1	1	1	1
ase-207772	5.7662412195	6.2413460206	6.114682539	5.5181763294	5.8929863964	5.9999327815	5.169947929	5.4335348042	5.5853678661	0.2753	0.3270912167	0	0	0	0.4835	0.8403909345	0	0	0	0.1777	0.2975015533	0	0	0	1
ase-207921	5.3186917998	5.7446141015	6.1221038635	4.8871918355	4.9021636931	5.5710944974	4.8372954492	4.8404631765	5.4284079665	0.1292	0.184189635	1	0	0	0.2070	0.4924419183	0	0	0	0.2154	0.3388167699	0	0	0	1
ase-207931	5.6324666984	6.251258041	5.8167667269	5.6727553591	5.8884581701	6.3372242692	4.9682975116	5.165453735	5.2138594132	0.0198	0.043097961	1	1	1	0.0328	0.1356453201	1	0	0	0.0484	0.1126935294	1	0	0	1
ase-207948	5.8266568374	6.2275791135	5.8480687334	4.8746575414	5.3652617417	5.0777668527	4.7780575208	5.3050306052	4.8565794057	0.9748	0.6327502977	0	0	0	0.8635	0.9977827272	0	0	0	0.8944	0.7257331415	0	0	0	1
ase-207993	5.2382192781	5.9608244447	5.6736365918	5.2249479863	5.9428651829	5.5389712305	4.9484557618	5.8020236596	5.2594807649	0.4248	0.4412062881	0	0	0	0.7226	0.9832091939	0	0	0	0.1928	0.3138942634	0	0	0	1
ase-208000	5.312608561	5.8949375386	5.9991304223	5.2721710628	6.4138519317	5.4179918571	4.8256761519	5.2082646994	5.0622815167	0.0220	0.046492529	1	1	1	0.0037	0.034788692	1	1	1	0.1930	0.3139353142	0	0	0	1
ase-208054	5.7876181202	6.1752125299	6.3738932613	4.9223543756	4.8045703198	5.7462474686	5.0340892833	4.9020106866	5.9852637385	<.0001	0.0005968998	1	1	1	0.0043	0.0373820005	1	1	1	0.0004	0.0026933615	1	1	1	-1
ase-208196	5.3350980878	6.0133582032	5.9881146066	4.6804273201	4.7108270532	4.7279700144	4.710434849	4.8974557402	4.7036779865	0.5838	0.5272323564	0	0	0	0.7811	0.9896095534	0	0	0	0.2865	0.4095480904	0	0	0	-1
ase-208294	6.0516098611	5.6103250557	5.7749005241	5.0134427256	5.2234020311	5.4859149536	4.8029213174	4.8105563157	4.8077915114	0.9324	0.6265471902	0	0	0	0.8674	0.9977827272	0	0	0	0.7624	0.6922340598	0	0	0	1
ase-208295	5.4929864513	5.3949305074	5.3390380786	4.8508920096	5.2099078197	5.2629318499	4.7245283787	4.8375207022	4.8009689563	0.9072	0.6226014919	0	0	0	0.8922	0.9977827272	0	0	0	0.9804	0.7454241861	0	0	0	1
ase-2083	4.773645591	5.0484291955	5.1927668115	4.7665833547	4.9723629381	5.0629475345	4.6858541779	4.7396476408	4.8042017908	0.4900	0.4826617842	0	0	0	0.6664	0.9581368917	0	0	0	0.3850	0.4954582736	0	0	0	1
ase-208321	5.9030694431	6.0764681125	5.7778621119	5.4568217226	6.0757897234	5.2243754158	5.2273512227	5.4064284699	4.9318770756	0.2032	0.2620391725	0	0	0	0.1542	0.4010764566	0	0	0	0.5499	0.6008532241	0	0	0	1
ase-208396	5.3776851102	5.574676475	5.6764872655	4.7836381131	4.8762884887	4.8773159213	4.8057494069	4.7760300198	4.7761949755	0.6771	0.5635680727	0	0	0	0.7752	0.9896095534	0	0	0	0.7661	0.6928914434	0	0	0	1
ase-208425	6.4665544035	6.1415690015	6.1365863273	4.989160638	5.4370505823	5.3044912553	5.1507114233	5.8239492129	5.6652328955	0.7849	0.5965871225	0	0	0	0.8649	0.9977827272	0	0	0	0.8353	0.7140505113	0	0	0	-1
ase-208445	6.1987197068	6.5643174002	6.5482652648	5.192437292	5.3223415561	5.3604817311	5.4842149655	5.68228187	6.1494941396	0.2154	0.2742873773	0	0	0	0.8428	0.9977827272	0	0	0	0.0385	0.0948050622	1	1	0	-1
ase-208469	6.0121613967	6.1630884649	6.1131370873	6.0407085641	6.0524565853	6.4112833173	5.6378729136	5.4813027254	5.8060385125	0.1578	0.2158413276	0	0	0	0.2578	0.5752689129	0	0	0	0.1502	0.2641447133	0	0	0	1
ase-208555	5.1051038628	5.7476528615	5.5911477322	4.726185341	4.7667214351	4.7186548465	4.7515320239	4.9814197298	4.9406509106	0.4038	0.4269904667	0	0	0	0.5488	0.8949780295	0	0	0	0.5254	0.5876875965	0	0	0	-1
ase-208608	8.0923568407	8.0098180284	8.0784153298	4.8304452935	4.8290641666	4.8474641607	4.8569419096	4.8786905871	4.8885965931	0.6433	0.5515188469	0	0	0	0.7555	0.9873427028	0	0	0	0.6828	0.6634337934	0	0	0	-1
ase-20873	5.7905569628	6.4428771613	5.9172371503	4.8510370078	4.8358546024	4.8629670024	4.9798632351	4.9026763242	5.2520398477	0.0004	0.0022235957	1	1	1	0.0272	0.1203083834	1	0	0	0.0011	0.0062788549	1	1	1	-1
ase-208744	5.36865712	5.4362853841	6.0561353084	5.2700912071	5.6057179706	5.5355038965	5.1214711732	5.3413803082	5.3441264682	0.0532	0.0923790113	1	1	0	0.1547	0.4022096695	0	0	0	0.1452	0.2587283294	0	0	0	1
ase-208772	5.7633127357	6.3406247309	6.3077831686	5.2014997636	5.0135122803	5.1417782307	5.1284518004	5.0429534105	5.6898560143	0.2353	0.2918128055	0	0	0	0.7184	0.9815675557	0	0	0	0.0701	0.1508623605	1	0	0	-1
ase-208775	5.7422535666	6.0130562834	5.965205246	5.0574675543	5.1125520584	6.1014189975	5.0537303281	5.0224731174	6.0411346882	0.0005	0.002469513	1	1	1	0.0145	0.0784625762	1	1	0	0.0039	0.0159575193	1	1	1	1
ase-208828	5.3059358858	5.8137620241	5.9492213546	4.6933870286	4.7403285924	4.7578254425	4.6987340837	4.7511537497	4.7271915871	0.3583	0.3954132645	0	0	0	0.5904	0.9211392632	0	0	0	0.4662	0.5531890474	0	0	0	1
ase-208988	5.5000214749	6.0782709129	5.6912018276	4.7745441084	4.8019003926	4.844314317	4.8373464514	4.8835509406	5.1835574462	<.0001	0.0007405569	1	1	1	0.0138	0.0757704373	1	1	0	0.0002	0.0016497863	1	1	1	-1
ase-208995	5.1711027251	6.0755820811	5.8480021167	5.7191665225	7.5863869025	5.9368495422	4.9824160352	6.3241606519	5.0870235786	<.0001	0.000505098	1	1	1	0.0005	0.0111297314	1	1	1	0.0002	0.0014634747	1	1	1	1
ase-209012	5.2331742746	5.7590866663	5.9138034502	4.7815897174	4.8262640779	5.1821564777	5.6835980833	5.899885808	7.3840253396	0.0174	0.0390900259	1	1	1	0.3424	0.6945802751	0	0	0	<.0001	0.0006243915	1	1	1	-1
ase-209029	5.9377753573	6.669413277	6.1941109095	5.4808117403	6.2481745392	5.9334690778	5.4168841701	6.1474376655	5.7234369945	0.6634	0.558112502	0	0	0	0.6419	0.9478758242	0	0	0	0.7837	0.6986630927	0	0	0	1
ase-209045	5.404279212	5.854819243	5.9253273802	5.3676285475	5.4459461532	6.5228642774	5.2105191021	5.2181466106	6.2935469708	<.0001	0.0002197519	1	1	1	0.0009	0.0153139276	1	1	1	<.0001	0.0006523594	1	1	1	1
ase-209101	5.5648363015	6.161367663	5.9714457237	5.058852026	5.211466565	5.5918087267	5.2440164313	5.3820527296	5.8817689192	0.0008	0.0038153213	1	1	1	0.0288	0.125388817	1	0	0	0.0007	0.0044597187	1	1	1	-1
ase-209138	5.1787983154	5.5086515617	5.6078626173	4.7151320188	4.8287880663	4.9527659067	4.8075881082	5.057633391	5.0658099991	0.7887	0.5967892671	0	0	0	0.8818	0.9977827272	0	0	0	0.5516	0.6019935518	0	0	0	-1
ase-209184	5.7280919601	5.5839646958	5.8999588895	6.0927963787	6.0741044785	6.9432558901	5.9752017646	5.7148969944	6.4418890687	0.1183	0.1728332336	1	0	0	0.1927	0.4671205049	0	0	0	0.0390	0.0959125019	1	1	0	1
ase-209215	5.8005152431	6.104073292	6.4117904797	5.494302346	6.1263789963	6.0394081957	5.3487653837	5.7560644661	5.8874336004	0.1667	0.2245174812	0	0	0	0.1747	0.4363926797	0	0	0	0.3567	0.4749806768	0	0	0	1
ase-209261	5.325872042	5.6415782988	6.022856558	4.7547831679	4.8954429719	5.172284159	4.7568593396	5.0510069912	5.2971821022	0.3461	0.3851248624	0	0	0	0.5561	0.898954031	0	0	0	0.4359	0.5327703542	0	0	0	-1
ase-209320	5.46505582	6.1216765567	6.0711158952	4.7901350266	4.9522581573	4.9083938686	4.903174301	5.0876447555	5.3073104284	0.3735	0.4056655977	0	0	0	0.9740	0.9994231332	0	0	0	0.1629	0.2809047648	0	0	0	-1
ase-209350	5.0774528003	5.5443524282	5.3857909065	4.9750885593	6.1459739973	5.1794367716	4.9167204866	6.0803779204	5.0425251479	<.0001	0.0006613082	1	1	1	0.0047	0.0396010416	1	1	1	<.0001	0.000424969	1	1	1	1
ase-209380	5.9862575359	5.685022865	5.9515246024	5.1957276487	5.0511347929	4.811195427	5.1191384245	4.7970486387	4.7516572501	0.1205	0.1749700214	1	0	0	0.1303	0.3592059267	0	0	0	0.2413	0.3650473109	0	0	0	1
ase-209428	5.6312680798	6.1866808195	5.8671879265	5.4917162564	5.527030678	6.1073080267	5.2170210946	5.3027538196	5.6935778905	0.0026	0.0091239928	1	1	1	0.0188	0.0931636322	1	1	0	0.0066	0.0239241342	1	1	1	1
ase-209444	5.7885042786	6.2044356671	6.164714421	5.0564658843	5.3600153403	5.4912264945	4.8508745816	5.0286277544	5.0955656834	0.4776	0.4752643423	0	0	0	0.5413	0.8889798005	0	0	0	0.5832	0.6193298618	0	0	0	1
ase-209818	5.1484549495	5.6985076513	5.6846060817	4.8194088736	5.1685912308	5.1342178246	4.7467878449	4.927022451	4.8542888429	0.7927	0.5985197735	0	0	0	0.9201	0.9985551697	0	0	0	0.7396	0.6842280139	0	0	0	1
ase-209860	5.4401069865	5.762464995	5.7696260374	5.2305256725	6.0277946834	5.2335579064	4.9326132065	5.6663693508	4.8847715569	0.0004	0.0023187658	1	1	1	0.0127	0.0711511835	1	1	0	<.0001	0.0008387026	1	1	1	1
ase-209972	5.9330970695	6.391290703	6.6898514717	5.6062443858	5.9037361711	6.3171050367	5.9952069046	6.4140981057	6.8299316857	0.6095	0.5375977388	0	0	0	0.7107	0.9786968558	0	0	0	0.6280	0.6390019606	0	0	0	-1
ase-210386	5.6892753401	5.9001649966	6.1054567647	5.3075278389	6.1316907493	5.2469689089	5.1419679801	5.5902947918	5.038763209	0.0002	0.001433956	1	1	1	0.0014	0.0197255209	1	1	1	0.0009	0.0054354944	1	1	1	1
ase-210472	5.2352339029	5.8728635613	5.7348402373	5.4405768974	6.1778209544	6.0738164081	5.1738498593	5.7241651348	5.5805232429	0.9488	0.6287453779	0	0	0	0.9128	0.9985551697	0	0	0	0.9752	0.745024547	0	0	0	1
ase-210598	5.7766334565	6.2751752693	6.5067125135	4.755555467	4.7458681591	4.8039268359	4.8022827666	4.895742201	4.8814763789	0.1359	0.1912627089	1	0	0	0.3802	0.7391384201	0	0	0	0.1956	0.3164561255	0	0	0	-1
ase-210658	5.4125992716	5.8526859658	6.2094119383	5.4896261042	6.3713379266	5.4552559591	5.5309508063	6.5383558135	5.4931240535	<.0001	0.000226258	1	1	1	0.0025	0.0275391871	1	1	1	<.0001	0.0004985738	1	1	1	-1
ase-210801	5.220128482	5.7349124423	6.0561720622	4.7907854591	5.166370392	4.9345089636	4.9235491815	5.9222368383	5.3749574747	0.0008	0.0036414141	1	1	1	0.0151	0.0800719939	1	1	0	0.0004	0.0026371892	1	1	1	-1
ase-21086	6.0038948188	6.1489249303	6.1262675435	5.8962870262	6.808842011	5.884838349	5.8943952197	6.8050795962	5.826542948	0.0023	0.0082172168	1	1	1	0.0369	0.1462278531	1	0	0	0.0006	0.0036971765	1	1	1	1
ase-210875	6.072162056	6.3797749604	6.3650493097	5.4310118291	5.5899443672	5.5769810143	5.2159358025	5.194152727	5.1491041221	0.9575	0.6305017167	0	0	0	0.9960	0.9996141268	0	0	0	0.9104	0.7294067111	0	0	0	1
ase-210891	5.279836061	5.9312437705	5.9888468102	5.0333521742	5.6826468934	5.8297693324	4.8450680025	5.2770738494	5.2515955552	0.9884	0.6343774362	0	0	0	0.7629	0.9889560188	0	0	0	0.6692	0.6560578974	0	0	0	1
ase-210925	5.6288599117	5.9227220048	6.1323256054	5.8661343216	6.4301976884	6.5722426391	5.094555791	5.2957481315	5.6725243243	0.8484	0.6096075323	0	0	0	0.8504	0.9977827272	0	0	0	0.4630	0.5507308365	0	0	0	1
ase-211010	6.7677782794	6.8072618652	6.7842588635	6.4549650989	6.1054471356	6.3360949852	6.390462735	6.2554478068	6.517733118	0.3029	0.3507024561	0	0	0	0.4725	0.8296302158	0	0	0	0.2794	0.4022124774	0	0	0	-1
ase-211058	5.2522979359	5.5511113306	5.5895105178	4.8489661517	4.8510545014	4.8690112229	4.8578428089	4.9875679981	5.0296816413	0.9454	0.6286798231	0	0	0	0.9047	0.9985551697	0	0	0	0.9787	0.7452942529	0	0	0	-1
ase-211162	6.2830772685	6.0063000429	6.3566720937	5.5307093562	5.1113240001	5.5929526006	5.705112603	5.4721389677	5.9419806438	0.7380	0.5830753773	0	0	0	0.7883	0.9925414722	0	0	0	0.7858	0.6992274154	0	0	0	-1
ase-211164	6.0716358739	6.1617755629	6.2217197813	5.2609167575	5.3903450613	5.1956293134	5.6529534964	6.2383734423	5.6461497224	0.0794	0.127144328	1	0	0	0.4607	0.8178941661	0	0	0	0.0027	0.012123488	1	1	1	-1
ase-211202	5.503566477	5.9874446231	6.8117741686	4.8044299403	4.9542685836	4.8062097902	4.7432774409	4.7752117787	4.7544782222	0.0477	0.0852011205	1	1	0	0.1471	0.3879374626	0	0	0	0.2036	0.3257815657	0	0	0	1
ase-211250	5.5216155804	6.1059191138	6.2768479759	5.5183590917	6.2617011906	6.306943644	5.1436905815	5.7297184261	6.8476463065	0.1404	0.1962756199	1	0	0	0.6516	0.9511521826	0	0	0	<.0001	0.0006669057	1	1	1	1
ase-211370	5.276272335	5.9496665222	5.4241358599	4.9077270854	5.4265553053	5.0697301513	4.8129499863	5.1800832101	4.8750688177	0.2212	0.2785671006	0	0	0	0.4468	0.8073751026	0	0	0	0.2261	0.3497256724	0	0	0	1
ase-211396	5.6337676202	6.7273163038	5.9054775384	4.8768756992	5.6914524671	4.9623770702	5.046884571	6.2147503653	5.060574786	0.4935	0.485190656	0	0	0	0.6454	0.9490007926	0	0	0	0.1236	0.2303883388	0	0	0	-1
ase-211416	5.4804020511	5.7944984635	6.0305604809	4.7673454883	4.7332493629	4.8174437053	4.842313529	4.848038792	5.2191293959	0.9575	0.6305017167	0	0	0	0.4733	0.8302454752	0	0	0	0.4960	0.5715006027	0	0	0	-1
ase-211467	6.1028562773	5.8667426972	5.9433943407	5.8157478705	5.3592138814	5.9488394017	5.7103810743	5.4155963181	5.913234302	0.0799	0.1277444272	1	0	0	0.1805	0.4473448581	0	0	0	0.0932	0.1868551228	1	0	0	1
ase-21173	5.8591902341	6.2035660985	6.2812004512	4.8690215308	5.2344232391	4.8182366278	5.2916435108	6.0609672568	5.0791629491	0.0009	0.0040671175	1	1	1	0.0816	0.2587642341	0	0	0	0.0004	0.0030969001	1	1	1	-1
ase-211758	5.2477350279	6.156261222	5.8591678407	4.9263240294	5.0101669167	5.7246277634	4.8022702639	4.7144479889	5.031834072	0.0003	0.0017587443	1	1	1	0.0005	0.0107599938	1	1	1	0.0020	0.0098948109	1	1	1	1
ase-21177	4.8493418972	5.0704220794	5.0223464155	4.6745967016	4.762587191	4.7687245989	4.7132369546	4.8223550642	4.7455240733	0.8255	0.6056489249	0	0	0	0.4721	0.8295999084	0	0	0	0.6683	0.6558334395	0	0	0	-1
ase-211771	5.9873159714	6.1895782729	5.9897197732	6.116447195	6.6854281391	6.4728485282	5.3418996372	5.7067833999	5.541718968	0.9692	0.6327472455	0	0	0	0.9742	0.9994231332	0	0	0	0.8872	0.7250429071	0	0	0	1
ase-211799	5.240886984	5.9987526727	6.119560895	4.7355888866	4.739064772	4.7268837443	4.7459367838	5.089198478	4.8436976152	0.1479	0.2046707065	0	0	0	0.5580	0.8999440705	0	0	0	0.1179	0.2226889324	0	0	0	-1
ase-212128	5.1853751249	5.7353965393	5.4993924233	4.7897765754	4.8866493247	4.7014704729	4.7639357543	4.905502534	4.7449714644	0.4991	0.4881485698	0	0	0	0.6982	0.9730027227	0	0	0	0.5255	0.5876875965	0	0	0	-1
ase-212280	6.1582521101	6.226353871	6.457128481	7.1226547512	7.8264220841	7.1934620124	7.3954000919	8.0768301146	7.4126149575	0.0056	0.0162395316	1	1	1	0.0488	0.1780657746	1	0	0	0.0091	0.030532944	1	1	1	-1
ase-212322	4.9369569265	5.3061566796	5.1750356262	4.7649326127	5.1395116157	4.9033108736	4.7171013316	4.9396806086	4.8164080795	0.5540	0.5156463475	0	0	0	0.3385	0.6890339078	0	0	0	0.9286	0.7322665236	0	0	0	1
ase-212553	4.885491732	5.4476891382	5.5906941805	4.7116897289	4.9146626599	4.936472022	4.6800089077	4.9371373459	5.1118998944	0.6884	0.5674528714	0	0	0	0.4246	0.7873757581	0	0	0	0.8080	0.7061094021	0	0	0	-1
ase-212566	5.477259768	6.108487968	5.9988840532	4.7248670342	4.849673567	4.866507186	4.8452022303	5.0337883696	5.0989522662	0.2697	0.3221913209	0	0	0	0.5072	0.8635705113	0	0	0	0.3708	0.4845537962	0	0	0	-1
ase-212583	5.8695226826	6.3186584152	5.8948751861	5.4440018505	6.0245275932	5.220838234	5.1168215576	5.4608924988	4.9233153181	0.3977	0.4222346928	0	0	0	0.3508	0.7056466466	0	0	0	0.7072	0.6730375045	0	0	0	1
ase-213021	4.7751061024	5.1662341814	5.0963545321	4.735530127	5.3062484113	5.1723659676	4.6973411018	4.8783356577	4.7805505442	0.7329	0.5818539687	0	0	0	0.6637	0.9561866325	0	0	0	0.7392	0.6842280139	0	0	0	1
ase-213088	5.4955375484	5.8727144116	5.8331750006	4.941154202	5.3301215156	4.9665808142	5.5004166518	6.5165773155	5.5753847082	0.0122	0.0297644332	1	1	1	0.1689	0.4262027669	0	0	0	0.0011	0.0060931657	1	1	1	-1
ase-213169	5.1862352011	5.8484412086	5.7212922558	4.7832289469	5.1013103282	5.0082472726	4.7298818939	4.9186755836	5.173192204	0.1299	0.1848983596	1	0	0	0.8443	0.9977827272	0	0	0	0.0205	0.0581953852	1	1	0	1
ase-213184	5.3071270511	5.6012908528	5.4645779925	4.9433019764	5.1577926405	5.1788501602	4.9730914282	5.3944947425	5.2596728116	0.6821	0.5656020143	0	0	0	0.5306	0.8821812477	0	0	0	0.9931	0.7472876905	0	0	0	-1
ase-213239	5.0049172334	5.1895787297	5.4793500027	4.9895271429	5.1949588151	5.6416922116	4.7545086508	4.8463165508	5.0814154827	0.7218	0.5792319776	0	0	0	0.4072	0.767911218	0	0	0	0.6355	0.6426527841	0	0	0	1
ase-213261	5.0739323685	5.1650229054	5.2876078529	4.8749310583	4.9990474386	4.8423772898	4.8209245755	4.7715428379	4.7188314319	0.0475	0.084867284	1	1	0	0.0817	0.258764585	0	0	0	0.1262	0.2339254813	0	0	0	1
ase-213274	4.9272360256	5.1049978908	5.4883403541	4.817689608	5.5053484436	4.9051000566	4.7691554034	5.2115945298	4.8159283411	<.0001	4.7117259E-6	1	1	1	<.0001	0.0012792528	1	1	1	<.0001	0.0000273803	1	1	1	1
ase-21336	5.1641406331	5.4644452811	5.6021392029	4.8101115671	4.9610082775	5.0319189662	4.9292516173	5.1321433253	5.4188750728	0.7892	0.5970914861	0	0	0	0.7276	0.9832091939	0	0	0	0.4307	0.5289584757	0	0	0	-1
ase-213382	5.70167376	6.1267774156	5.8302989838	5.8047100782	6.8740281161	5.6569784471	5.3396426459	6.1447899504	5.1617548493	0.0029	0.0097715183	1	1	1	0.0135	0.0746552083	1	1	0	0.0070	0.0249049622	1	1	1	1
ase-213423	5.3414013609	6.0968867125	6.2397290757	4.7633070936	5.0228250735	4.8199479414	4.7213121482	4.811706016	4.8299989092	0.0640	0.1073984801	1	0	0	0.0510	0.1840399606	1	0	0	0.4196	0.5211863156	0	0	0	1
ase-213456	7.2516636949	7.442653598	7.4323860813	5.0974677459	5.4278775752	5.3764524547	5.1703808415	5.490186136	5.5165302295	0.9893	0.6345009198	0	0	0	0.8639	0.9977827272	0	0	0	0.8406	0.7144229992	0	0	0	-1
ase-213538	5.0629970508	5.4569851631	5.6012954518	4.7319514466	4.7132893466	5.5769233839	4.7293997901	4.7168686216	5.4845335341	<.0001	0.0003730245	1	1	1	0.0014	0.0193265663	1	1	1	0.0003	0.0023706372	1	1	1	1
ase-213686	5.5582758995	5.4972223597	5.4160070277	5.6932876454	5.5315540166	6.3027026832	5.143155285	5.1112348526	5.4343131685	0.0247	0.0509375643	1	1	0	0.0298	0.1278819379	1	0	0	0.0333	0.0847726023	1	1	0	1
ase-213741	5.4015136689	5.0202021367	5.3912281275	4.7691774171	5.1366409986	4.761678713	4.7392014166	5.2155888256	4.717423528	0.0634	0.106473075	1	0	0	0.2366	0.5423160609	0	0	0	0.1644	0.2829346237	0	0	0	-1
ase-213819	5.2206320598	5.7148616136	5.6366606161	5.2876298295	5.2625316071	5.9785374774	4.9738953529	4.9840912776	5.4013336492	0.0034	0.0111500802	1	1	1	0.0097	0.0605998598	1	1	0	0.0090	0.0301617047	1	1	1	1
ase-2140	4.7690177718	4.7214478614	5.096621969	4.6646684424	4.679182944	4.6984112736	4.6979518809	4.884843827	4.6769619803	<.0001	4.7117259E-6	1	1	1	<.0001	0.0033765432	1	1	1	<.0001	0.0000184121	1	1	1	-1
ase-214011	5.0675673432	5.3185287328	5.3507252769	5.3327566003	5.5319495638	6.2547482721	5.1526571462	5.2191973939	5.8512792248	0.0155	0.035875631	1	1	1	0.0625	0.212165433	0	0	0	0.0020	0.0095945179	1	1	1	1
ase-21404	5.4238282903	6.174031035	6.0798451588	4.9480018516	5.5020794514	5.2266715194	4.7832002437	5.0118971427	4.8899605787	0.5268	0.5013305872	0	0	0	0.4164	0.776509039	0	0	0	0.8610	0.7197525673	0	0	0	1
ase-214085	4.8808595152	5.277282547	5.3953825185	4.7555738281	4.9586141243	5.0125997801	4.725013004	4.9807733086	4.9958296794	0.3728	0.405340028	0	0	0	0.6294	0.9436908496	0	0	0	0.3302	0.4503444975	0	0	0	1
ase-214228	5.5704042971	5.7801957653	5.7683934502	5.1969521872	5.6916961441	5.1332518849	5.0309149941	5.3478177649	5.0285168909	0.0308	0.0602631848	1	1	0	0.0502	0.1816748688	1	0	0	0.1187	0.2237475544	0	0	0	1
ase-214262	5.4595325916	5.7581364882	5.9235224915	4.9350185699	4.8864064953	5.0546517367	4.9579468819	4.9632865232	5.0355855197	0.7657	0.5916007412	0	0	0	0.9891	0.9995301146	0	0	0	0.5773	0.6165160188	0	0	0	-1
ase-214340	5.3544396719	5.9943562959	6.1848148568	4.7966355913	5.0322262632	5.1329595853	4.9412875292	5.2261019097	5.4293877828	0.7878	0.5967892671	0	0	0	0.6321	0.9445403455	0	0	0	0.9454	0.7360146304	0	0	0	-1
ase-214548	5.6211610607	6.0364585016	5.8421388349	5.3260808576	5.5640482864	5.6621432753	5.0528021938	5.3320846775	5.2046707453	0.4347	0.4477303336	0	0	0	0.3724	0.7320117742	0	0	0	0.7303	0.6803294478	0	0	0	1
ase-214620	5.819346194	6.7301536955	5.8256897839	5.8177457934	6.900502056	6.1348566885	5.4890368903	6.5015625975	5.6739849034	0.6923	0.568914543	0	0	0	0.7130	0.9792559745	0	0	0	0.7457	0.6870890186	0	0	0	1
ase-215029	4.8487506942	5.152496894	5.3008167597	4.9882102393	6.0413298201	5.0261478116	5.297421816	6.7827166047	5.432651021	<.0001	0.0000102259	1	1	1	<.0001	0.003143556	1	1	1	<.0001	8.0134713E-6	1	1	1	-1
ase-215110	5.7010549263	6.0084854168	6.1478758982	5.0667428305	5.5332661816	4.9780120044	4.9318153764	5.2505224988	4.8692685717	0.0039	0.012440186	1	1	1	0.0196	0.095703756	1	1	0	0.0252	0.0679297456	1	1	0	1
ase-215257	6.5422909548	7.0658972721	7.1182978066	5.3182444205	5.1140462691	5.7723068193	5.6712062564	5.7472322901	6.0051891635	0.1288	0.1838641433	1	0	0	0.0882	0.272427204	0	0	0	0.4264	0.5256228751	0	0	0	-1
ase-215424	5.4165100854	6.0100343278	6.0424918639	4.7574532423	4.9544190903	4.8625257548	4.8376660504	5.2362038034	5.2040064075	0.4451	0.4551594654	0	0	0	0.4456	0.8068551647	0	0	0	0.6290	0.6397573709	0	0	0	-1
ase-215476	6.118424912	5.9215265924	6.2038297405	5.454584435	5.5299330862	5.6899950855	5.3160893689	5.1087743654	5.0914697538	0.5043	0.490741305	0	0	0	0.7215	0.9832091939	0	0	0	0.4377	0.5337165028	0	0	0	1
ase-215550	5.102215923	5.4028294075	5.4794303264	4.8653062995	5.2225892761	5.2388696312	4.8384226939	5.1576723058	5.207313308	0.7708	0.5927589645	0	0	0	0.7706	0.9889560188	0	0	0	0.8732	0.7232391649	0	0	0	1
ase-215551	5.6112341141	6.7334501501	6.0707259478	6.3075232257	7.4840150579	7.3001563655	7.0146871027	8.1952448859	8.0217474444	0.0736	0.1199087506	1	0	0	0.1662	0.4219714843	0	0	0	0.0747	0.1592117396	1	0	0	-1
ase-215623	5.6741487283	6.2870958801	5.9053312417	4.9698326005	5.5322679257	4.8431758689	4.9934545066	5.309888117	4.8687762664	0.2357	0.2921980999	0	0	0	0.1400	0.3761664168	0	0	0	0.7288	0.6801079312	0	0	0	1
ase-215787	5.8306467104	7.2595902308	6.4288870885	5.3024757619	5.2735235287	6.0328535399	5.3286028534	5.2613965064	6.1446758334	<.0001	1.9681593E-6	1	1	1	<.0001	0.0023699752	1	1	1	<.0001	0.0000106674	1	1	1	-1
ase-215895	4.7668539924	4.8743009343	5.2243915306	4.6729024291	4.6849300002	5.1532115088	4.6906731187	4.68817216	5.6275349475	0.0091	0.0240087315	1	1	1	0.2694	0.5918670122	0	0	0	<.0001	0.0007712996	1	1	1	-1
ase-215961	5.540026804	5.6963546637	6.1493714725	5.0494431979	5.3902660506	5.3431181417	4.8954207321	5.0895780969	4.9915409822	0.0139	0.0328599318	1	1	1	0.0920	0.2817599667	0	0	0	0.0139	0.0423909765	1	1	1	1
ase-216114	4.9505837481	5.5014890089	5.3066376112	4.792545894	5.2319078536	5.0965522548	4.9428777805	5.6196234812	5.4619486028	0.7414	0.5843602499	0	0	0	0.7565	0.9873427028	0	0	0	0.7900	0.700941618	0	0	0	-1
ase-216176	5.5791997069	5.9872153952	5.9290033964	4.8324034157	4.8890902562	5.1487271634	6.5553559027	6.3130684818	7.482149726	0.0006	0.0031218444	1	1	1	0.0836	0.2632902198	0	0	0	<.0001	0.0000729871	1	1	1	-1
ase-216630	5.6115158255	5.664472048	5.9129289688	4.974559649	5.042077621	5.439039365	5.0148975572	5.1809407476	5.3061534469	0.9527	0.629727918	0	0	0	0.6061	0.9301450206	0	0	0	0.6189	0.6352900799	0	0	0	-1
ase-216667	5.2034303767	5.7327876974	6.0237266529	4.9443429261	5.4486700455	5.6909426244	4.9708451397	5.376709966	5.4421578464	0.5417	0.509072434	0	0	0	0.8730	0.9977827272	0	0	0	0.3285	0.4486952383	0	0	0	1
ase-21669	5.3267835122	5.7033859838	5.9595858269	5.2785871315	5.2581113967	6.7899614963	4.8682079297	4.9179313698	5.6772169834	0.0028	0.0096660742	1	1	1	0.0011	0.0170145637	1	1	1	0.0301	0.0780752981	1	1	0	1
ase-21685	5.1470778789	5.5798215918	5.7608420281	4.7121157681	4.747274826	4.70699558	4.7105664511	4.8891628107	4.7418481268	0.0204	0.0440194569	1	1	1	0.1606	0.412190246	0	0	0	0.0506	0.116978275	1	0	0	-1
ase-216860	5.1084329311	5.7807746199	5.6068505145	4.7156271695	5.0062860556	4.7258516145	4.789563649	5.3796962728	4.7761794794	0.0780	0.1253928846	1	0	0	0.5806	0.9139504218	0	0	0	0.0223	0.0618990263	1	1	0	-1
ase-21701	5.0829017176	5.774985252	5.5925003579	4.9726806937	5.9899545586	4.8540729205	4.8048918983	5.6875588356	4.8326440676	0.0001	0.0009144586	1	1	1	0.0012	0.0180793085	1	1	1	0.0006	0.0040409592	1	1	1	1
ase-217030	5.3086712129	6.0173075779	5.775006076	4.869966929	5.3351700283	4.8582508168	5.0303131404	5.9261640509	5.0037969436	0.0125	0.0303917202	1	1	1	0.2529	0.5670794305	0	0	0	0.0029	0.012812631	1	1	1	-1
ase-217122	6.3793188578	6.5955391286	6.1633086439	5.7687611513	5.8028476121	6.2616804757	5.7767239479	5.8258232763	6.3570096325	0.0003	0.0018267842	1	1	1	0.0123	0.069707307	1	1	0	<.0001	0.0006669057	1	1	1	-1
ase-217218	5.7711698313	6.0063883572	6.1104472731	5.7860317284	6.6308344355	5.6722170853	5.2452315475	5.9529781726	5.167319331	0.0002	0.001390003	1	1	1	0.0046	0.0390446664	1	1	1	0.0006	0.0037276205	1	1	1	1
ase-217219	6.3177619425	6.8538484495	6.6639155345	5.5263822512	5.6339767336	5.4076192459	5.4399746182	6.0211109696	5.584930195	0.6973	0.5698368201	0	0	0	0.9405	0.9988666007	0	0	0	0.4194	0.5211225468	0	0	0	-1
ase-217280	5.1957261679	5.6150445536	5.7256594498	5.5530918117	5.4066174848	6.5750468532	5.3299026677	5.1928893482	6.2416064444	<.0001	0.0007112087	1	1	1	0.0023	0.0258282921	1	1	1	0.0003	0.0021069052	1	1	1	1
ase-217303	5.7891639278	6.1681418092	6.1810955459	5.2672670839	5.3687169914	5.7534265136	6.0157587776	6.1770375229	6.7707381353	0.0343	0.0654024614	1	1	0	0.2186	0.5132786239	0	0	0	0.0059	0.0217074636	1	1	1	-1
ase-217327	6.2697405575	6.0864610393	7.5983300084	5.5254343725	5.3495202823	7.0187927824	6.0061846885	5.8708255854	6.9446041089	0.6180	0.5413753726	0	0	0	0.6388	0.9459155572	0	0	0	0.1038	0.2033833109	0	0	0	-1
ase-217377	5.9612089387	5.8705519978	5.969010489	4.9705254039	4.9520082324	4.8923105477	5.1718986452	5.3400825752	4.9968411247	0.2823	0.3338245973	0	0	0	0.6722	0.9604328905	0	0	0	0.2235	0.3470228412	0	0	0	-1
ase-217755	5.3742664955	6.1011956715	5.9418433772	4.9256755368	4.932869449	5.3849442423	4.8372323877	4.8567295387	5.0445422732	0.0070	0.0194026357	1	1	1	0.0104	0.0626735605	1	1	0	0.0776	0.1633339373	1	0	0	1
ase-21777	4.7310139986	5.0920569363	5.4012087639	4.6752925972	4.6730944588	4.9547249918	4.6570316567	4.6921843268	4.8431624101	0.2789	0.3306133642	0	0	0	0.8132	0.9977827272	0	0	0	0.1695	0.2890502934	0	0	0	1
ase-217996	6.332915585	6.2860168193	7.2607815596	5.2765452303	5.3389219008	6.5421791751	5.5064105093	5.4737603916	6.6353380836	0.5957	0.5316898501	0	0	0	0.6768	0.9633431796	0	0	0	0.7111	0.6741612427	0	0	0	-1
ase-218095	4.9115651636	5.371237509	5.6717914565	4.7692700601	4.7865965947	5.2992630681	4.7702540539	4.7478125804	5.4956453874	0.0217	0.0461351786	1	1	1	0.2556	0.5719203927	0	0	0	0.0087	0.0295534458	1	1	1	-1
ase-218129	4.8688963322	5.3656230717	5.4179212317	4.6671153535	4.6576117476	4.6974308129	4.6857130732	4.6659907017	4.8068736423	0.6531	0.5551367039	0	0	0	0.9142	0.9985551697	0	0	0	0.4541	0.5449629628	0	0	0	-1
ase-218334	5.0919030019	5.679790344	5.9529915232	4.6896555807	4.7608631911	4.8468780374	4.8057648837	5.0140230862	5.3148317007	0.5937	0.5307931979	0	0	0	0.3152	0.6593875566	0	0	0	0.8852	0.7250429071	0	0	0	-1
ase-218353	5.4168813889	5.7740549538	6.0401904047	5.2096064676	5.5850348481	5.7210247688	4.9473877996	5.0996270948	5.2352198189	0.5230	0.4994584613	0	0	0	0.6468	0.9496465268	0	0	0	0.4845	0.5642184536	0	0	0	1
ase-218453	5.9438563617	6.5630647891	6.2120809567	5.8039417043	6.4188281974	6.2399216371	5.4389588554	5.8529507932	5.7022781376	0.4571	0.4625364435	0	0	0	0.6185	0.9365188646	0	0	0	0.4377	0.5337165028	0	0	0	1
ase-218510	5.2325535282	5.6911136432	5.6663079968	4.7895089526	4.7077160079	4.9236681676	4.8206699363	4.7542320338	4.8880058005	0.0860	0.1349588052	1	0	0	0.1186	0.3351306095	0	0	0	0.3038	0.4263556927	0	0	0	-1
ase-218525	5.5531031418	6.1018135605	6.4604410778	5.5635448007	5.6979440247	7.0605454139	6.3217272404	6.4984005854	8.0134943203	<.0001	0.0006605128	1	1	1	0.0040	0.0359406984	1	1	1	0.0002	0.001787888	1	1	1	-1
ase-218532	5.2760855861	5.4763139342	6.982244322	5.2138152799	5.7043041379	5.9882410867	4.956324352	5.1590589744	5.4633073193	0.0446	0.0806500644	1	1	0	0.1603	0.4117475653	0	0	0	0.1514	0.2657398543	0	0	0	1
ase-218534	6.2298317096	6.6164634685	6.3431978447	5.1493135521	5.9566418074	5.1574976296	4.8063150423	4.9869697175	4.816923608	0.3890	0.4171098838	0	0	0	0.0987	0.2955235919	0	0	0	0.6041	0.6279609506	0	0	0	1
ase-218556	5.1172094009	5.5181794049	5.4829289175	4.9479346764	5.0602322333	5.8347957195	4.8458735009	4.8736264626	5.3332503998	0.0011	0.0046702736	1	1	1	0.0026	0.0282556391	1	1	1	0.0029	0.0129594349	1	1	1	1
ase-218562	6.0489391423	6.8084887967	6.525963252	4.91689931	4.9770955995	5.1451619055	5.0825453669	5.1107711628	5.6002547495	0.0008	0.0036635149	1	1	1	0.0472	0.1743247772	1	0	0	0.0002	0.0018425331	1	1	1	-1
ase-218639	6.0338310706	6.0115638041	6.5215299268	4.9998707444	4.9222149434	5.3474152697	5.0471636442	4.9847608987	5.4457375868	0.6698	0.5604026698	0	0	0	0.7102	0.9786968558	0	0	0	0.8061	0.7060546408	0	0	0	-1
ase-218647	5.8014999212	5.9800139837	5.710159384	4.9419915297	4.9116763583	5.0254871091	5.2775766092	5.1642639157	5.6969280376	0.0134	0.0321643215	1	1	1	0.2254	0.524072296	0	0	0	0.0113	0.0365323958	1	1	1	-1
ase-218686	5.6899824572	5.9913565389	6.232910817	6.8038596915	7.3507348404	7.4768418276	5.5422312768	6.1053388425	6.2079516253	0.6362	0.549043765	0	0	0	0.7646	0.9889560188	0	0	0	0.4312	0.5292558961	0	0	0	1
ase-218746	5.2854668407	5.6418035826	5.8358017963	4.7463855181	4.7734418793	4.7832945829	4.7765809013	4.8889496819	4.9454415829	0.1488	0.205534588	0	0	0	0.2165	0.5097144244	0	0	0	0.3332	0.4535402144	0	0	0	-1
ase-21878	5.4427271276	5.6790072799	5.9319583456	5.1491421605	5.0651468709	6.0996137201	5.0830314812	5.0421677668	5.9538808342	0.0017	0.0064580387	1	1	1	0.0175	0.0889015749	1	1	0	0.0081	0.0281472742	1	1	1	1
ase-218825	5.8026103213	5.7266962229	6.1308604161	5.5592724077	5.6139711583	5.9839476165	5.2718607046	5.4291257829	5.5962192423	0.5206	0.4983032794	0	0	0	0.9081	0.9985551697	0	0	0	0.1803	0.300419683	0	0	0	1
ase-218838	5.6037172597	5.6235488898	5.9338469123	5.0864071719	5.2317550354	5.4763628885	5.1410090773	5.3710361154	5.6688424619	0.8550	0.6106298644	0	0	0	0.8270	0.9977827272	0	0	0	0.9573	0.7386330359	0	0	0	-1
ase-218882	5.4031672014	6.0000391736	5.9337934489	5.5677776439	6.555812512	5.4370122049	5.1106678566	6.004461791	5.0572634836	0.0001	0.0009924636	1	1	1	0.0028	0.0295979912	1	1	1	0.0003	0.0021017943	1	1	1	1
ase-218910	5.1201257627	5.4540841521	5.548992014	5.0960586944	5.0366501984	5.9096334591	4.8121278833	4.8003119213	5.324987895	0.0014	0.0057240854	1	1	1	0.0032	0.0318737711	1	1	1	0.0079	0.0273844724	1	1	1	1
ase-218952	5.2113077825	5.3558031088	5.5258625702	4.8067410852	4.7299544521	4.8699155479	4.8833898227	4.9015910754	4.9841069382	0.7291	0.5805974262	0	0	0	0.8885	0.9977827272	0	0	0	0.7084	0.6737513575	0	0	0	-1
ase-219182	5.8746725125	6.293761897	6.2364181036	5.4290631009	5.6648666135	4.9503416226	5.4430644262	5.8059191481	5.0160007463	0.0865	0.135510699	1	0	0	0.2591	0.576558157	0	0	0	0.1821	0.3017100654	0	0	0	-1
ase-21922	5.9035760673	6.2488801773	6.2366400223	5.6847059112	6.237951572	5.8458814426	5.6524192245	6.1890612763	5.7966657202	0.1553	0.2126994967	0	0	0	0.3155	0.6594988907	0	0	0	0.1099	0.2117362163	0	0	0	1
ase-219271	5.4906924881	5.4458898066	5.707938434	5.016838567	4.9698600146	5.0182523873	5.074108041	5.0806913662	5.1472836058	0.1872	0.2466249044	0	0	0	0.3088	0.6518139474	0	0	0	0.2872	0.4102052173	0	0	0	-1
ase-21930	5.905983112	6.2636589049	7.0539270496	6.0467564169	6.7328862414	6.9814484946	6.2621361073	6.9893429316	7.2589647449	0.0379	0.0707651945	1	1	0	0.1032	0.3052579053	0	0	0	0.0432	0.1039570238	1	0	0	-1
ase-219386	5.8610206777	6.1831872419	6.0216662269	5.336346103	5.3505917312	5.7872699525	5.1699454782	5.121539699	5.560586943	0.0100	0.0257752244	1	1	1	0.0571	0.1987970342	1	0	0	0.0121	0.0384513429	1	1	1	1
ase-21977	6.1289857246	6.2315516967	5.9350085056	5.9010820744	6.5291071043	5.4381784154	5.6906038789	6.0065149846	5.284272003	0.0193	0.0422681975	1	1	1	0.0276	0.1215974155	1	0	0	0.0622	0.1371695006	1	0	0	1
ase-219789	5.0782251144	5.4243371555	5.5092004524	4.7506448863	4.7350899833	5.1948083972	4.6881941032	4.7302636765	4.8684198192	0.0497	0.0877569876	1	1	0	0.0087	0.0572593481	1	1	0	0.6472	0.6471875908	0	0	0	1
ase-219795	5.2573379574	5.6806285257	5.3073562125	4.9361710512	5.1931927867	5.0985810451	5.0590803439	5.5919157958	5.3231775184	0.1799	0.239138833	0	0	0	0.1437	0.3825740792	0	0	0	0.4458	0.5390143068	0	0	0	-1
ase-21983	5.1266620038	5.7387430732	5.543582624	4.7061936186	4.7250406778	4.7811255548	4.7134045369	4.7426948758	4.8530738226	0.0280	0.0557778894	1	1	0	0.1467	0.3875748907	0	0	0	0.0921	0.1857585712	1	0	0	-1
ase-220011	5.5629826692	5.7859450322	6.2988607711	4.7279680174	4.7062925882	4.9072588701	4.7759878736	4.8793036457	5.0022581343	0.0110	0.0277651719	1	1	1	0.1003	0.2983175573	0	0	0	0.0429	0.1034831041	1	0	0	-1
ase-220122	5.3562843643	5.6472993757	5.6098867984	5.2019262362	5.2364804543	4.9890332632	5.0919756839	5.1991662434	4.9987173254	0.2298	0.286836879	0	0	0	0.3345	0.6842030379	0	0	0	0.2733	0.3966307556	0	0	0	1
ase-220411	5.7846991665	6.1583197846	5.8430819059	6.3627726984	6.995334906	6.8556772769	5.3392496565	5.4766410479	5.3102548216	0.6320	0.5476806965	0	0	0	0.6836	0.965955505	0	0	0	0.6486	0.647706793	0	0	0	1
ase-220585	5.0645185852	5.4960666812	5.510111005	5.1867453074	6.5007533855	5.0682945394	4.7623068854	5.0884935111	4.7596070403	0.0051	0.0151579937	1	1	1	0.0002	0.0067008645	1	1	1	0.0553	0.1248906341	1	0	0	1
ase-220717	6.4220053781	6.7033231151	6.3787421724	6.1293470192	6.3677579502	6.198664689	5.8345912027	5.990087317	5.7466900202	0.6613	0.5570986772	0	0	0	0.6910	0.9698354815	0	0	0	0.6624	0.6537978632	0	0	0	1
ase-22082	5.3825537001	6.0424385154	5.9657568067	5.3888375594	5.4311466783	6.2925051324	4.9747489981	4.9887591678	5.4856286298	0.0023	0.0082578402	1	1	1	0.0069	0.0496122667	1	1	1	0.0183	0.0531337096	1	1	0	1
ase-220898	5.6453650586	6.3609941141	5.9101626205	6.03126241	6.0629108593	6.750470776	6.0422436866	6.0585671044	6.771285438	<.0001	0.0003522771	1	1	1	0.0025	0.0272803238	1	1	1	<.0001	0.0001892513	1	1	1	-1
ase-221182	5.6569604458	6.0730936923	6.1222421602	5.6662714398	6.1097132432	6.0797036704	5.5121908461	6.0191282952	6.0821130832	0.8865	0.617955954	0	0	0	0.8036	0.9949208259	0	0	0	0.9381	0.7344873021	0	0	0	1
ase-22124	5.5501216883	5.8345108287	6.0817306011	5.5490112185	6.185782457	6.3807882738	5.0746467007	5.2843091221	5.4091273356	0.7553	0.5883787367	0	0	0	0.8869	0.9977827272	0	0	0	0.6407	0.644008696	0	0	0	1
ase-221529	5.6419486362	5.4131643781	5.5349409077	5.2870547594	5.6915501421	5.2090700786	5.0039704795	4.9483611609	4.9252338729	0.0612	0.1032857144	1	0	0	0.0217	0.1026428318	1	0	0	0.3962	0.5043465778	0	0	0	1
ase-221563	5.360459115	6.1049437242	5.5275954109	4.829682942	5.5531454008	4.7961562634	4.9736212754	6.1720522478	4.9201237261	0.0167	0.037931952	1	1	1	0.3512	0.7060681513	0	0	0	0.0014	0.0074517557	1	1	1	-1
ase-221615	5.2686828164	5.5045171184	6.0080956225	5.4394521861	6.0057184208	6.2967646229	5.2448954664	5.6786048123	5.9706839718	0.3503	0.3891377573	0	0	0	0.5048	0.8611175173	0	0	0	0.2629	0.3867419887	0	0	0	1
ase-221690	5.1381497248	5.4224443049	5.4007117225	4.8382227367	4.9221856046	4.8965909462	4.8353772377	4.9734376769	5.0444493549	0.7430	0.5849986359	0	0	0	0.9838	0.9994231332	0	0	0	0.5943	0.6239725334	0	0	0	-1
ase-221728	6.1102701348	6.3463230277	6.4932442651	5.9849568199	6.0648723321	6.8848513396	5.2570528951	5.2122605144	5.7952596925	0.0574	0.0981662417	1	1	0	0.0987	0.2955235919	0	0	0	0.0872	0.1784920627	1	0	0	1
ase-22200	6.6300064812	7.0960204507	6.4221159724	6.2517217985	6.8372642854	7.0578768372	5.863636153	6.550616063	6.602060678	0.0022	0.007942202	1	1	1	0.0180	0.0905635773	1	1	0	0.0017	0.0085829285	1	1	1	1
ase-222022	5.4701321252	5.6889540366	6.1180555872	4.7792158148	4.8053996755	5.1781518446	4.876088406	5.1543962718	5.0797627916	0.0965	0.1471391232	1	0	0	0.7840	0.9900049225	0	0	0	0.0191	0.0550561616	1	1	0	-1
ase-222070	5.5162224401	5.9916317234	5.8902158269	5.2231758209	5.8840414652	5.6234183298	5.3242997721	5.0784394582	4.9703827968	0.8507	0.6097113417	0	0	0	0.7188	0.9815675557	0	0	0	0.9895	0.7472876905	0	0	0	1
ase-222143	6.2632246447	6.502534525	6.4342956102	5.3898087209	5.1643066453	5.2519523702	5.765130816	5.4505233147	5.7701752993	0.3558	0.3934877216	0	0	0	0.6107	0.9321456861	0	0	0	0.2657	0.3892291239	0	0	0	-1
ase-222150	5.6100796464	5.9409486125	6.0916219717	4.9018854621	5.1849522302	4.8210184661	5.0362359818	5.4075914089	4.9658129804	0.0015	0.0059423078	1	1	1	0.0332	0.1363823392	1	0	0	0.0051	0.0195549042	1	1	1	-1
ase-222230	5.2104589049	5.6091158086	5.7317257196	5.5970894891	6.2739178958	6.3390165869	5.4668602734	6.1922773367	6.3376067493	0.9334	0.6266813839	0	0	0	0.8478	0.9977827272	0	0	0	0.8876	0.7250429071	0	0	0	1
ase-222247	5.9044646294	5.9530505138	6.016583867	5.131121974	5.049331631	5.4792587404	4.8693443513	4.8621361199	4.9717145529	0.2971	0.3449354914	0	0	0	0.1885	0.4605166543	0	0	0	0.8143	0.7075154116	0	0	0	1
ase-222517	5.2519425852	5.6535971093	5.8005987978	4.8491813565	5.0543232096	5.0184528284	4.884913647	5.1155058645	5.1475760814	0.3644	0.3996678226	0	0	0	0.4173	0.7770536764	0	0	0	0.5842	0.6194435411	0	0	0	-1
ase-222632	5.8946788094	6.1183808077	5.8888159378	4.8819936937	5.1221456871	4.908855133	5.0227206708	5.2423878152	5.0720207911	0.8423	0.6076437133	0	0	0	0.9506	0.9994231332	0	0	0	0.8059	0.7060546408	0	0	0	-1
ase-222662	5.2169347169	5.6109068769	5.5454689823	5.0855760092	5.5587012758	5.456618185	4.7644281631	4.9668362786	4.8565457854	0.8177	0.6036325898	0	0	0	0.8761	0.9977827272	0	0	0	0.7528	0.6893438599	0	0	0	1
ase-222665	6.2942258634	6.3427713685	6.3580687779	5.6140398534	5.602191469	6.2716244631	5.2364725858	5.1889731144	5.5841472584	0.0946	0.1447531009	1	0	0	0.1375	0.3724604728	0	0	0	0.3106	0.4329153994	0	0	0	1
ase-222742	6.3867853644	5.9920101131	5.7450607268	5.6959674878	5.3655990414	5.1664086603	5.6727433025	5.2088524141	5.2255230376	0.5829	0.5268082832	0	0	0	0.9040	0.9985551697	0	0	0	0.3467	0.4661324739	0	0	0	1
ase-222811	7.0533576432	7.3894181394	7.0804595132	6.101400069	6.7012655423	5.9347494671	6.2752344311	6.7865890247	6.1375770201	0.1482	0.2049368201	0	0	0	0.2439	0.5537142453	0	0	0	0.1287	0.2371049624	0	0	0	-1
ase-222834	5.5861700607	5.8862212347	6.5887820973	5.3007527079	5.486509455	5.6528312116	5.4618307655	5.9229006294	5.9202291219	0.0414	0.0762203284	1	1	0	0.2008	0.4806596498	0	0	0	0.0735	0.1570552064	1	0	0	-1
ase-22289	5.4791491443	5.8185851466	5.7807406181	5.282812051	5.9799475919	5.1658284683	5.029850804	5.4351789986	4.9275010979	0.0095	0.0247763566	1	1	1	0.0167	0.0859328186	1	1	0	0.0250	0.067577617	1	1	0	1
ase-222911	6.2658827748	6.6178637417	6.4374097177	5.7462519227	5.8327442311	6.0671863505	5.4266681686	5.4912157624	5.5378628365	0.1174	0.1717906235	1	0	0	0.1367	0.3710571479	0	0	0	0.3124	0.4346580569	0	0	0	1
ase-22310	4.919495441	5.6388362188	5.8861237268	4.7825714462	5.3724096616	5.4386002957	4.7618310691	5.102161002	5.4063552476	0.7158	0.5776392961	0	0	0	0.4401	0.8017591224	0	0	0	0.7495	0.6887695025	0	0	0	1
ase-223328	5.2398384197	5.4787343532	5.4031934546	4.7533006304	4.7637762898	4.9460502643	4.7704066059	4.7462452559	5.0358891692	0.0776	0.1249764653	1	0	0	0.3001	0.6392375332	0	0	0	0.1382	0.2491798817	0	0	0	-1
ase-223446	5.1687100701	5.4815200114	5.7199601862	4.9516553978	4.9799259943	5.7714163881	4.7556383868	4.7922609355	5.0999589881	0.1118	0.1650042519	1	0	0	0.0308	0.1305510492	1	0	0	0.6452	0.6463436656	0	0	0	1
ase-223747	5.1160720616	5.706697912	5.4415308749	5.0487888385	4.9375451779	6.0010049928	4.7624848342	4.8159306077	5.2057794803	0.0004	0.0022784819	1	1	1	0.0004	0.0105874232	1	1	1	0.0045	0.0178257089	1	1	1	1
ase-22379	6.2302072848	6.3111505265	6.5486059566	6.3890003881	6.3059344851	7.002222979	5.6557000446	5.6147477908	5.9238750772	0.3717	0.4045121303	0	0	0	0.2420	0.5512588262	0	0	0	0.8018	0.7051401843	0	0	0	1
ase-223807	5.2686847012	5.6780297704	5.8285062135	4.7693794245	4.7317571656	5.1438940273	4.8324868293	4.8168648689	5.5113105319	0.0306	0.0599485889	1	1	0	0.2881	0.6218784028	0	0	0	0.0260	0.0695791183	1	1	0	-1
ase-223902	4.8383996707	5.2126493945	5.3952320833	4.780131173	5.2607616369	5.765649088	4.7157127704	5.0298177854	5.4798969097	0.0536	0.0928962067	1	1	0	0.1200	0.3385634494	0	0	0	0.0551	0.1246659855	1	0	0	1
ase-224044	5.132443065	5.8829918453	5.1281588049	4.6869471043	4.7116035774	4.9197202319	4.6884377705	4.6929887593	4.8884963693	<.0001	6.9586662E-8	1	1	1	<.0001	0.0008347423	1	1	1	<.0001	0.0000549029	1	1	1	1
ase-224203	5.0461587023	5.3990998562	5.6293065358	4.7930634151	4.7604400732	5.583569003	4.6952361699	4.6945368546	4.9513930748	0.0580	0.0990138779	1	1	0	0.0019	0.0230462032	1	1	1	0.8430	0.7144229992	0	0	0	1
ase-224282	5.5172762018	5.9575490662	6.2157554516	4.7460037735	4.7840922003	4.8475222981	4.7762403166	5.1027528096	5.0525865309	0.1365	0.191880502	1	0	0	0.3906	0.7497974532	0	0	0	0.1738	0.2937485091	0	0	0	-1
ase-22446	4.9033473936	5.701292038	5.412097351	4.8330228881	6.0024877614	4.8628645913	4.8278972655	5.9051387107	4.8180350344	<.0001	0.0000924595	1	1	1	0.0005	0.0115778375	1	1	1	<.0001	0.0008185108	1	1	1	1
ase-224622	5.2729682324	5.7901340734	6.3468201677	5.1000150809	5.7385009713	6.0593115012	4.7799778393	4.8721886395	5.121512006	0.3377	0.3783172209	0	0	0	0.5159	0.8705284557	0	0	0	0.1999	0.3212762691	0	0	0	1
ase-224896	5.6274213171	6.183739907	5.9393051716	5.1721484085	5.303284835	5.6720931403	4.8593222352	4.9525919561	5.0274836568	0.0275	0.0552362574	1	1	0	0.0359	0.1434187945	1	0	0	0.1235	0.23028144	0	0	0	1
ase-224940	4.8247339948	5.4614260058	5.1203783754	4.7663401658	5.2361160176	4.8971471427	4.7008470699	5.2604939533	4.9366542473	0.9379	0.6279052721	0	0	0	0.9900	0.9995301146	0	0	0	0.9071	0.7286305411	0	0	0	1
ase-224981	6.0486862873	6.3161080208	6.1437142123	5.7675436968	6.1948830242	5.7559909278	5.3645567906	5.7098880891	5.3504274259	0.3737	0.405788489	0	0	0	0.4638	0.8200993754	0	0	0	0.4058	0.5111660334	0	0	0	1
ase-22503	6.0450750632	6.0795114731	6.1067981848	5.039248648	5.3270902379	5.4040743772	5.2926805253	5.7339173645	5.830056239	0.8845	0.6173435894	0	0	0	0.9329	0.9985551697	0	0	0	0.9040	0.7281175692	0	0	0	-1
ase-225339	5.5176016957	5.7303432321	5.8456666197	5.7002538367	6.3358039708	6.492847377	6.0428386076	6.7825346797	6.9917052336	0.7593	0.5897027091	0	0	0	0.8912	0.9977827272	0	0	0	0.6024	0.6269709899	0	0	0	-1
ase-225386	5.5298492558	6.2201776352	6.5869362186	4.7740088231	4.7413058276	5.0889767961	4.9422473452	4.8999739485	5.7552027757	0.1922	0.2512080299	0	0	0	0.9253	0.9985551697	0	0	0	0.0199	0.0567482239	1	1	0	-1
ase-225511	5.8928907224	6.4526304573	6.2869277906	5.2093727628	5.3885438986	5.1700296099	5.5393352375	5.8472650341	5.8545725083	0.8305	0.60685948	0	0	0	0.8785	0.9977827272	0	0	0	0.5537	0.6030625865	0	0	0	-1
ase-225582	5.2438957361	5.6375201696	5.7821173904	4.712131804	4.797936658	4.6857245311	4.7452877896	4.9048901301	4.7527649802	0.0461	0.0828357265	1	1	0	0.1897	0.4620293448	0	0	0	0.1330	0.2430146415	0	0	0	-1
ase-225603	6.1940000673	6.0989858049	6.7889301718	5.7618297214	5.682429767	6.1845118495	5.6881975629	5.6072664428	6.2520088178	0.6127	0.5386069979	0	0	0	0.5647	0.9044443457	0	0	0	0.8347	0.7138358335	0	0	0	1
ase-225692	4.850313166	5.1421191708	5.4041087393	4.6705661689	4.7182292876	4.6877640287	4.6746611077	4.7176921254	4.647513936	<.0001	0.0004628339	1	1	1	0.0052	0.0418960459	1	1	1	0.0017	0.0086340714	1	1	1	1
ase-225759	5.0740467278	5.6903209434	5.7921517653	4.678285452	4.6638130124	4.699778902	4.7891533255	5.7080990403	4.8140476219	0.0239	0.0497204973	1	1	1	0.7009	0.9745130509	0	0	0	<.0001	0.0005488676	1	1	1	-1
ase-225812	5.353152438	5.5805194759	5.6777403458	5.1106897866	5.0626567974	5.7458961967	4.8991187267	4.9603809079	5.3294095952	0.0067	0.0186920687	1	1	1	0.0065	0.0480981268	1	1	1	0.0454	0.1081327933	1	0	0	1
ase-225818	5.6415523303	5.4733742647	5.4978912473	5.3143925121	5.261956265	5.4932075239	4.9973667814	4.9400057581	5.0480060193	0.4535	0.4607211461	0	0	0	0.4504	0.8097864851	0	0	0	0.6718	0.657222602	0	0	0	1
ase-225867	4.8897135181	5.5559886774	5.1631533165	4.6799403369	4.7084645248	4.9266168459	4.7028532698	4.7079052091	4.9678312132	<.0001	9.8141036E-7	1	1	1	<.0001	0.0022047311	1	1	1	<.0001	0.0002502015	1	1	1	-1
ase-225932	5.1758050325	5.7580536963	5.3542720736	5.1100548685	5.786519609	5.2305240375	4.8224970218	5.1264031356	4.8929260966	0.9541	0.6301115058	0	0	0	0.4481	0.8087819279	0	0	0	0.1683	0.2875494545	0	0	0	1
ase-225966	4.9759102605	5.5606188736	5.5863952482	4.8151069749	5.3573041317	4.7986129632	4.7368162087	5.2794711874	4.7677681683	0.0002	0.0015918896	1	1	1	0.0062	0.0466493306	1	1	1	0.0050	0.0190686072	1	1	1	1
ase-226166	5.1189773943	5.7693677649	5.5654495896	4.8951916078	4.8383850345	5.3326890278	4.8471254598	4.8066936289	5.218494391	<.0001	0.0006915963	1	1	1	0.0031	0.031553405	1	1	1	0.0025	0.0115751887	1	1	1	1
ase-226260	5.396089539	6.2026351978	5.7435130024	4.9777036295	5.7016449325	5.3224259764	4.8700574514	5.4274651586	4.908655299	0.9581	0.6306922998	0	0	0	0.7629	0.9889560188	0	0	0	0.7200	0.6772517187	0	0	0	1
ase-226271	5.4478278619	5.738619701	6.521843555	5.2989367933	6.0611249784	5.7412722846	4.8106827115	5.0588104282	5.4572253983	0.0041	0.0126921305	1	1	1	0.0016	0.0207051881	1	1	1	0.0463	0.1095590365	1	0	0	1
ase-226272	5.7191227505	6.1181462075	6.3020124525	5.8422596212	6.775822745	6.1145939933	6.0327930445	7.0996106652	6.4289248005	0.0087	0.022960431	1	1	1	0.0568	0.1982699236	1	0	0	0.0032	0.0138738924	1	1	1	-1
ase-226330	5.7322280015	6.6644685419	6.1642192059	5.3397352387	5.8679544482	5.8339504644	5.0799819341	5.47153288	5.4689423955	0.0841	0.1323269183	1	0	0	0.2478	0.5591897425	0	0	0	0.1056	0.2058014076	0	0	0	1
ase-226350	4.9758105255	5.3712042034	5.5795418261	4.771237824	5.2776157481	4.8386345562	5.0303672608	6.0779451178	5.1563919014	<.0001	0.0001058883	1	1	1	0.0004	0.0097915405	1	1	1	<.0001	0.0000332753	1	1	1	-1
ase-226358	5.5987241437	6.1663599539	6.4884067484	4.752812258	4.9386503912	5.8714340644	5.1263856089	5.8418687938	5.7373731976	0.6982	0.5699927753	0	0	0	0.0140	0.0765335824	1	1	0	0.0511	0.1178919342	1	0	0	-1
ase-226366	4.7619560216	5.2235452862	4.9996948397	4.6620945625	4.6474574192	4.7161719265	4.6717989944	4.6731610231	4.7875702336	0.0015	0.0058694985	1	1	1	0.0345	0.1397289992	1	0	0	0.0171	0.0505771425	1	1	0	-1
ase-226387	5.0245105874	5.6773366582	5.2650799552	4.8606899642	5.0471137319	5.5440420058	4.7189940115	4.8295530307	5.0454712852	0.0002	0.0014184972	1	1	1	0.0014	0.0194389679	1	1	1	0.0011	0.0061518928	1	1	1	1
ase-226390	5.0092245348	5.7916914809	5.4899964882	4.8703674474	5.5984127904	5.286095228	4.8431308836	5.5150384954	5.1001179419	0.7259	0.579724028	0	0	0	0.9662	0.9994231332	0	0	0	0.4968	0.5717697765	0	0	0	1
ase-226416	5.1712354364	5.7723540063	5.7177907238	5.1883372988	6.1144967612	5.0047391293	4.8291649338	5.2432214113	4.7437593499	0.0011	0.0048380725	1	1	1	0.0006	0.0117774715	1	1	1	0.0266	0.0711114153	1	1	0	1
ase-226577	5.5811352177	6.5273461745	6.0932427807	4.9465300382	5.2552767126	5.3473684928	4.8331378909	4.9763027004	4.973851793	0.0445	0.0805912879	1	1	0	0.1124	0.3246211867	0	0	0	0.1504	0.2643402674	0	0	0	1
ase-226856	5.6969235243	6.0956694253	6.0234096421	4.8697176451	4.8773290843	5.3931653239	5.0002382198	4.984356831	5.5548586464	0.0006	0.002951405	1	1	1	0.0202	0.0973907095	1	1	0	0.0053	0.0199878977	1	1	1	-1
ase-226892	6.3025955021	6.4707167453	6.2482346585	6.3351396075	6.0193996601	6.7371570188	5.5981208542	5.1743462993	5.7829611552	0.0633	0.1062684904	1	0	0	0.1318	0.3624386541	0	0	0	0.1073	0.2080342029	0	0	0	1
ase-226991	5.5001651119	5.8183678632	5.8296390823	5.5301017747	5.8385619277	5.9455529881	5.2316793166	5.0393479483	5.1427937904	0.7171	0.5777954856	0	0	0	0.7728	0.9890266116	0	0	0	0.6319	0.6411498692	0	0	0	1
ase-227241	5.9301084668	6.4278097768	6.6478124624	5.3320000652	5.6962234874	5.6534622495	5.0567212933	5.2425286545	5.3733833132	0.5046	0.490741305	0	0	0	0.4881	0.8447505415	0	0	0	0.7455	0.6870890186	0	0	0	1
ase-22726	5.4701434702	5.6050978451	5.6811457837	4.9909983809	4.8235296573	4.9619751009	5.2583972762	5.4920167184	5.5530129496	0.9092	0.6226014919	0	0	0	0.8177	0.9977827272	0	0	0	0.9460	0.7360203715	0	0	0	-1
ase-227521	6.9660191458	6.9479094657	8.9326286499	5.6751810092	5.3166579974	7.4999252476	5.4827202542	5.3750896206	7.6430465626	0.6279	0.5457943864	0	0	0	0.7743	0.9895620142	0	0	0	0.6066	0.6295356992	0	0	0	-1
ase-227541	5.0722731393	5.7934932636	5.9057189521	4.8230536847	5.5793386698	4.8751615873	4.6958314505	4.8716798303	4.7295682206	0.0105	0.0268706148	1	1	1	0.0024	0.0268857855	1	1	1	0.1466	0.2599920315	0	0	0	1
ase-227544	4.8281627572	5.5161587759	5.4227147716	4.784453465	5.7168948453	5.5513940699	4.7337017063	5.2206453067	5.0885897492	0.7805	0.5956942216	0	0	0	0.7701	0.9889560188	0	0	0	0.7262	0.679529187	0	0	0	1
ase-227551	5.5782531915	5.9246798617	5.9561409419	4.9390206946	5.0894714568	5.0757883453	5.2407992526	5.5812559269	5.6918507088	0.9269	0.6253185345	0	0	0	0.8473	0.9977827272	0	0	0	0.7301	0.6803294478	0	0	0	-1
ase-227634	5.7325156681	6.0264348582	6.1989262833	4.9640509539	4.8465208668	5.3922620456	5.4975761541	5.4351249824	6.4576123528	0.0049	0.0145459745	1	1	1	0.1077	0.3147879323	0	0	0	0.0006	0.0038976052	1	1	1	-1
ase-227641	4.9242734454	5.5741304671	5.5976733113	5.4147595542	6.3715907743	6.6908306619	4.9769522129	5.6284689182	6.0579436183	0.1921	0.2512080299	0	0	0	0.4157	0.776509039	0	0	0	0.0248	0.0671397694	1	1	0	1
ase-227644	5.9018316866	6.199156595	6.1826890808	4.8420703542	4.9205515397	4.8687450019	4.9035361157	5.1853459094	4.9884657609	0.5394	0.5078492817	0	0	0	0.8794	0.9977827272	0	0	0	0.4270	0.5261851247	0	0	0	-1
ase-227771	5.3073745238	5.5968753601	5.7658954544	4.9146172947	5.4079851057	5.6137280043	4.8982482993	5.121683528	5.326196022	0.8517	0.6097469789	0	0	0	0.8896	0.9977827272	0	0	0	0.8412	0.7144229992	0	0	0	1
ase-227787	5.5486830659	6.101629209	6.0012553738	4.7537048627	5.0200711349	4.89693689	4.8698799063	5.2635631203	4.9670430378	0.4027	0.4263241829	0	0	0	0.9008	0.9985551697	0	0	0	0.2641	0.3876055504	0	0	0	-1
ase-227827	5.4189084476	5.8825172575	6.212403606	5.2472913654	5.7238180185	5.9577429725	4.9427881576	5.2099841228	5.6076220395	0.9471	0.6287368801	0	0	0	0.7510	0.9863319422	0	0	0	0.6883	0.6652159841	0	0	0	1
ase-227934	5.5332975959	5.8778446538	6.5031901285	5.6845147218	6.590415892	6.2156950871	5.4442540505	6.0883533531	5.9246827892	0.0009	0.0039564651	1	1	1	0.0049	0.040101279	1	1	1	0.0034	0.0142910964	1	1	1	1
ase-227990	4.7913104406	4.9606544902	5.3174535359	4.6567991598	4.6742866113	4.6820580689	4.6611000943	4.6970379078	4.7335416545	<.0001	0.0006430916	1	1	1	0.0029	0.0297533521	1	1	1	0.0056	0.0208762289	1	1	1	-1
ase-228013	5.9967189473	6.1007422644	6.0652177849	4.8027511146	4.8764095055	4.8161649779	5.0351746917	5.3226232367	5.1956326729	0.7476	0.5861355556	0	0	0	0.9181	0.9985551697	0	0	0	0.7086	0.6737988389	0	0	0	-1
ase-228032	5.4301155864	5.7998564935	5.8943594606	4.971539514	4.9677766972	5.4402281345	4.8434648213	4.8468591476	5.2510918664	0.0595	0.1009022009	1	0	0	0.1525	0.3978252899	0	0	0	0.0864	0.1771406806	1	0	0	1
ase-228048	5.3252580614	6.4022492043	6.0676793483	4.7299959127	4.8885182595	5.2236386643	4.9712279245	5.1577112934	6.1058065308	<.0001	0.000309591	1	1	1	0.0051	0.0411941703	1	1	1	<.0001	0.0000414266	1	1	1	-1
ase-228208	5.1064529569	5.6757668682	5.8806516356	4.7974302411	5.072530386	5.2682819796	4.7450082156	4.9590919181	5.1042009031	0.8326	0.6070501095	0	0	0	0.9690	0.9994231332	0	0	0	0.7630	0.6922340598	0	0	0	1
ase-22821	5.0275570128	5.8260612391	5.5452382158	4.8027171241	5.4007906245	5.3376833496	5.1922495862	6.3826713501	6.3974414257	0.2648	0.3187285643	0	0	0	0.3316	0.6800783811	0	0	0	0.2359	0.3595292236	0	0	0	-1
ase-228216	5.5545201593	6.1401730555	5.70314041	4.7783107474	5.0238977884	4.7021157904	4.8052958896	5.0393406538	4.7544219127	0.3751	0.4071639344	0	0	0	0.5923	0.9225348651	0	0	0	0.4343	0.5318220462	0	0	0	-1
ase-228253	5.2006190843	5.4170376962	5.1361924294	4.8591121625	5.1463000551	4.9236588962	4.8052001422	4.9014998758	4.8775914022	0.2377	0.2938831404	0	0	0	0.7431	0.9863319422	0	0	0	0.0639	0.1399002694	1	0	0	1
ase-228379	5.5244468799	5.7329683666	5.8919500396	5.4840880093	5.3429642052	6.0477710156	5.2011121053	5.045299945	5.642186929	0.0246	0.0507771731	1	1	0	0.0773	0.2470103043	0	0	0	0.0375	0.0929915018	1	1	0	1
ase-228462	5.4178479732	5.8946314065	6.3979002431	4.7737290165	4.8380841278	4.9543358835	4.8167942872	4.9666868673	5.0187195905	0.0915	0.1411064445	1	0	0	0.2808	0.6102355934	0	0	0	0.1976	0.3183999411	0	0	0	-1
ase-228551	5.1231951841	5.3446308498	5.5102714105	5.0736990147	5.3169649509	5.4193067575	4.7803089563	4.8330427001	4.9558091861	0.7348	0.5819763007	0	0	0	0.7719	0.9890266116	0	0	0	0.7067	0.6728715791	0	0	0	1
ase-228713	5.1616300466	5.8859848817	5.6452944337	4.910688973	5.7808224927	4.8796169036	4.8599572764	5.2511255293	4.7824354759	0.0267	0.053877053	1	1	0	0.0120	0.0688186098	1	1	0	0.2334	0.3568640145	0	0	0	1
ase-228733	5.2200091785	5.1885126321	4.9067566242	4.7583800516	4.9195919499	4.8277893594	4.7188996578	4.7135332447	4.7059078627	0.2728	0.3254220453	0	0	0	0.5323	0.8828459008	0	0	0	0.3578	0.4757510113	0	0	0	1
ase-228861	6.014721025	6.3842843286	6.2310827489	5.0095535013	5.378171546	4.8810392965	5.3191883103	5.6710416314	5.2245494183	0.0882	0.1374956291	1	0	0	0.1660	0.4217191331	0	0	0	0.1957	0.3166422636	0	0	0	-1
ase-228885	4.7715866982	5.2205304088	5.3037105045	4.6577672783	4.7286362367	4.7242920668	4.663149152	4.8017100572	4.8290858801	0.4142	0.4346840996	0	0	0	0.4651	0.8207329715	0	0	0	0.6511	0.6487601771	0	0	0	-1
ase-228898	6.1883095722	6.1696865254	6.5437615893	6.0579043015	6.4213296903	6.5022191464	5.4765185127	5.5997741409	5.8877629215	0.4290	0.4441451529	0	0	0	0.3740	0.7340350507	0	0	0	0.6581	0.6522193753	0	0	0	1
ase-228927	4.9767454072	5.3404903714	5.4370329825	5.1037878722	6.118283692	5.3959547405	4.8458475918	5.4255950051	4.9314677011	0.0014	0.0057157192	1	1	1	0.0057	0.0437808617	1	1	1	0.0017	0.0085829285	1	1	1	1
ase-228976	5.2274708163	5.5641633743	5.5076653388	4.9189967089	4.8940153571	4.9464844194	4.8974747471	4.9640124719	5.2461417382	0.1782	0.2373764411	0	0	0	0.6117	0.9327227072	0	0	0	0.0613	0.1352944236	1	0	0	-1
ase-229028	5.8480328809	6.1390751796	6.095797604	4.9046266122	4.8000766746	4.9479969945	5.0027614881	4.9582654739	5.3056351791	0.1510	0.207691935	0	0	0	0.4830	0.8397740435	0	0	0	0.1252	0.2325452965	0	0	0	-1
ase-229136	5.2823087066	5.8684374133	6.0918880831	4.6983768601	4.6872073254	4.750400488	4.7081497276	4.6797598971	4.731898773	0.1363	0.1916679967	1	0	0	0.3146	0.6584847692	0	0	0	0.2766	0.3999040444	0	0	0	1
ase-229189	5.1061790223	5.7202543807	5.778265691	4.7762479046	5.2166404861	5.2535057571	5.1687458752	5.8441866028	5.990565159	0.8013	0.6002979731	0	0	0	0.8870	0.9977827272	0	0	0	0.5284	0.5889026088	0	0	0	-1
ase-229219	5.5695327835	6.1012574907	6.1340064214	5.5582153781	6.2714552419	6.368384693	5.394386918	5.8691295707	6.0291579124	0.6595	0.5567323403	0	0	0	0.8297	0.9977827272	0	0	0	0.5300	0.5898494381	0	0	0	1
ase-229236	5.2266898885	5.5625561161	5.759703245	4.9144264437	4.9172227647	5.7309164695	5.1709722922	5.3005363877	6.4048600199	<.0001	0.0005968998	1	1	1	0.0055	0.0430856023	1	1	1	<.0001	0.0001822402	1	1	1	-1
ase-229301	6.6842200215	6.8294146912	6.9891294828	4.9934263247	5.0151875157	5.1127876487	5.4033500208	5.757711129	5.9793780789	0.9996	0.6345131786	0	0	0	0.7568	0.9873427028	0	0	0	0.7204	0.6772517187	0	0	0	-1
ase-229404	5.7436945316	5.8834589721	5.9977530159	5.3356587979	5.5732991405	5.3450010209	5.8967849899	6.2992755024	5.800681669	0.0146	0.0342916516	1	1	1	0.1665	0.4223471595	0	0	0	0.0097	0.0324333188	1	1	1	-1
ase-229417	5.4996339864	6.2184050376	6.0335191833	5.0704407246	5.181923529	5.6326248141	4.8713464016	4.9370778927	5.2206619484	0.0043	0.0131878894	1	1	1	0.0197	0.0958463007	1	1	0	0.0319	0.0819674146	1	1	0	1
ase-229707	5.8035565805	6.3987116784	6.5706744506	5.2085735741	5.904454978	6.1155640537	5.1244071001	5.8333331615	5.9519283296	0.9741	0.6327502977	0	0	0	0.8993	0.9985551697	0	0	0	0.8246	0.7108848063	0	0	0	1
ase-229844	5.7172986775	6.0996780942	6.2384337438	4.7533327243	4.7295842349	4.9483654435	4.8392841046	4.8016408149	5.1580519397	0.2626	0.3166557242	0	0	0	0.6540	0.9517385161	0	0	0	0.2244	0.3476205984	0	0	0	-1
ase-229871	5.5053077834	6.1812579897	6.0706835845	5.261550933	6.0465425118	6.0020434655	5.056409046	5.7404132831	5.6444829313	0.8565	0.6106861765	0	0	0	0.8354	0.9977827272	0	0	0	0.9411	0.7352837877	0	0	0	1
ase-229878	4.8865357364	5.0771248363	5.6346578251	4.7251863322	4.7058024569	4.8833770863	4.8126535037	4.8891403143	5.0859359529	0.0003	0.0017521954	1	1	1	0.0034	0.0330035472	1	1	1	0.0017	0.0086340714	1	1	1	-1
ase-229911	6.3869317262	6.2940175387	6.6938801377	5.0413754138	5.4883720238	5.2493084891	4.8529563867	4.982603372	5.0443045879	0.0745	0.1211003313	1	0	0	0.1028	0.3044765343	0	0	0	0.3093	0.4316886147	0	0	0	1
ase-230028	5.0959088685	5.7832244629	5.8018602782	5.3053372591	6.5306770465	6.4236276711	5.0017753595	5.9057320767	5.9466503958	0.8292	0.6065046623	0	0	0	0.6959	0.9721938745	0	0	0	0.9145	0.7303228709	0	0	0	1
ase-230056	5.2930743339	5.8383031076	6.0859292	4.7726657667	4.9329889247	4.9882685397	4.7365800314	5.1810621734	4.9312346458	0.0186	0.0411155636	1	1	1	0.2961	0.6335710828	0	0	0	0.0050	0.0192333756	1	1	1	-1
ase-230136	5.256099413	5.383568701	5.6721421097	5.0158352077	5.0168435883	5.7595245244	4.909937558	4.8693141725	5.4611103906	0.0130	0.031359922	1	1	1	0.0268	0.118924259	1	0	0	0.0707	0.1518236281	1	0	0	1
ase-230146	5.5522891981	5.9395708929	5.8718904673	5.5215993621	6.5568098662	5.4333160388	5.4000940981	6.3572799343	5.2983636596	0.0009	0.0041197085	1	1	1	0.0152	0.0804080198	1	1	0	0.0033	0.0140457435	1	1	1	1
ase-230195	4.9429434638	5.5453573784	5.6277789887	4.783561927	5.5093541543	5.7885403089	4.7111989957	4.9112488877	4.928365011	0.7833	0.596524674	0	0	0	0.4571	0.8142439479	0	0	0	0.7098	0.6740032722	0	0	0	1
ase-230231	5.7456324004	6.0980112965	6.1714854456	5.9142073145	6.6916368321	6.8409122936	5.1678174602	5.480029353	6.1624659145	0.2188	0.2771136192	0	0	0	0.8390	0.9977827272	0	0	0	0.0061	0.022428553	1	1	1	1
ase-230311	5.1354912805	5.5512049091	5.4940301277	4.6743419845	4.6984768612	4.7248849657	4.7077796243	4.720420611	4.8058812697	0.2737	0.3260962161	0	0	0	0.5630	0.9032245527	0	0	0	0.3418	0.4617338736	0	0	0	-1
ase-230313	5.1989543369	5.4211355138	5.5951574207	4.9023120533	5.2159533835	5.5276668931	4.7932163969	4.9162433219	5.0401968673	0.8182	0.6036325898	0	0	0	0.5924	0.9225348651	0	0	0	0.7642	0.692305364	0	0	0	1
ase-230395	6.6552203847	6.3375047365	7.0378377419	5.7869839595	5.8684676034	6.31129213	5.3973019523	4.8682254514	5.693962407	0.8780	0.6166374252	0	0	0	0.6468	0.9496465268	0	0	0	0.7901	0.700941618	0	0	0	1
ase-230427	5.5834749435	6.1207227013	6.3894177317	5.3207710916	5.9070327227	6.0893706522	4.9407283983	5.0255765085	5.3468710008	0.9485	0.6287453779	0	0	0	0.8055	0.99511537	0	0	0	0.7998	0.7044292402	0	0	0	1
ase-230445	5.2261977422	5.8625292893	5.7364107615	4.8084685684	4.7052033629	4.6849571743	4.7279142593	4.6907454927	4.6887772011	0.4584	0.4631324142	0	0	0	0.6329	0.9447606682	0	0	0	0.5625	0.6081581896	0	0	0	1
ase-230468	5.6143674561	6.0988165218	6.0336632915	5.4441181856	6.1340854699	6.1241235603	5.2647401467	5.7554452129	5.6591670145	0.9629	0.6317704299	0	0	0	0.8737	0.9977827272	0	0	0	0.8957	0.7259277329	0	0	0	1
ase-230509	5.2951158341	5.9046019761	6.0890261146	5.041636343	5.4915981104	5.5628847114	4.9382769185	5.3336176294	5.2900651886	0.3937	0.4197136355	0	0	0	0.6757	0.96251043	0	0	0	0.2510	0.3751201084	0	0	0	1
ase-230611	5.500746156	5.8901927708	6.2164164488	5.7480827074	5.8564803635	7.1291762972	5.1697860249	5.2061154427	6.3759580234	0.0058	0.0167038019	1	1	1	0.0382	0.1501637748	1	0	0	0.0006	0.0040409592	1	1	1	1
ase-230691	5.0752662554	5.693343835	5.6281509157	5.3043094236	6.2213489825	6.1050625917	4.9294803556	5.4497787773	5.3480191341	0.8630	0.6125622935	0	0	0	0.8815	0.9977827272	0	0	0	0.8101	0.7065251523	0	0	0	1
ase-230735	5.2767763667	5.4074769637	5.6646494382	5.1196330154	5.3551701917	5.5851419725	5.2105921212	5.6203147164	5.9543354401	0.9020	0.6215786656	0	0	0	0.9220	0.9985551697	0	0	0	0.5848	0.6195722082	0	0	0	-1
ase-230770	5.0717010635	5.3636891983	5.1528393429	4.805362435	5.1176211354	4.7975191163	4.8095417636	4.8495381552	4.7784129286	0.9096	0.6226014919	0	0	0	0.5276	0.88036391	0	0	0	0.3577	0.4757433289	0	0	0	1
ase-230791	5.096429817	5.2187213583	5.0846464106	4.742458467	4.7282122212	5.2009452553	4.7222125655	4.7532373223	5.1212502128	0.0004	0.0020891411	1	1	1	0.0059	0.0448472707	1	1	1	0.0057	0.0213298177	1	1	1	1
ase-230881	5.5901801821	5.927040567	6.0753707345	5.2678612681	5.9540812796	5.1282255572	5.1292968778	5.8105546178	5.1429340046	0.0001	0.0008718601	1	1	1	0.0030	0.030336438	1	1	1	0.0002	0.0018946656	1	1	1	1
ase-230922	5.677725076	6.0596955919	5.8962716811	6.2194784502	6.4784504777	6.4192784955	6.7155752873	7.1145683278	7.0629645015	0.7041	0.5728986178	0	0	0	0.7925	0.9927257417	0	0	0	0.6849	0.6641596252	0	0	0	-1
ase-230985	5.2529337743	5.5041308876	5.6779809614	4.8318143324	4.8867015253	4.9096772825	4.9096921415	5.1628888851	4.9037222572	0.0240	0.0497283739	1	1	1	0.3430	0.6955550317	0	0	0	0.0092	0.0307853727	1	1	1	-1
ase-231058	5.8703676498	6.2543235971	6.1224297258	5.6681549994	6.8220832423	5.5692810782	4.9519004982	5.1274562128	4.7776621951	0.0339	0.0649117595	1	1	0	0.0037	0.034788692	1	1	1	0.3329	0.4534589955	0	0	0	1
ase-231382	5.3036087984	5.4902465525	6.2035322065	4.8045350828	4.9878245178	5.2240570651	4.8361510721	5.1879639594	4.9541398151	0.0001	0.0011116128	1	1	1	0.0354	0.1420541097	1	0	0	<.0001	0.00040611	1	1	1	1
ase-231425	5.7230241756	6.1505156662	5.7150888093	5.5098813991	5.60085115	5.9370032469	5.0585150674	5.0396743428	5.2141127098	0.0188	0.0413536745	1	1	1	0.0632	0.2139117687	0	0	0	0.0161	0.04819019	1	1	1	1
ase-231437	4.852279243	5.6831134575	5.4054419512	4.7468619981	4.7779988268	5.8515022452	4.7198659992	4.7056646508	5.590052372	<.0001	4.6175871E-9	1	1	1	<.0001	0.0000261007	1	1	1	<.0001	3.4870854E-6	1	1	1	1
ase-231509	5.3079543272	6.5815998103	5.3993953192	6.0136091321	7.8499135253	6.0248850485	6.847735456	8.7094813276	6.9080720839	0.0201	0.0434558759	1	1	1	0.0487	0.1778438854	1	0	0	0.0368	0.0914709931	1	1	0	-1
ase-231530	5.0177733081	5.355976167	5.4815268696	5.9342837222	6.6902942617	6.764934985	6.5512102731	7.3930416513	7.5388132828	0.9561	0.630454504	0	0	0	0.8936	0.9977827272	0	0	0	0.9205	0.7309905529	0	0	0	-1
ase-231578	5.505109905	5.7688238448	6.5461198797	5.0439678274	5.3756821025	5.4504518893	5.1713251689	5.6205921202	5.573162737	0.0413	0.0760798707	1	1	0	0.1915	0.4652958724	0	0	0	0.1078	0.2086279037	0	0	0	-1
ase-231591	5.6667768795	6.2007438812	6.1103480642	5.1529730885	5.8296951982	5.2722326876	5.0227798254	5.5706952802	5.1198899451	0.0489	0.0866840463	1	1	0	0.1229	0.3439255257	0	0	0	0.0769	0.1625736645	1	0	0	1
ase-231693	5.5254438355	5.8915747556	5.575233139	5.3509769915	5.8303848938	5.3848615721	5.5013129942	5.540824413	5.2662614466	0.8443	0.6083907671	0	0	0	0.6143	0.9342482092	0	0	0	0.8657	0.7211089861	0	0	0	1
ase-231763	5.6771148046	6.0131115948	6.1372776221	5.7603886935	6.2127771954	6.14503491	5.0977431584	5.1802787036	5.2817788627	0.6824	0.5657762563	0	0	0	0.5977	0.9252326219	0	0	0	0.8871	0.7250429071	0	0	0	1
ase-231839	6.5509388693	6.5889754992	6.5011575554	6.4707173554	6.791183624	6.2671977394	6.1475277663	6.2184120879	5.7338198913	0.2196	0.277555938	0	0	0	0.3628	0.7200441928	0	0	0	0.2308	0.3543031993	0	0	0	1
ase-231842	5.6656402686	6.119333547	5.9386149817	5.4501072117	5.3727662675	6.033666925	5.200636217	5.2315229294	5.6617929909	0.0558	0.0960398402	1	1	0	0.1055	0.3099126078	0	0	0	0.1300	0.2387353657	0	0	0	1
ase-231913	5.7787739469	5.9962180268	6.017201424	4.839571577	4.7509216629	4.7653581067	5.3925040311	5.2476570557	5.9070704417	0.1309	0.1860066349	1	0	0	0.9754	0.9994231332	0	0	0	0.0134	0.0413372577	1	1	1	-1
ase-232047	6.3171356723	6.4249213464	6.0003555932	4.8127515554	5.0376362481	4.7124178065	4.8631687156	5.1048909018	4.9585416841	0.7305	0.5811999448	0	0	0	0.9012	0.9985551697	0	0	0	0.7263	0.679529187	0	0	0	-1
ase-232117	6.0286815856	6.038723552	6.0955322091	5.1478186718	4.9843677303	5.2492254021	5.4472587447	5.3927635918	5.9243631685	0.1082	0.1611350751	1	0	0	0.4556	0.8134044526	0	0	0	0.0408	0.0991681746	1	1	0	-1
ase-232181	5.30621587	5.3344273608	5.3343179199	4.9875338899	4.9883870429	5.0918944788	5.0491225235	5.1409623379	5.1524523698	0.7088	0.5749136027	0	0	0	0.6342	0.9450398322	0	0	0	0.9306	0.7330852392	0	0	0	-1
ase-232203	5.9444055892	6.4675014386	6.1783621297	5.4403029548	5.9810685597	5.4822144912	5.8677535981	6.4128760177	6.2126983842	0.7862	0.5967892671	0	0	0	0.4994	0.8561982861	0	0	0	0.6341	0.6420668008	0	0	0	-1
ase-232212	5.8882747053	6.3186773013	6.2998760115	5.6980847349	6.1876450532	6.1314572773	5.1023442407	5.3012097275	5.3567707028	0.9420	0.6284669582	0	0	0	0.9142	0.9985551697	0	0	0	0.7580	0.6908795406	0	0	0	1
ase-232261	4.9173680551	5.1536830858	5.6340953896	4.7539817418	4.9068041385	5.1964873124	4.7725972121	5.0291060744	5.2600124094	0.0455	0.0821082206	1	1	0	0.2056	0.4899269143	0	0	0	0.0250	0.067577617	1	1	0	-1
ase-232323	5.1869951029	5.3579471551	5.3170618924	5.2670945179	5.8082234674	5.8790913967	4.8994198003	5.0216219646	5.0787658656	0.6683	0.5599805938	0	0	0	0.7286	0.9832091939	0	0	0	0.5326	0.5912422257	0	0	0	1
ase-232374	5.8232099845	5.9939015429	6.9391700933	5.5719184278	5.4648821645	6.5284761505	5.0661842693	4.998291758	5.7032278427	0.8335	0.6070501095	0	0	0	0.7683	0.9889560188	0	0	0	0.3164	0.438034155	0	0	0	1
ase-232414	5.7884295692	6.4441669385	6.2389433163	5.0261729077	5.751936068	5.1548818775	5.3314346788	6.4083653402	5.4813590984	0.0143	0.0335311343	1	1	1	0.1779	0.4421320514	0	0	0	0.0087	0.0296739771	1	1	1	-1
ase-232467	5.547229759	6.2178360441	5.9171119055	4.8515445773	5.1047385247	4.9970474408	5.5838872638	6.4145639857	6.3473700933	0.2836	0.3345215582	0	0	0	0.3127	0.6567212332	0	0	0	0.1773	0.297312428	0	0	0	-1
ase-232471	5.2052327621	5.591671623	5.7208129699	4.922302168	5.2020683386	5.3023672537	4.9065397516	5.2141860078	5.3609265552	0.9761	0.6327502977	0	0	0	0.9087	0.9985551697	0	0	0	0.9322	0.7332896598	0	0	0	-1
ase-232548	5.4666294073	6.1263233713	6.2618403669	5.0232486231	5.8607988248	5.0795963528	5.5399188862	6.8676924136	5.7710124463	<.0001	0.0003391777	1	1	1	0.0015	0.0203931269	1	1	1	<.0001	0.0008996698	1	1	1	-1
ase-23258	5.2885845475	5.75311822	5.9495115053	5.308090133	5.5221110733	5.8818776455	4.7546314569	4.7827498404	5.0220425824	0.6526	0.5549212111	0	0	0	0.6138	0.9342482092	0	0	0	0.7941	0.7029624144	0	0	0	1
ase-232665	5.4242170377	5.6310304858	5.5435534694	5.3927313886	5.9182265469	5.7809058369	5.3864903813	5.9294209572	5.7598400408	0.7719	0.5929056605	0	0	0	0.8782	0.9977827272	0	0	0	0.6849	0.6641596252	0	0	0	1
ase-232764	5.2251385477	5.5089409364	8.3391066092	4.8868104007	4.7799715036	5.0814185067	4.9199802051	4.9251068146	5.5172855778	<.0001	5.823126E-12	1	1	1	<.0001	1.7505173E-6	1	1	1	<.0001	8.0894641E-8	1	1	1	-1
ase-232852	4.9722046437	5.2616264172	5.506500761	4.9328886477	5.3307288964	5.414987272	4.9487435216	5.3929766169	5.5881220285	0.5380	0.5073086893	0	0	0	0.4855	0.8416106202	0	0	0	0.7761	0.6967342441	0	0	0	-1
ase-232999	5.1757533785	5.6267084185	5.6847859616	4.7482316692	4.759610264	4.848752874	4.8117632851	4.8277628824	4.8985559874	0.8649	0.6129297956	0	0	0	0.8664	0.9977827272	0	0	0	0.9438	0.7356255907	0	0	0	-1
ase-233072	5.832393042	6.1994106177	5.7879137072	4.9847180507	5.0084492002	5.1952325919	5.3388698	5.3388134804	5.8096195292	0.0007	0.0035026776	1	1	1	0.0346	0.1399467884	1	0	0	0.0010	0.0055913592	1	1	1	-1
ase-233164	5.8002683388	6.299425381	6.2654365933	5.7201673074	6.1550048591	6.2366739188	5.3874949544	5.7335379524	5.7250956282	0.7885	0.5967892671	0	0	0	0.7601	0.9882175398	0	0	0	0.9007	0.7271309602	0	0	0	1
ase-233175	5.3611069868	5.8530178369	5.6637271746	4.7433985595	4.7609153049	4.8064633636	4.8248626765	4.9529940535	4.9388782136	0.1300	0.1850190751	1	0	0	0.2244	0.5225361469	0	0	0	0.3605	0.4776343096	0	0	0	-1
ase-233177	5.7359227466	6.0045609328	6.092555704	5.5827533499	5.1968290988	6.3302378849	5.8012021587	5.3694306205	6.6982093968	<.0001	0.0003060204	1	1	1	0.0033	0.0321495933	1	1	1	<.0001	0.0004005197	1	1	1	-1
ase-233240	5.7510541802	5.8401548038	6.8532304343	4.9096788938	4.8822885251	5.5935193859	5.0853155366	5.026759629	5.7561966795	0.0883	0.1376941804	1	0	0	0.2080	0.4942100858	0	0	0	0.1938	0.3143208205	0	0	0	-1
ase-233253	5.2206311944	5.9476124008	5.8345699881	4.7659436156	4.735909623	4.8600232352	4.8383751538	4.8167869315	5.2071225074	0.0059	0.0168464073	1	1	1	0.1393	0.3751227967	0	0	0	0.0044	0.0175042923	1	1	1	-1
ase-233342	6.0158331715	6.1263139106	6.6093159911	5.3259160121	5.9666216715	5.5101612895	5.1598034166	5.6711622735	5.2904161925	0.0017	0.0066042942	1	1	1	0.0171	0.0872714538	1	1	0	0.0085	0.0290120808	1	1	1	1
ase-23345	5.2563019796	5.5165645088	5.4103019909	4.6696534882	4.8950403734	4.8293954607	4.6688155189	4.7341827541	4.6779428654	0.9015	0.6215786656	0	0	0	0.9396	0.9988666007	0	0	0	0.9253	0.731716278	0	0	0	1
ase-233480	5.7212470422	5.9424319439	6.208680131	5.9842246161	6.480447673	6.5429662808	5.6112711255	6.0938887556	6.1841764718	0.4256	0.4416240311	0	0	0	0.5484	0.8949780295	0	0	0	0.4403	0.5347727824	0	0	0	1
ase-233499	5.2702543291	5.4624727275	5.2644159242	4.8443378558	4.9974321242	4.823401055	4.8257675879	4.7679994853	4.7730988203	0.4739	0.4728237732	0	0	0	0.9101	0.9985551697	0	0	0	0.3008	0.4232401343	0	0	0	1
ase-233520	5.0358523729	5.8410438204	6.0240546825	4.6875622237	4.7918061646	4.7893160667	4.7391673257	5.0360807705	5.0110131539	0.1264	0.1812201854	1	0	0	0.2713	0.5955118816	0	0	0	0.2220	0.345422318	0	0	0	-1
ase-233603	5.0510056016	5.241462607	5.6208695586	5.8079197851	6.6029823421	6.9430153679	5.9990490668	6.7704752375	7.2378480813	0.8934	0.620062905	0	0	0	0.8772	0.9977827272	0	0	0	0.3480	0.4673203654	0	0	0	-1
ase-233757	5.2729110356	5.5824001941	5.6865252493	4.9527702539	5.3654856642	5.3509643565	5.0734427451	5.013753563	4.9306102671	0.5748	0.5233119193	0	0	0	0.6823	0.965955505	0	0	0	0.5498	0.6008532241	0	0	0	1
ase-23383	5.3759767027	6.0422090665	5.6347996713	5.0478162195	5.8491654407	5.0711737333	4.8550184125	5.2629859446	4.8278898416	0.2818	0.3333541592	0	0	0	0.1186	0.3351306095	0	0	0	0.8840	0.7250429071	0	0	0	1
ase-233847	4.8778545597	5.8231145414	5.2263371203	4.7442373621	5.0892958046	4.7505294991	4.7425831775	4.9372770145	4.7162819254	0.3233	0.3664595829	0	0	0	0.5807	0.9139504218	0	0	0	0.4193	0.5211225468	0	0	0	1
ase-233868	5.5998793903	5.5436781864	6.0163978354	5.3233459444	5.5409091609	5.7937963611	5.8324134119	6.3084311029	6.6721673891	0.4797	0.4769501712	0	0	0	0.4922	0.8485767303	0	0	0	0.6007	0.6267026245	0	0	0	-1
ase-233937	5.054249606	5.4709202948	5.7432650864	4.8657462405	5.269474739	5.4511558274	5.1970554923	5.8110063027	6.0219939263	0.6892	0.5675753463	0	0	0	0.6978	0.9730027227	0	0	0	0.7869	0.6995438385	0	0	0	-1
ase-234081	5.5752456649	5.5547136105	5.3925717169	4.9284500957	5.2503365186	4.9871891029	4.830610849	4.8300607789	4.8355118294	0.9087	0.6226014919	0	0	0	0.8076	0.995945451	0	0	0	0.6718	0.657222602	0	0	0	1
ase-234089	5.3134270613	6.0109443884	7.3335011527	5.3815163682	6.0499083545	6.5673590613	5.0783239621	5.6302706979	6.1745875218	0.0058	0.016634374	1	1	1	0.0472	0.1743414603	1	0	0	0.0183	0.0532292995	1	1	0	1
ase-234140	5.1484756604	6.1862290294	5.5495027969	4.9604848934	5.2745588303	5.0298682049	4.7995183408	4.9386661261	4.8565700025	0.1461	0.2025785705	0	0	0	0.4040	0.7634808905	0	0	0	0.2223	0.3456631642	0	0	0	1
ase-234165	5.1753717106	6.204342958	5.5405876382	5.0915844286	6.6529832781	5.1456210608	4.7252462831	5.2659369741	4.6912400022	0.1839	0.2434648187	0	0	0	0.0082	0.054891886	1	1	0	0.6478	0.6474967546	0	0	0	1
ase-234358	5.3313472256	5.8669012218	5.6796690111	5.5021897912	6.6902801308	5.5166500331	5.0099980701	5.8502802015	5.0114339999	0.0025	0.0088004963	1	1	1	0.0101	0.061793238	1	1	0	0.0012	0.006563926	1	1	1	1
ase-234388	5.2506241663	5.7110598784	5.4342323709	4.8347271509	4.9349711673	4.8766528106	5.010219097	5.4991270254	5.2028710462	0.4896	0.4824323853	0	0	0	0.2113	0.5003089414	0	0	0	0.9011	0.7271309602	0	0	0	-1
ase-234525	5.0378238221	5.775878814	5.8019024325	4.8589563736	5.0413842631	5.7600387069	4.7156689067	4.7745192864	5.0446009355	0.0228	0.0478915638	1	1	1	0.0085	0.0562401268	1	1	0	0.2022	0.324033351	0	0	0	1
ase-234684	5.8027114555	6.604423404	5.8353632849	4.9693378354	5.2428787277	4.8311992301	5.0354921293	5.6025382081	4.9580652793	0.1799	0.239138833	0	0	0	0.1308	0.3599093948	0	0	0	0.5129	0.5815611458	0	0	0	-1
ase-234781	5.3493259116	5.8751342554	5.3392348115	5.2578075334	6.0130286509	5.3822683545	4.7801556879	5.1706346153	4.8953227746	0.7107	0.5759757687	0	0	0	0.7580	0.9879686317	0	0	0	0.1948	0.3153636074	0	0	0	1
ase-234862	5.2789713317	6.039772625	6.0489106311	5.0415993036	5.83704294	5.7457757296	4.9456891992	5.6398445815	5.5658246836	0.6356	0.549004436	0	0	0	0.7114	0.9787202202	0	0	0	0.6761	0.6591674855	0	0	0	1
ase-234912	5.4684877606	6.0776543749	5.919291843	4.9594824427	5.5791324025	4.9178896722	5.2427011606	6.2967259824	5.3048582076	0.0003	0.0018445271	1	1	1	0.0176	0.0890689933	1	1	0	0.0002	0.0017722506	1	1	1	-1
ase-234927	5.4213398743	6.594782851	5.8771490643	5.0268130906	5.7994144617	5.254908763	5.1499073409	6.2573850137	5.4643048235	0.8021	0.6002979731	0	0	0	0.5113	0.8667442488	0	0	0	0.6411	0.6441809683	0	0	0	-1
ase-235029	5.4476530212	6.0694957948	6.2606100164	5.4223548803	5.9344767679	6.0977009318	5.1571513257	5.5963359304	5.8013640537	0.9773	0.6329113315	0	0	0	0.9337	0.9985551697	0	0	0	0.9547	0.73849802	0	0	0	1
ase-235041	5.0415628627	5.7584986403	5.6009705227	4.773342354	5.0373327846	5.1689693423	4.9743329006	5.6450823118	5.8833492909	0.0774	0.1248128101	1	0	0	0.1952	0.4712181426	0	0	0	0.0488	0.1134773775	1	0	0	-1
ase-235042	5.7128039284	5.8651467433	6.1061404715	6.0138700194	6.8348492942	5.7750058448	6.2443939208	7.1309249398	6.0352641867	<.0001	0.000405891	1	1	1	0.0021	0.0245357358	1	1	1	<.0001	0.000318809	1	1	1	-1
ase-235066	6.0969384941	6.4843230709	6.5669021468	4.9570153885	5.0710814133	5.1727749766	5.2806877599	5.6059120496	5.667397905	0.9951	0.6345131786	0	0	0	0.9290	0.9985551697	0	0	0	0.9118	0.7296503665	0	0	0	-1
ase-235160	4.8992202655	5.6597320159	5.4428772441	4.94616046	6.3704164555	5.9098157404	5.3608259287	7.4594230585	6.9362253751	0.3065	0.3539617068	0	0	0	0.3968	0.7574326789	0	0	0	0.1998	0.3212762691	0	0	0	-1
ase-235192	5.5382180881	5.8366539611	5.7513602844	5.0085476927	5.047815754	5.8381862945	4.8843050141	4.97807769	5.0197938051	0.1123	0.1656777808	1	0	0	0.0336	0.137210146	1	0	0	0.7078	0.6733349352	0	0	0	1
ase-235216	5.3720154008	5.7833077762	5.9248623711	5.1703623768	5.5052894021	5.7758902945	4.9437279103	5.2708467795	5.4851534435	0.6028	0.5346203324	0	0	0	0.6429	0.9482766363	0	0	0	0.6983	0.6688518805	0	0	0	1
ase-235267	5.8531967353	5.8930533347	5.7133010288	4.8978975987	5.2699401651	5.0986895728	4.7495823971	4.9006987207	4.8493501663	0.9133	0.6233436807	0	0	0	0.9926	0.9996141268	0	0	0	0.8880	0.7250429071	0	0	0	1
ase-235286	5.1848866607	5.5549581628	5.7061555063	5.509552774	6.3175361908	6.5304827787	4.7025247508	4.6872366091	4.8100838846	0.9605	0.6313816679	0	0	0	0.8771	0.9977827272	0	0	0	0.8684	0.7220849189	0	0	0	1
ase-235386	5.493905126	5.7795903403	5.7805230772	6.2389957836	7.4477230242	6.2626653301	5.9373768023	7.1450466289	5.984910849	0.0001	0.0008529372	1	1	1	0.0054	0.0427032906	1	1	1	<.0001	0.0000424662	1	1	1	1
ase-235390	6.0521338328	6.6093271658	6.6860627986	4.9869419719	5.2387791061	5.5321241225	5.0173508885	5.1632080348	5.3102903833	0.4622	0.465260101	0	0	0	0.4330	0.7948221525	0	0	0	0.7560	0.6903558613	0	0	0	1
ase-235408	5.8400357349	6.2197397824	6.2248197798	4.8942680674	5.1044537935	5.042618978	4.7915997618	4.8586772268	4.9152931311	0.9683	0.6327472455	0	0	0	0.8102	0.9966051963	0	0	0	0.8467	0.71525678	0	0	0	1
ase-235518	5.3986763663	5.4779235638	5.9792995182	5.4788852311	6.71282724	5.7591110095	4.9454594577	5.4932074504	5.2835978099	0.0034	0.0112378336	1	1	1	0.0043	0.0372024162	1	1	1	0.0199	0.0567482239	1	1	0	1
ase-235546	4.9930187101	6.5203416965	5.6159619589	4.8215624356	5.5657427295	4.8589745597	4.8044337684	5.633158415	4.8702715705	0.6368	0.5491140741	0	0	0	0.7068	0.97694179	0	0	0	0.7799	0.6971866522	0	0	0	-1
ase-235553	5.397486834	5.9332019303	5.9365055105	5.8656363193	6.9216321775	5.7881055667	5.640687771	6.698912955	5.5238529222	0.0003	0.0020524015	1	1	1	0.0129	0.0722459243	1	1	0	<.0001	0.0003050605	1	1	1	1
ase-235568	5.428497733	7.3617693772	5.3184489477	4.9875343968	6.820271098	5.1383598478	5.2914254953	6.9122192078	5.5908718793	0.0186	0.0411155636	1	1	1	0.2180	0.5124359402	0	0	0	0.0103	0.0338670081	1	1	1	-1
ase-235573	5.594558334	5.882489094	5.8259396682	5.1806229764	5.309296783	5.0220426177	5.1871824463	4.8997808032	4.9267926993	0.8277	0.6061567489	0	0	0	0.5418	0.8892197981	0	0	0	0.8385	0.7144229992	0	0	0	1
ase-235574	5.3108395091	5.6788838493	5.8443547036	5.8453866505	6.6046804968	6.8015334928	5.3307484813	6.0125569798	6.1356979194	0.9820	0.6331749886	0	0	0	0.9265	0.9985551697	0	0	0	0.8292	0.7120869528	0	0	0	1
ase-235632	5.9457079443	6.0844944794	5.870790341	5.1068573296	5.3779472181	5.1844847845	5.6373942356	6.1127904562	5.5820718813	0.5409	0.508869691	0	0	0	0.9514	0.9994231332	0	0	0	0.2937	0.4165781666	0	0	0	-1
ase-235661	5.0414965793	5.5586790281	5.4721404118	5.2292267639	6.2502091272	5.045791678	6.0296139753	7.376716334	5.7121816307	<.0001	3.2054927E-6	1	1	1	<.0001	0.002941083	1	1	1	<.0001	5.9288712E-6	1	1	1	-1
ase-235676	5.7462648325	6.6607820804	6.4524924827	5.4520825551	6.4739098327	5.9124585958	5.6433666281	6.8052258913	6.3413562259	0.3621	0.398265969	0	0	0	0.3763	0.7363653732	0	0	0	0.5049	0.5768636976	0	0	0	-1
ase-235857	5.2999490625	6.035247925	5.7588332337	5.290683549	6.2398864157	5.4009183949	5.5771738579	6.7759739686	5.6764436798	0.0099	0.025719685	1	1	1	0.0837	0.2634987497	0	0	0	0.0041	0.0166384264	1	1	1	-1
ase-235861	5.1021977137	5.4934460474	5.9630752987	4.8382964914	5.5160307944	5.0052616587	4.7697927981	4.976402717	4.7988604353	<.0001	0.0004656206	1	1	1	0.0002	0.0060240596	1	1	1	0.0011	0.0060931657	1	1	1	1
ase-235963	5.3741956585	5.6995240255	5.5284031891	4.7706833297	4.8430618643	4.7824613162	4.7929221287	4.8073532032	4.8416649932	0.1193	0.1740059069	1	0	0	0.4414	0.8037017635	0	0	0	0.0772	0.1628499598	1	0	0	-1
ase-235965	6.0077895083	6.1912730819	6.1551918759	5.6788891963	5.830893646	6.3700476626	5.5019874389	5.3763424482	6.0524112712	0.0225	0.0474038546	1	1	1	0.1379	0.3731585366	0	0	0	0.0113	0.0365323958	1	1	1	1
ase-235979	5.3010357418	5.5652282967	5.9070167708	4.8691629198	5.137328263	5.4005340322	4.7264924645	4.7910754028	4.9713763316	0.4584	0.4631324142	0	0	0	0.7181	0.9815675557	0	0	0	0.3500	0.4688763233	0	0	0	1
ase-236270	5.486631274	5.9390301727	5.8906728152	6.4758786349	7.5800624523	7.289935814	4.8486000528	5.0412606164	4.8463281409	0.5799	0.5257679826	0	0	0	0.5682	0.9061797203	0	0	0	0.4056	0.5110849463	0	0	0	1
ase-236309	6.5133123253	6.4898618856	6.9630816794	6.0641795811	6.0448307868	6.3387306029	5.972489476	5.72892074	6.127786896	0.6815	0.5655242628	0	0	0	0.6526	0.9513923996	0	0	0	0.8142	0.7075154116	0	0	0	1
ase-236333	5.0965756423	5.4219342262	5.731053755	5.1924152126	5.8127314222	6.0231224265	4.8036267273	4.9796348617	5.1289350974	0.5602	0.517623912	0	0	0	0.7253	0.9832091939	0	0	0	0.2822	0.4049529717	0	0	0	1
ase-236404	5.1670157526	5.528113852	5.7127156584	5.0679564423	5.7216517027	6.0534873702	4.800898038	5.0182110574	5.3101963137	0.5750	0.5233810147	0	0	0	0.6122	0.9329871392	0	0	0	0.5620	0.6078488056	0	0	0	1
ase-236425	5.7329017333	5.1939529056	5.8571437284	5.4101291181	5.1714073195	5.7026410457	5.2623046209	5.1004821482	5.552516032	0.5372	0.5068466657	0	0	0	0.7368	0.9842642764	0	0	0	0.4552	0.5454552772	0	0	0	1
ase-236558	4.9058267408	5.2052299137	5.7669415688	4.7694290274	4.9339273355	5.4417315782	4.9410981613	5.2838595828	6.1204829	0.5194	0.4979609994	0	0	0	0.7655	0.9889560188	0	0	0	0.1552	0.2709679659	0	0	0	-1
ase-236743	6.0542634768	6.8287728565	6.2068880438	5.410562863	5.8511650384	5.8749860938	5.4001950037	5.9294962772	5.1175596144	0.6217	0.5430377135	0	0	0	0.2616	0.5805492121	0	0	0	0.6654	0.654631205	0	0	0	1
ase-236937	5.7240352603	5.8426123825	6.0134631245	5.7583922692	6.6515691246	5.6530076877	5.2499442582	5.8343045743	5.1340479005	0.0012	0.0050790437	1	1	1	0.0078	0.0530767192	1	1	0	0.0043	0.0170039836	1	1	1	1
ase-23703	6.0704088182	6.3194239388	6.1925254108	6.0875321924	5.9435366617	7.0441856429	5.3616048035	5.1943134974	6.0606290136	0.0003	0.001814696	1	1	1	0.0042	0.0372024162	1	1	1	0.0008	0.0048391688	1	1	1	1
ase-237172	5.4829011056	6.5933486704	6.7000031896	5.2250890886	5.9163936529	5.4714888098	5.016037466	5.6679726617	5.2045083511	0.1859	0.2452625599	0	0	0	0.3697	0.7277129417	0	0	0	0.3216	0.4430542332	0	0	0	1
ase-237315	5.0863000234	5.2531015161	5.7057201278	5.454127538	6.0661316731	6.8076940498	5.016959342	5.3160870463	5.9409990778	0.2991	0.3467451035	0	0	0	0.3192	0.6631992416	0	0	0	0.2391	0.3629348544	0	0	0	1
ase-23735	5.8850002888	6.3678953677	6.1440349097	5.6320163499	6.229562133	5.9930257263	5.7228494257	6.1557059544	5.9621097127	0.9755	0.6327502977	0	0	0	0.9743	0.9994231332	0	0	0	0.8999	0.7270874414	0	0	0	1
ase-237437	6.1357667651	6.6281513545	6.4760408078	5.3665345449	5.3794491595	5.792135259	5.8703946301	5.9275902999	6.6564246391	0.0056	0.0163153365	1	1	1	0.1070	0.3132659572	0	0	0	0.0008	0.0050987814	1	1	1	-1
ase-237657	6.3511522647	6.4028703204	6.2861950443	5.9338825716	6.5373021219	6.3899145296	5.651988302	6.2379945867	6.1719985234	0.9760	0.6327502977	0	0	0	0.9492	0.9994231332	0	0	0	0.8964	0.7260119539	0	0	0	1
ase-237766	5.3510191362	5.7229349165	5.4164958438	4.7524068851	4.6957711359	4.8560988035	4.8737496395	4.7662353195	5.0436879786	0.0003	0.001686246	1	1	1	0.0168	0.0863678511	1	1	0	0.0033	0.0140903065	1	1	1	-1
ase-237803	5.9304829168	6.3635532732	6.0058180545	5.4745242975	6.1384411816	5.2794965204	5.2807877013	5.8405102418	5.1007128068	0.0859	0.134908915	1	0	0	0.1665	0.4223471595	0	0	0	0.1214	0.2274372939	0	0	0	1
ase-237954	5.0189702778	5.4226055484	5.6634716204	4.7243981937	4.7965520668	4.9254847676	4.7015381451	4.8229763791	4.9597660048	0.3287	0.3713345934	0	0	0	0.4619	0.8188328814	0	0	0	0.4661	0.5531890474	0	0	0	-1
ase-237975	5.2067203431	5.664569538	5.6756421698	5.1621696184	5.6355452731	5.7022711944	5.0115792677	5.4862808266	5.3601908761	0.8455	0.6088929357	0	0	0	0.8512	0.9977827272	0	0	0	0.4081	0.5126446774	0	0	0	1
ase-238051	5.1821704974	6.1040242187	5.8638618014	5.2447117914	6.1988472484	5.994236011	4.8861628706	5.3111652499	5.1563833001	0.8182	0.6036325898	0	0	0	0.9168	0.9985551697	0	0	0	0.6567	0.6513455699	0	0	0	1
ase-238099	5.7638853875	6.0831074742	6.1529350911	5.6450309375	6.420986169	5.5901969135	4.8691678635	5.1442563661	4.8610963367	0.0261	0.0531677422	1	1	0	0.0210	0.0997485643	1	1	0	0.1212	0.2273118582	0	0	0	1
ase-238142	4.9934072933	5.4601922772	5.6156177073	4.6817919752	4.8381915386	4.6885189868	4.7493481591	5.1012421762	4.7380001877	0.0029	0.0099699081	1	1	1	0.0790	0.2517511505	0	0	0	0.0068	0.0245744238	1	1	1	-1
ase-238143	5.506787883	5.7043581719	5.9830683383	5.1951616785	5.2299606908	5.9758510423	5.4609406117	5.5091706243	6.5652536464	0.0039	0.0123464744	1	1	1	0.0850	0.266206065	0	0	0	0.0020	0.0098420609	1	1	1	-1
ase-238152	5.416922713	5.6962206783	6.3518878742	5.3343223303	6.12719821	5.6025847512	4.7641682957	4.9281767843	5.3072704952	0.0120	0.0294828048	1	1	1	0.0018	0.0223085075	1	1	1	0.1710	0.2906108471	0	0	0	1
ase-238218	4.8992306429	5.4060249251	5.0566226053	4.8107772347	5.1938544816	5.2408441962	4.7765821995	4.9822104226	4.9577094933	0.0225	0.0474501142	1	1	1	0.0535	0.1901018999	1	0	0	0.0152	0.046117884	1	1	1	1
ase-238519	5.4659059604	5.8149831967	6.0534218093	5.3088145158	5.8028371458	5.9929390314	4.9735498833	5.1889606769	5.3046741579	0.7409	0.5843602499	0	0	0	0.8929	0.9977827272	0	0	0	0.6247	0.6372860315	0	0	0	1
ase-238523	5.9438011575	5.9069530771	5.7912330201	5.1838293539	5.5031248183	5.3902623588	5.3879737084	5.5174833875	5.40679805	0.9936	0.6345131786	0	0	0	0.9967	0.9996141268	0	0	0	0.9942	0.7472876905	0	0	0	-1
ase-238565	5.6326636945	5.7340988381	6.020496455	5.5121575184	6.3684810024	6.042115272	5.3328472438	5.9405649715	5.7227814129	0.0109	0.0275833014	1	1	1	0.0416	0.1598614132	1	0	0	0.0050	0.0192333756	1	1	1	1
ase-238588	5.6512912645	5.9510594516	6.0210662014	5.9317346275	6.9528342954	6.9917221149	5.7948922824	6.7318149792	6.7716441822	0.9070	0.6226014919	0	0	0	0.9327	0.9985551697	0	0	0	0.8805	0.7246775514	0	0	0	1
ase-238637	5.0156050046	5.735855664	5.4124588297	4.7877678078	4.7292705911	5.5146642	4.6916825677	4.7032988005	4.7739215457	0.0006	0.0031248151	1	1	1	<.0001	0.0029596962	1	1	1	0.0228	0.0628861874	1	1	0	1
ase-238663	4.7761757786	5.5036304758	5.0151354465	4.6806126477	4.9289693236	4.648092335	4.6873667685	5.4494593349	4.7386938869	0.9565	0.630454504	0	0	0	0.1125	0.3246211867	0	0	0	0.0696	0.1500392638	1	0	0	-1
ase-238687	5.6450933948	5.9708132941	6.2641008933	5.8898935248	6.7829158277	6.1081704153	5.2986567606	5.6818182268	5.535908505	0.0170	0.0384707262	1	1	1	0.0171	0.0872615576	1	1	0	0.0343	0.0867494909	1	1	0	1
ase-238699	6.0044914354	5.8503111228	5.7131435695	7.213680475	7.8821607751	7.6267564614	6.8168337647	7.4927715852	7.158467232	0.7335	0.5819763007	0	0	0	0.8596	0.9977827272	0	0	0	0.7263	0.679529187	0	0	0	1
ase-238704	5.1842867998	5.8311817549	6.0634165363	4.7549745057	4.7505626879	4.9445658311	4.7936890077	4.7824757677	5.3764137527	0.2879	0.3378056456	0	0	0	0.8357	0.9977827272	0	0	0	0.0577	0.1289718307	1	0	0	-1
ase-238870	6.2582708906	6.1892469018	6.4116493891	5.017122902	5.0374642191	4.9254640931	5.5495669566	6.205863673	5.5150028883	0.0230	0.0482032268	1	1	1	0.2866	0.6196345957	0	0	0	0.0074	0.0260827948	1	1	1	-1
ase-238916	5.487552888	6.0012102427	6.0657756063	5.4545387113	6.2056555591	6.2133310971	5.4142328473	6.1922248562	6.132690338	0.7208	0.5790646754	0	0	0	0.8743	0.9977827272	0	0	0	0.6012	0.6267026245	0	0	0	1
ase-239004	6.1847482351	6.032037316	6.2673002314	5.6661798388	5.663789921	5.9179740906	5.3810182255	5.2420175211	5.5546107681	0.8587	0.6111538078	0	0	0	0.9614	0.9994231332	0	0	0	0.7564	0.6904568775	0	0	0	1
ase-239050	5.9840437332	5.8808387318	6.1383621387	4.8748747362	4.7887546366	5.0163341732	4.8758943946	4.7595760062	5.2346614892	0.8309	0.6069821854	0	0	0	0.9627	0.9994231332	0	0	0	0.7274	0.6796848844	0	0	0	-1
ase-239132	5.9180769468	6.204226589	6.1925341714	5.301475661	5.5006383057	5.3950041286	5.5345386418	5.835259391	5.9763643102	0.9170	0.6233436807	0	0	0	0.8071	0.9958416278	0	0	0	0.5966	0.6249598389	0	0	0	-1
ase-239144	5.2324819427	5.7438726501	5.7761338463	4.7650435445	4.8309757119	4.8352306466	4.708379772	4.7515952224	4.8217058812	0.9734	0.6327502977	0	0	0	0.8958	0.9977827272	0	0	0	0.8520	0.7170932345	0	0	0	1
ase-239187	5.9344130844	6.4529532893	6.4631667882	5.3891679027	5.4043956163	6.1925342307	5.0815626641	5.2201341029	5.6793856219	0.0147	0.0343308461	1	1	1	0.0278	0.1220367837	1	0	0	0.0852	0.1755751743	1	0	0	1
ase-239225	6.2314066451	6.3955284047	6.762348809	8.2374982295	8.1480832608	8.9079371827	7.7179365948	7.5805571433	8.4331307818	0.0864	0.1353981327	1	0	0	0.2743	0.600694026	0	0	0	0.0376	0.0931836106	1	1	0	1
ase-239250	5.6100312394	6.1989676064	5.6094663014	6.1691024741	7.1720160094	6.7634360423	5.311328598	6.0983016422	5.7673549027	0.5390	0.5077464819	0	0	0	0.7260	0.9832091939	0	0	0	0.1232	0.2298437467	0	0	0	1
ase-239305	5.3265885917	5.7195162454	5.7231671866	4.8239394421	4.9534079404	4.9489645435	4.8603979254	5.0183980416	5.1098086744	0.8153	0.6036325898	0	0	0	0.9731	0.9994231332	0	0	0	0.7100	0.6740032722	0	0	0	-1
ase-239381	5.5450434478	6.0703735132	6.451020555	4.7046084624	4.6843912038	4.8119825498	4.724389604	4.7461741812	4.8223865491	0.0572	0.0979558596	1	1	0	0.2200	0.5161226828	0	0	0	0.1479	0.2611610534	0	0	0	-1
ase-239437	5.729688735	6.0561286308	6.46736377	5.0084378283	5.2331915018	5.4536084452	4.8420518159	4.7822386325	4.9404709125	0.2535	0.308217651	0	0	0	0.4553	0.8134044526	0	0	0	0.2301	0.3534996357	0	0	0	1
ase-239725	6.0898709495	6.331124391	6.3282081342	5.2668317853	5.4382296261	5.2023154021	5.4185201812	5.5844089971	5.596938544	0.6759	0.5631901389	0	0	0	0.4782	0.8336764336	0	0	0	0.9554	0.7386330359	0	0	0	-1
ase-239743	5.747098225	5.9473827828	6.0517941467	6.5333549332	7.31822185	6.3624855265	6.3452670735	7.1705911947	6.1717062108	0.0004	0.0024383578	1	1	1	0.0122	0.0695102214	1	1	0	<.0001	0.0009863912	1	1	1	1
ase-23977	4.8724807023	5.0609703401	5.6400662611	4.7661684768	5.0572384914	5.3499366206	4.6942691534	4.9662577135	5.0809442975	0.0038	0.0120969577	1	1	1	0.0902	0.2773876157	0	0	0	0.0017	0.0087632299	1	1	1	1
ase-239923	5.8329325785	5.4026670342	5.6823472636	4.7157386528	4.6595993861	4.750467371	4.7975338946	4.7983653556	4.9302119763	0.6349	0.5489730249	0	0	0	0.7147	0.9798686932	0	0	0	0.7755	0.6967342441	0	0	0	-1
ase-239990	5.5460242771	5.4492713811	5.3152747839	5.0527114475	5.3202204414	5.0231536798	5.3751571925	5.8368069436	5.4716359431	0.1819	0.2410830215	0	0	0	0.4018	0.7613751682	0	0	0	0.1828	0.3022640842	0	0	0	-1
ase-240015	5.3484682425	6.0889559872	5.9882563957	4.9609421104	6.180650335	5.8740150619	4.8427219168	5.6817803437	5.5063181443	0.5149	0.4959658624	0	0	0	0.4725	0.8296302158	0	0	0	0.7380	0.6842280139	0	0	0	1
ase-240056	5.1777152304	6.5534722507	5.5635005604	4.8619716244	5.5431725281	5.1665545539	4.8366688509	5.5516312272	5.2896187648	<.0001	0.0007135154	1	1	1	0.0076	0.0523584892	1	1	0	0.0003	0.0021303585	1	1	1	-1
ase-240070	5.7926617759	6.204975594	5.9388612369	4.8913326419	4.8954447452	4.8213313039	4.9931762126	5.2378560177	5.091648445	0.2869	0.3372114688	0	0	0	0.3281	0.6749995198	0	0	0	0.4968	0.5717697765	0	0	0	-1
ase-2401	7.5666326785	7.1965189155	7.6764741101	7.2647667644	7.0404711189	7.2620326333	7.1925837163	6.6804837992	7.2593121326	0.7440	0.5853688896	0	0	0	0.4277	0.7910010531	0	0	0	0.6126	0.6326861685	0	0	0	1
ase-240242	6.4315249025	6.2061247268	6.1705450248	5.141084335	5.0552648646	5.766833038	5.3992576976	5.2793326549	6.0462587233	0.0707	0.1162410262	1	0	0	0.2271	0.5261028281	0	0	0	0.1833	0.3028785799	0	0	0	-1
ase-240359	5.6318908117	5.6205978201	5.9268539398	4.7687381901	4.9105461589	4.904646844	4.8740035583	5.1294743091	4.9798229079	0.0100	0.0257620296	1	1	1	0.1232	0.3445607027	0	0	0	0.0240	0.0654398567	1	1	0	-1
ase-240440	5.4244784096	5.6926086539	5.8442099215	5.0869333645	5.5375327792	4.9415293622	4.9690913003	5.3937713596	4.8618483972	0.0008	0.0036810206	1	1	1	0.0142	0.0771368602	1	1	0	0.0048	0.018578174	1	1	1	1
ase-240450	5.7070171868	6.4487539094	6.0940475328	5.19452961	5.8795377162	5.4023616991	5.0329060267	5.5337677873	5.0043527216	0.5137	0.4955636625	0	0	0	0.6833	0.965955505	0	0	0	0.4213	0.5224136615	0	0	0	1
ase-240543	5.1066720694	5.5857806616	5.703826489	4.7449521108	4.7418559243	4.8173863249	4.8595513792	4.8678310896	5.5794838632	0.1579	0.2158519833	0	0	0	0.8256	0.9977827272	0	0	0	0.0070	0.0249729921	1	1	1	-1
ase-240561	5.7769698986	6.2140841201	5.6800307953	5.1595117195	5.3504272503	5.4383430796	5.0325067582	5.190530129	5.0471244288	0.0098	0.0254873682	1	1	1	0.0224	0.1046186167	1	0	0	0.0107	0.0350078194	1	1	1	1
ase-240621	5.368926099	5.7146089856	5.7822679513	5.7882484176	6.7805043379	6.8993511008	5.5107986484	6.3781270775	6.5275433039	0.8625	0.6124824051	0	0	0	0.9203	0.9985551697	0	0	0	0.8065	0.7060546408	0	0	0	1
ase-240743	5.2084161619	5.483232153	5.8819848964	4.810302575	4.9331916053	5.1186217261	4.7713818566	4.7951991111	4.8854178512	0.0667	0.1109677391	1	0	0	0.2766	0.604432342	0	0	0	0.0627	0.137908636	1	0	0	1
ase-241099	5.7899250266	6.0816743417	6.3444632482	4.8560438192	4.9356934825	5.1286345139	5.0113372136	5.2862697003	5.593001725	0.9396	0.6284292165	0	0	0	0.7530	0.986692801	0	0	0	0.8243	0.7108848063	0	0	0	-1
ase-241200	4.7175814695	4.7490506671	5.3121538134	4.6825872356	4.7263856852	4.6943639862	4.6943827444	4.9323037784	4.6769050908	<.0001	9.3367552E-7	1	1	1	<.0001	0.0016919769	1	1	1	<.0001	0.0000332753	1	1	1	-1
ase-241221	7.8037758173	8.293653904	8.1890968172	7.7305933775	8.2755029625	7.9641737739	7.6002298567	8.0964428053	7.9237996716	0.5225	0.4991924553	0	0	0	0.4920	0.8485109658	0	0	0	0.7395	0.6842280139	0	0	0	1
ase-24134	5.3577066749	5.5070192096	5.7903156033	4.8254421332	5.2629621382	4.8559356747	4.7738384978	4.8022501837	4.7554887257	0.0019	0.0072298719	1	1	1	0.0013	0.0190480925	1	1	1	0.0330	0.0841440323	1	1	0	1
ase-241366	5.1416652353	5.1130497316	5.6841707001	4.7874546887	4.8624910837	4.8057809236	4.7659701356	4.7178121499	4.7234724917	<.0001	0.000144206	1	1	1	0.0007	0.0130654425	1	1	1	0.0004	0.0028607767	1	1	1	1
ase-241431	5.0766221985	5.2956796242	5.5747987924	4.8344995854	5.0616593736	5.231167338	4.7311887422	4.8884398495	4.9149224717	0.1661	0.2241021122	0	0	0	0.5353	0.8847285016	0	0	0	0.0623	0.1371986883	1	0	0	1
ase-241541	5.0509123214	5.5792756372	5.6545942231	4.7437761351	4.810186069	6.0732771009	4.704032874	4.6742019468	5.2528933755	0.0008	0.0036513099	1	1	1	0.0001	0.0045840182	1	1	1	0.0152	0.0460833195	1	1	1	1
ase-241544	5.4431825756	5.6791540603	5.8870964926	5.1839401086	5.1052309303	5.9202623295	6.0126222671	5.9393585708	7.2764988281	0.0005	0.0025455255	1	1	1	0.0239	0.1101347403	1	0	0	<.0001	0.0003504877	1	1	1	-1
ase-241581	5.8624832091	6.0996972902	6.1788422533	5.7447654102	6.2768995705	6.2123116617	5.6135671947	6.1689366594	6.1351352217	0.6454	0.5526364942	0	0	0	0.7023	0.9749004417	0	0	0	0.6458	0.6466023667	0	0	0	1
ase-241585	5.5329170654	5.6269800862	6.0793366055	5.1610834207	5.4690205235	5.7918701852	4.8319730511	4.7730269268	5.085113036	0.5683	0.5208627004	0	0	0	0.6829	0.965955505	0	0	0	0.5333	0.5917211302	0	0	0	1
ase-241795	6.2648996093	6.7645583324	6.2227777246	5.8798714566	6.4903666515	5.5346879909	5.8526201047	6.2235118106	5.3688367951	0.2558	0.3104804609	0	0	0	0.3034	0.6433004329	0	0	0	0.3303	0.4503489182	0	0	0	1
ase-241837	4.8176292965	5.1992437567	4.9082810292	4.8518259505	5.852765116	4.9648015719	4.7071679744	5.1088719191	4.7806562185	0.0812	0.1292142629	1	0	0	0.0043	0.0375924941	1	1	1	0.7319	0.6810746082	0	0	0	1
ase-241939	6.9008280829	7.8366696026	7.3132120579	5.6364642387	6.4511000617	5.9961951429	5.7686429886	6.5122072422	6.2571834908	0.7279	0.5800777902	0	0	0	0.9176	0.9985551697	0	0	0	0.6368	0.6433330334	0	0	0	-1
ase-24194	5.1742859662	5.7273689462	5.8120093162	5.5934931567	4.9239281521	5.4190802274	5.5073247808	5.0073187119	5.6122974899	0.3178	0.3623744507	0	0	0	0.4619	0.8188328814	0	0	0	0.2176	0.3408526532	0	0	0	-1
ase-242303	4.9016430246	5.1889311316	5.1558098914	4.9374220148	4.7341974972	5.6653899292	4.7241182045	4.6928453807	4.9951739363	0.0028	0.0097284494	1	1	1	0.0009	0.0154261266	1	1	1	0.0140	0.042678273	1	1	1	1
ase-242315	5.5650467891	6.0479696366	6.5200637652	4.8160751514	4.9358634494	5.238494355	4.9831725957	5.246935226	5.8626827371	0.9443	0.6286798231	0	0	0	0.4545	0.8130971306	0	0	0	0.5135	0.5815768015	0	0	0	-1
ase-242467	5.2753806509	5.5243836226	5.5061035486	4.7194241428	4.7770723429	4.6680113029	4.7511981583	4.755462833	4.6886311533	0.5561	0.5164058959	0	0	0	0.5929	0.9228220502	0	0	0	0.7771	0.6967342441	0	0	0	-1
ase-242610	5.1899294538	5.3998308565	5.5485959542	4.7409215873	4.9197139037	4.9517850184	4.9044222875	4.9652752014	5.094322264	0.6023	0.5344998875	0	0	0	0.4844	0.8408991394	0	0	0	0.9116	0.7296503665	0	0	0	-1
ase-242693	5.8186644778	6.2373985436	6.4952691274	4.7577696366	4.8061845279	4.9918060117	4.7741270684	4.9672917913	4.9396860937	0.2028	0.2618556613	0	0	0	0.7057	0.9763796407	0	0	0	0.1153	0.2193005333	0	0	0	-1
ase-243115	5.7719484768	5.9619859915	6.1324723795	5.29600764	5.9297417919	5.2640433035	5.4615794922	6.2872887738	5.4605635156	<.0001	0.0006346712	1	1	1	0.0074	0.0516426789	1	1	0	<.0001	0.0001794222	1	1	1	-1
ase-243163	5.0739932168	5.5038365109	5.7216561535	5.0505839471	5.8915393003	5.0466200557	4.8414307791	5.2331859705	4.8875618314	0.0001	0.0008537251	1	1	1	0.0001	0.0049262311	1	1	1	0.0010	0.0055674027	1	1	1	1
ase-243260	5.7270608214	6.5048289902	5.9415535306	4.8987458167	4.958635042	4.7392440962	4.9809883493	5.1363802841	5.0217982444	0.2359	0.2923182289	0	0	0	0.4736	0.8302454752	0	0	0	0.3401	0.4598126691	0	0	0	-1
ase-243461	5.1038987374	5.9273589813	5.7467353333	4.9820477845	6.3503248043	4.8843664901	4.7473295369	5.4816420928	4.7267517751	0.0014	0.005598113	1	1	1	0.0011	0.0165074853	1	1	1	0.0119	0.0379395594	1	1	1	1
ase-243509	5.2718058722	5.9192591053	5.7468987792	4.6969402421	4.7599129306	4.6871429287	4.7621263432	4.8535735675	4.8111832964	0.3098	0.3562739314	0	0	0	0.5354	0.8847285016	0	0	0	0.4010	0.5078750822	0	0	0	-1
ase-243555	5.1407198953	5.7486603015	5.6525504851	5.0992216965	6.2844280513	4.8982227957	4.8307123871	5.6136892155	4.8088657508	<.0001	0.0003060204	1	1	1	<.0001	0.0033765432	1	1	1	0.0004	0.0030985194	1	1	1	1
ase-243565	5.4091173323	5.6860920061	6.033647458	5.0099493101	5.0055182538	5.7170272604	5.1278942467	5.1524775206	5.9520906769	0.0362	0.0682902522	1	1	0	0.1784	0.4431651993	0	0	0	0.0284	0.0748598116	1	1	0	-1
ase-243577	5.9748172983	6.253625063	5.9621208783	5.3386253222	5.6197272588	5.9713573824	5.577265401	5.6591047037	6.337809461	0.0030	0.0100955883	1	1	1	0.0811	0.2572926731	0	0	0	0.0018	0.0088297797	1	1	1	-1
ase-243593	5.8555811385	6.2994062147	6.4080093696	4.8088595466	5.1261419378	5.0348061166	5.0459373807	5.5172366161	5.5377028708	0.3106	0.3564205472	0	0	0	0.2670	0.5883551571	0	0	0	0.6023	0.6269709899	0	0	0	-1
ase-243676	4.7424014991	5.0096587649	5.0446038493	4.6916088693	4.6780421844	4.9186913365	4.671416677	4.6861157512	4.7482911879	0.1628	0.2205757042	0	0	0	0.0751	0.2420602306	0	0	0	0.7499	0.6888373415	0	0	0	1
ase-243706	5.6460910872	6.724299731	6.2515972358	5.2582107604	5.7818181905	5.7570165849	5.1194699154	5.5857535506	5.4933352804	0.0787	0.1262557668	1	0	0	0.1812	0.4482655177	0	0	0	0.0461	0.1092164208	1	0	0	1
ase-243783	6.5267876194	6.2663078011	6.5302781018	6.401782922	6.881791019	6.367050439	6.6714583811	7.2035097355	6.5662842092	0.0239	0.0497182033	1	1	1	0.1447	0.3835401654	0	0	0	0.0384	0.0947743881	1	1	0	-1
ase-243842	5.1625764474	5.5137892624	5.6609521658	4.866429854	5.4574580576	5.7600450132	4.8509068162	5.2876519338	5.4730202896	0.5927	0.5305655825	0	0	0	0.5282	0.8808069377	0	0	0	0.8197	0.7092200818	0	0	0	1
ase-24387	5.0103807337	5.5292828659	5.8952397754	4.9614827097	5.0198714981	6.2837381307	4.8657587452	4.8834415228	6.048575033	0.0002	0.0013598688	1	1	1	0.0036	0.033593808	1	1	1	0.0010	0.0058498511	1	1	1	1
ase-243893	5.8687718684	6.1763707084	5.8826245933	5.9141123243	6.6323755008	5.7079506364	5.6677094309	6.4323883897	5.4345972771	0.0281	0.0559662006	1	1	0	0.1335	0.3653569725	0	0	0	0.0420	0.1015911743	1	0	0	1
ase-243975	5.6753473319	6.1970344038	6.3238032864	4.7914769713	5.3925670214	4.8689735523	4.880082994	5.271934556	4.8494107851	0.0010	0.0042362066	1	1	1	0.0101	0.061793238	1	1	0	0.0078	0.0272106349	1	1	1	1
ase-244002	5.0903696874	5.5428130745	5.3637907734	4.7935916884	5.0733600062	4.6983492951	4.7149003589	4.9053869827	4.7225581307	0.3591	0.396061435	0	0	0	0.2033	0.4852575648	0	0	0	0.9783	0.7452942529	0	0	0	1
ase-244014	5.4297801971	6.7909718217	6.0439633821	5.060589203	5.2788450497	5.2761396784	4.8059410925	4.7966985498	4.8844176445	0.0543	0.0940011516	1	1	0	0.2078	0.4940172483	0	0	0	0.1443	0.2572176838	0	0	0	1
ase-244022	5.8075776031	6.334254228	6.0291776185	5.395098717	5.978450803	5.7427551245	5.6052926475	6.3410055594	6.0989753853	0.7152	0.5775572022	0	0	0	0.7822	0.9896095534	0	0	0	0.7194	0.6772517187	0	0	0	-1
ase-244034	5.6994419945	6.0158291496	6.0582121344	5.492260672	5.4681492242	6.1496889017	5.0544165866	5.0415334328	5.5114636189	0.0358	0.0677069313	1	1	0	0.0824	0.2601682254	0	0	0	0.0445	0.106289534	1	0	0	1
ase-244042	5.7008336818	6.384114731	6.7131807177	4.808516017	4.8463203588	5.177859545	4.8000796051	4.9505174817	5.2807293014	0.9899	0.6345009198	0	0	0	0.9901	0.9995301146	0	0	0	0.9942	0.7472876905	0	0	0	-1
ase-244052	5.2912922068	5.8681908157	6.1246827524	4.768342816	4.9217064391	4.8435030457	4.81747023	5.1589138385	4.9793152348	0.0065	0.0183189126	1	1	1	0.0687	0.2272897389	0	0	0	0.0183	0.0532292995	1	1	0	-1
ase-244340	6.1738641673	6.6258488505	6.6537221843	4.9515382166	5.2262122485	5.1750250712	5.4208394672	5.9303868492	5.782366905	0.4702	0.4708450455	0	0	0	0.7424	0.9860030573	0	0	0	0.3731	0.4859532097	0	0	0	-1
ase-244374	5.4819663901	5.5454649912	5.8783147037	5.1704207256	4.9925221852	5.938383645	5.0178060701	4.8301824096	5.5989439791	0.0353	0.0670114399	1	1	0	0.0842	0.2644675467	0	0	0	0.0669	0.14498336	1	0	0	1
ase-244400	5.3930636514	5.9017909826	6.0942415375	5.2369451708	6.093508887	5.4806369162	4.8372164662	5.2185305357	4.9442725946	0.0099	0.0256079978	1	1	1	0.0160	0.0835692604	1	1	0	0.0319	0.081938907	1	1	0	1
ase-244482	5.2731955548	5.3359589203	5.8315499378	4.7508459355	4.7400475138	4.9192664999	4.953412412	4.9763923209	5.2609555218	0.0315	0.0611202114	1	1	0	0.0663	0.2215434077	0	0	0	0.1747	0.2942840863	0	0	0	-1
ase-244867	4.8967453909	5.1394012587	5.2474333541	4.7273983464	4.8904539114	5.0305367355	4.7700043687	4.9982013749	5.0882354529	0.9428	0.6284669582	0	0	0	0.8089	0.9960340581	0	0	0	0.8821	0.7250429071	0	0	0	-1
ase-244938	5.8277491142	6.0547722866	5.9797892113	4.8117500326	4.8803910797	4.7707558314	4.9512489686	5.3190541668	4.8907573003	0.3167	0.3619933351	0	0	0	0.8956	0.9977827272	0	0	0	0.1754	0.2950360301	0	0	0	-1
ase-244952	4.9474124521	5.4538611165	5.5413790757	4.7559587123	4.8592200755	4.8872507022	4.8881081111	5.3416461647	5.3130434301	0.5514	0.5144127642	0	0	0	0.7258	0.9832091939	0	0	0	0.4804	0.5615330975	0	0	0	-1
ase-245145	6.4081072805	6.3062620593	6.3340641458	5.6252839243	5.0603248646	5.0601294057	5.9821360095	5.4156783295	5.4460501189	0.9596	0.6311655009	0	0	0	0.9268	0.9985551697	0	0	0	0.9925	0.7472876905	0	0	0	-1
ase-245225	5.5626819896	6.1175174276	5.9594384408	5.1187737853	5.6051967227	5.5520590778	5.0038630743	5.368932177	5.3652312983	0.5796	0.5256620715	0	0	0	0.7471	0.9863319422	0	0	0	0.5277	0.5887176415	0	0	0	1
ase-245242	6.0688796869	6.2740888305	6.6606686551	5.3973211834	5.4609128622	6.1124991289	5.5356497244	5.3283844568	5.908906633	0.3757	0.4077204676	0	0	0	0.4645	0.8204163502	0	0	0	0.2663	0.3896889941	0	0	0	1
ase-245362	6.2561194699	5.9552186925	6.1598286593	5.577962436	5.6221412319	5.7115418752	6.1057577762	6.4298198163	6.5598754171	0.7274	0.5800491806	0	0	0	0.7644	0.9889560188	0	0	0	0.7610	0.6919361531	0	0	0	-1
ase-245438	5.2148938588	5.3899350316	5.767945399	4.9104058911	4.8455959705	5.9316587295	4.8774399841	4.7946715756	5.8106927274	0.0002	0.0012374596	1	1	1	0.0039	0.0356725855	1	1	1	0.0038	0.0155954448	1	1	1	1
ase-245637	5.4033855498	5.3104587876	5.2196018166	4.7999558163	5.1986619187	5.0368668404	4.7666745057	5.0537069192	5.0650094198	0.9747	0.6327502977	0	0	0	0.9215	0.9985551697	0	0	0	0.8858	0.7250429071	0	0	0	1
ase-245808	5.7488960952	6.4281864683	6.4085139843	5.0511183109	5.1998192048	6.545553598	4.8763304013	4.9415021106	6.0008369019	<.0001	0.0002167135	1	1	1	0.0004	0.0101474095	1	1	1	0.0003	0.0025666156	1	1	1	1
ase-245886	5.8484131703	6.0166550958	6.1835781265	5.0342150734	4.9809731261	5.1242250839	5.1395333032	4.9708353308	5.2763929409	0.7478	0.5861355556	0	0	0	0.9268	0.9985551697	0	0	0	0.4572	0.5459830511	0	0	0	-1
ase-245943	4.7694519872	5.4695053652	5.3119935915	4.7147963168	4.9930584149	4.7576880198	4.8201796187	6.0356980503	5.5501465585	0.3819	0.4117157535	0	0	0	0.6505	0.9504587969	0	0	0	0.0521	0.1196027292	1	0	0	-1
ase-246081	5.7646320647	6.4662759745	7.0322459026	5.5647564665	6.1076112265	6.3625389007	5.1675742805	5.9154492646	5.6995954162	0.2716	0.3242987509	0	0	0	0.6630	0.9558097937	0	0	0	0.2336	0.3569881948	0	0	0	1
ase-246134	6.0673391571	5.7110890306	5.8350453106	5.0593474976	5.5591620267	5.6357657094	4.8053524732	5.0312912487	4.9736641357	0.8702	0.6145832704	0	0	0	0.9630	0.9994231332	0	0	0	0.8550	0.717456222	0	0	0	1
ase-246159	6.6425028188	7.1216876756	6.9634532461	6.3912053883	6.7572188545	7.2545984685	6.4226466174	6.7531149449	7.3617782258	0.0178	0.0396930231	1	1	1	0.0938	0.2859340499	0	0	0	0.0083	0.0286173723	1	1	1	-1
ase-246181	5.4312728317	5.9362876366	5.7984178136	5.0059536998	4.8632001419	5.5659423864	4.8511258594	4.7794851486	5.0844171751	0.0009	0.0041308932	1	1	1	0.0017	0.021950837	1	1	1	0.0099	0.0330115259	1	1	1	1
ase-246221	4.9513142671	5.2768899342	5.4990907705	4.6573986419	4.7096519698	4.6581362691	4.6701165593	4.6891066233	4.6548018061	0.0106	0.0270325828	1	1	1	0.0680	0.2257573126	0	0	0	0.0830	0.171975501	1	0	0	1
ase-246294	4.8383596456	5.2052011571	5.4286792998	4.7144550951	4.7114675492	5.308962646	4.8273954453	4.8252670782	6.0609938079	0.0004	0.0021872049	1	1	1	0.0319	0.1332987563	1	0	0	<.0001	0.0000624913	1	1	1	-1
ase-246458	5.5091844688	5.8956853356	5.9392117815	5.333925934	5.2468876784	5.8442512655	5.2075695501	5.1353566287	5.6811132604	0.0161	0.0369266833	1	1	1	0.0709	0.2316877619	0	0	0	0.0197	0.0564816555	1	1	0	1
ase-246527	5.8093704327	6.3125021778	6.3140554653	5.1908752738	4.9206024389	5.208726241	5.1823564915	4.9186636947	5.4759304888	0.1061	0.1587105311	1	0	0	0.3858	0.7451553766	0	0	0	0.0242	0.0658859289	1	1	0	-1
ase-246531	5.5115200999	5.4823825732	5.4932565669	6.1441362839	6.8769466089	6.3535704056	5.1550069755	5.6463222413	5.2198752264	0.0486	0.0864301672	1	1	0	0.1092	0.3180682413	0	0	0	0.0360	0.0901379276	1	1	0	1
ase-246537	5.3616263714	5.4617288351	5.2538701768	5.3807155144	5.1319146814	5.8090524172	5.1896872495	5.0622231833	5.63955144	0.0003	0.0020608779	1	1	1	0.0040	0.0357649646	1	1	1	0.0007	0.004569497	1	1	1	1
ase-24665	5.2944172956	6.253451921	5.8037758959	4.6931659055	4.7458555534	4.7057725777	4.7368506902	5.0515353525	4.7846097208	0.0261	0.0531677422	1	1	0	0.0262	0.1175367695	1	0	0	0.2926	0.4154800966	0	0	0	-1
ase-246668	4.8830114651	5.3038641263	5.2806716626	4.8314810802	5.5030171352	4.8349316096	4.6986788498	4.9860035518	4.681865962	0.0045	0.0135982281	1	1	1	0.0032	0.0318737711	1	1	1	0.0542	0.1229347408	1	0	0	1
ase-246687	5.1038770538	5.5853485644	5.6041609467	5.1544708922	5.5649353944	5.6611760921	4.8340822721	4.9740876531	4.9854624401	0.8469	0.60947811	0	0	0	0.7497	0.9863319422	0	0	0	0.9580	0.7386330359	0	0	0	1
ase-246688	6.2192617393	6.6026076135	6.4424166403	5.6553770885	5.644407409	6.1735745934	6.1383136802	6.0965381479	6.7150650827	0.0161	0.0368509922	1	1	1	0.0909	0.2788295045	0	0	0	0.0176	0.0516727512	1	1	0	-1
ase-246715	5.5365813813	5.665647337	5.8770712237	5.6492948617	5.951264691	6.1391958425	5.6708469106	5.9797965501	6.1801488599	0.9476	0.6287368801	0	0	0	0.9494	0.9994231332	0	0	0	0.9574	0.7386330359	0	0	0	-1
ase-246736	6.2032328817	6.4795087198	6.5654332863	6.3356054776	6.7053501037	6.7667190034	5.8600797179	6.2550094593	6.2292521289	0.8186	0.6036325898	0	0	0	0.9548	0.9994231332	0	0	0	0.6106	0.6316027181	0	0	0	1
ase-246840	6.0269994285	6.3199729498	6.5610702808	5.1876176684	5.4533539955	5.6798677919	5.9394719751	6.3091921188	6.5262616321	0.9340	0.6267409371	0	0	0	0.9632	0.9994231332	0	0	0	0.9318	0.7330852392	0	0	0	-1
ase-24690	5.3619651682	5.8611680706	5.4993548245	4.9904428458	5.2971076362	5.0635887208	4.9365087703	5.2464351354	4.95537016	0.5319	0.5041585947	0	0	0	0.5581	0.8999874215	0	0	0	0.6506	0.6487445465	0	0	0	1
ase-246917	5.2536981863	5.8404199938	5.5063326712	5.0617939567	5.9502679131	4.9957431508	4.8865174105	5.4179851294	4.9193964511	0.0278	0.0556157266	1	1	0	0.0086	0.056764488	1	1	0	0.2086	0.3308187726	0	0	0	1
ase-246922	5.3968619007	5.9327532691	6.5128882816	4.8049592436	5.178321096	4.7601961859	5.0374810201	5.7754374421	5.0567701751	<.0001	0.0007865443	1	1	1	0.0097	0.0604396016	1	1	0	0.0012	0.0065491979	1	1	1	-1
ase-246961	5.2601598095	5.6811403094	5.7165677409	4.8169793606	5.0944001858	4.8718666675	4.7709082944	4.8712669157	4.7359144457	0.0993	0.1505848929	1	0	0	0.1436	0.3825740792	0	0	0	0.2706	0.3939118213	0	0	0	1
ase-247040	5.1948272576	5.6628071215	5.641777879	4.7639062837	4.9094797934	4.8717807924	4.8096322788	5.11850944	5.2178886749	0.6503	0.554221185	0	0	0	0.9031	0.9985551697	0	0	0	0.3696	0.4833971423	0	0	0	-1
ase-247092	5.3352150823	5.8000323387	6.0316629857	5.1140068513	5.9942453686	5.2888843358	5.0780297941	5.9578403599	5.1339213932	0.0002	0.0011612398	1	1	1	0.0071	0.0505257062	1	1	0	0.0010	0.0058479265	1	1	1	1
ase-247153	5.0640587313	5.5278361582	5.5312107134	4.7282714495	4.80870867	4.734126761	4.7694713422	5.2461836821	5.1137937186	0.4362	0.4490720905	0	0	0	0.5767	0.912029354	0	0	0	0.3717	0.4852522872	0	0	0	-1
ase-247170	5.5876298805	5.8851933277	5.9280562125	4.766772231	4.774809561	4.7889211581	4.7626923841	4.9268177231	4.8503885666	0.6121	0.5385037355	0	0	0	0.8882	0.9977827272	0	0	0	0.5620	0.6078488056	0	0	0	-1
ase-247192	5.5415003613	5.966841228	6.2731771271	4.7401079236	4.7274616642	4.876033071	4.7930774312	4.8539897291	5.0223500103	0.3290	0.3716062905	0	0	0	0.4616	0.8188328814	0	0	0	0.5080	0.5783953202	0	0	0	-1
ase-247205	4.9957729295	5.2672276178	5.3770536561	5.1567813512	5.8686210355	6.0400728779	4.9707161566	5.4281917828	5.6778847742	0.6205	0.5425701325	0	0	0	0.8192	0.9977827272	0	0	0	0.3931	0.5018379962	0	0	0	1
ase-247223	5.5104581673	5.5804816988	5.7482354209	4.7537610891	4.713307403	4.7602854998	4.7876925269	4.7377399633	4.798970316	0.4580	0.463017129	0	0	0	0.5858	0.918176752	0	0	0	0.6266	0.6385294631	0	0	0	-1
ase-247313	5.3199431929	5.6208929296	5.8826048574	4.7851436037	4.7163741902	4.9239469187	4.737500834	4.7273653708	4.9280208816	0.6225	0.5431580921	0	0	0	0.7504	0.9863319422	0	0	0	0.6757	0.6590187805	0	0	0	1
ase-24744	5.3632181709	5.7622795878	5.5379623115	5.0613631173	5.0066335168	5.6211073664	4.8809450583	4.8426655336	4.9668685942	0.0093	0.024343196	1	1	1	0.0062	0.0466493306	1	1	1	0.0800	0.1670088345	1	0	0	1
ase-247588	7.6810474121	7.7261854764	7.7330980698	5.2783860498	6.1084236456	5.2284183032	5.375509575	5.8781932327	5.3756073201	0.0010	0.0044699342	1	1	1	0.0024	0.0266961598	1	1	1	0.0012	0.0067240384	1	1	1	-1
ase-247633	5.3274861843	5.4715881127	5.5046047809	4.7545623942	4.7190216657	4.7678491033	4.7518188317	4.7621113204	4.8835919146	0.6387	0.5497067921	0	0	0	0.9204	0.9985551697	0	0	0	0.5616	0.6078488056	0	0	0	-1
ase-247854	6.3786236998	7.3584830834	7.0387858341	5.4077775007	6.1318330107	6.350433651	5.374091313	6.2513362666	6.1015731451	0.2337	0.2904400305	0	0	0	0.1956	0.4719213996	0	0	0	0.5838	0.6194435411	0	0	0	1
ase-247930	5.3004314355	5.7923291965	5.8819112017	5.5022362035	6.3341833158	5.3113196901	5.0756131014	5.6054035497	4.9854358424	0.0018	0.0068271717	1	1	1	0.0053	0.0424285416	1	1	1	0.0218	0.0606504586	1	1	0	1
ase-248193	5.0846305378	5.5883403584	5.8463212019	5.0133380209	5.1628821764	6.1055924431	4.7600854105	4.7652442113	5.3235102605	0.0137	0.0326008937	1	1	1	0.0077	0.0529179	1	1	0	0.0551	0.1246504569	1	0	0	1
ase-24829	5.0149415913	6.1907144672	5.7524470299	5.2201076753	6.0353900019	6.360136791	4.9037839199	5.4237224902	5.6037633261	0.0319	0.0617683911	1	1	0	0.0864	0.2693111301	0	0	0	0.0864	0.1772101401	1	0	0	1
ase-248428	5.0278784029	5.8809093617	5.7918955388	5.1458162765	6.2776634171	6.3145181401	4.8472105878	5.5466284799	5.5834252524	0.5643	0.518936784	0	0	0	0.6465	0.9496367257	0	0	0	0.4525	0.5442467219	0	0	0	1
ase-248518	5.8336858573	6.186847341	5.8531749806	5.3981434831	6.0734256706	5.8462079903	4.9982715247	5.3948746193	5.2656520221	0.6313	0.5473336726	0	0	0	0.8173	0.9977827272	0	0	0	0.6103	0.6315697311	0	0	0	1
ase-248520	5.2209882333	5.5546556132	5.8731322326	4.8030491714	4.773837619	5.177908459	4.8969616487	4.8749602106	5.4125858421	0.2155	0.2742873773	0	0	0	0.6042	0.92899342	0	0	0	0.1276	0.2357262287	0	0	0	-1
ase-248569	6.4202733625	6.9202591044	7.2646510236	5.2900576897	5.6145893677	6.0005006268	5.8201560315	6.0280531541	6.3766553644	0.9075	0.6226014919	0	0	0	0.8806	0.9977827272	0	0	0	0.9832	0.7465725522	0	0	0	-1
ase-248571	5.3835303299	5.7348296667	5.9979178751	4.7122438575	4.8457187905	4.8107797636	4.8314775586	4.8966498546	4.8432720848	0.0324	0.062642256	1	1	0	0.1298	0.3582872835	0	0	0	0.1157	0.2196806915	0	0	0	-1
ase-248673	5.1209925424	5.7354869134	5.6865100654	4.9562351283	5.300405493	5.5136762669	4.7178983237	4.7860703997	4.8050681059	0.4102	0.4318719411	0	0	0	0.3159	0.6598144195	0	0	0	0.6757	0.6590187805	0	0	0	1
ase-24880	5.6514875466	6.045659995	6.2212959122	5.2625474962	5.2449370416	6.1986532795	5.1212079699	5.0810922341	5.9773611738	0.0031	0.0103163549	1	1	1	0.0198	0.0961282878	1	1	0	0.0132	0.0409722713	1	1	1	1
ase-248811	5.7078983881	6.0809483626	6.2291208295	5.3263510721	5.3702066023	6.4069825506	5.0784795192	5.0777208604	5.6053522528	0.0162	0.037005489	1	1	1	0.0134	0.0743817583	1	1	0	0.1358	0.2461636274	0	0	0	1
ase-248838	5.3911304619	5.7233790148	5.9371822836	5.0167987178	5.5654959348	5.1467338769	4.7979438337	5.0950006195	4.9134664769	0.0054	0.0157166288	1	1	1	0.0133	0.0738813058	1	1	0	0.0365	0.0910661297	1	1	0	1
ase-248874	5.733249008	6.4659566497	5.8602922906	5.5808051811	6.3067191297	5.9398418176	5.3043677095	5.7298573423	5.3612158042	0.3257	0.3686237137	0	0	0	0.4545	0.8130971306	0	0	0	0.3061	0.4285867163	0	0	0	1
ase-248880	6.5386821091	7.2242015831	7.0890670359	5.263885707	5.8900020703	5.3834915133	5.6715150585	6.1551553669	6.2973759829	0.8546	0.6106298644	0	0	0	0.2617	0.5805965938	0	0	0	0.1835	0.3030508001	0	0	0	-1
ase-248900	5.136635881	5.5528041338	5.9207094349	4.8415503766	5.0788919694	5.3738465933	4.846790662	5.111547211	5.2399624495	0.3102	0.3563943268	0	0	0	0.7360	0.9842642764	0	0	0	0.1763	0.2959407547	0	0	0	1
ase-248964	5.5460565869	5.9984649914	6.2670468668	5.1096247472	5.8147396068	5.2706700604	4.9415062439	5.5474479689	5.1218186704	0.0004	0.0023187658	1	1	1	0.0070	0.049656397	1	1	1	0.0005	0.0034359254	1	1	1	1
ase-2491	5.1219995873	5.7550628871	5.4474551636	5.717836753	6.7157561258	6.3511797909	5.3772620653	6.3640131705	5.9950928171	0.8188	0.6036325898	0	0	0	0.8760	0.9977827272	0	0	0	0.7477	0.6880438594	0	0	0	1
ase-249111	5.6664497515	5.8006983476	5.7084149582	5.1609822109	5.9045353846	5.1639483475	5.0753509353	5.5056205563	4.997186584	0.0447	0.080763329	1	1	0	0.0670	0.2232371044	0	0	0	0.1364	0.2466923048	0	0	0	1
ase-249133	6.2319729359	6.2915234014	6.261557374	6.2544440405	6.5110350552	6.5404813793	6.0484131538	6.342062197	6.3340670229	0.8711	0.6145832704	0	0	0	0.8663	0.9977827272	0	0	0	0.9318	0.7330852392	0	0	0	1
ase-24915	6.3193670117	6.7674679183	6.3367564493	6.5448517007	7.2739076147	6.9989016489	5.9392356571	6.6858800284	6.4156432988	0.5197	0.4980007226	0	0	0	0.6416	0.9476860609	0	0	0	0.5485	0.6001298425	0	0	0	1
ase-249305	5.2011881627	5.4962576349	5.4606449189	4.7528369405	4.9375963887	4.9178186555	4.9845980739	5.4940143463	5.5457328374	0.7303	0.5811999448	0	0	0	0.9214	0.9985551697	0	0	0	0.6089	0.6307484658	0	0	0	-1
ase-249356	5.3914468479	5.5114178695	5.4713749321	5.1651917644	5.2472541256	5.1620315257	4.9737606586	4.9822328087	4.987168204	0.9996	0.6345131786	0	0	0	0.8853	0.9977827272	0	0	0	0.8594	0.7193578697	0	0	0	1
ase-249516	5.7703841954	5.8258035583	5.9208286605	4.8924195965	4.8936391934	5.2594572324	5.0931598955	5.1298246422	5.7462465313	0.2729	0.3254220453	0	0	0	0.5996	0.9259346953	0	0	0	0.3145	0.4363783422	0	0	0	-1
ase-249568	5.7983557911	5.8072331381	6.135762696	5.7209368644	6.0575359433	6.3902835191	5.1477151566	5.1069100082	5.4180537188	0.9800	0.6331749886	0	0	0	0.9904	0.9995301146	0	0	0	0.9284	0.7322665236	0	0	0	1
ase-249580	5.3659476184	5.6715496891	5.5817866142	5.0617876922	5.3312661655	5.2548620494	5.2624155516	5.746968836	5.6830857793	0.9053	0.6222275587	0	0	0	0.9511	0.9994231332	0	0	0	0.8865	0.7250429071	0	0	0	-1
ase-249592	4.9196848033	5.3521926222	5.1174718635	4.7341524083	4.8838582222	4.6905531763	4.7231985779	5.097868786	4.7209389173	0.5756	0.5235251246	0	0	0	0.7035	0.9756006962	0	0	0	0.1838	0.3033803757	0	0	0	-1
ase-249612	5.4339239287	5.7026566145	5.9490337926	4.9268608497	4.8873379655	5.3858363246	4.8656715211	4.7975529552	5.1735583091	0.1939	0.2528637467	0	0	0	0.2239	0.5220373429	0	0	0	0.4025	0.5085667665	0	0	0	1
ase-249683	5.0430519464	5.4664153021	5.6351122009	5.3712159579	6.3782880686	5.4153291403	4.8755389125	5.5205087714	4.9723938433	0.0016	0.0061004687	1	1	1	0.0057	0.0441414435	1	1	1	0.0021	0.0099818966	1	1	1	1
ase-249703	5.7501588497	6.0758502031	6.1869658951	4.8156807929	4.9081486264	4.966089448	4.8370959516	4.9341458903	4.8956771375	0.5522	0.5145279723	0	0	0	0.8261	0.9977827272	0	0	0	0.5211	0.5849535983	0	0	0	1
ase-249832	5.9941693205	6.2462324453	6.3553452327	5.0462956191	4.9666879565	5.2035150353	5.0966346447	5.1294216613	5.3604454808	0.3970	0.4218838354	0	0	0	0.5306	0.8821812477	0	0	0	0.4938	0.5704957959	0	0	0	-1
ase-249857	6.0447604805	6.0707425716	6.0659011244	6.123824929	6.0003930651	6.1039828147	5.3896201276	5.5098118231	5.4509253659	0.9224	0.6242871985	0	0	0	0.7873	0.9923971332	0	0	0	0.7628	0.6922340598	0	0	0	1
ase-249935	5.2195729941	5.1969166292	5.6421530067	5.2194273725	5.5435217043	5.9127443728	4.9302527676	5.1149610219	5.4638104389	0.6034	0.5347067472	0	0	0	0.7415	0.9860030573	0	0	0	0.5520	0.6019935518	0	0	0	1
ase-249992	5.3372490388	6.0337479763	6.0311133002	5.011591405	5.6147203946	5.4556496769	4.9148779669	5.2177166744	5.3684156598	0.9943	0.6345131786	0	0	0	0.5999	0.9261110621	0	0	0	0.4320	0.5298372938	0	0	0	1
ase-250000	5.3885215102	6.0759131015	5.8152994364	5.2118075148	5.8863785545	5.698118418	5.749819822	6.5458503745	6.3206052787	0.8115	0.6028534867	0	0	0	0.8143	0.9977827272	0	0	0	0.8903	0.725142868	0	0	0	-1
ase-250006	5.2765120335	5.8219137572	5.6458302328	4.7541989107	4.9408440372	4.794783667	5.0655783856	5.1761118701	5.8016009657	0.0304	0.0596107634	1	1	0	0.8473	0.9977827272	0	0	0	<.0001	0.0008107902	1	1	1	-1
ase-250038	5.7987529246	6.0663621251	6.1268365094	5.0021445459	5.3888304793	5.0213906825	5.4687939684	6.1654242802	5.5306849421	0.0033	0.0107575113	1	1	1	0.0830	0.2620318566	0	0	0	0.0012	0.0066091964	1	1	1	-1
ase-250065	5.0191724829	5.2945469982	5.764929523	5.4401951934	6.0796783618	6.6826459226	4.7596123999	4.8124588455	5.2267770518	0.9061	0.6224278426	0	0	0	0.7487	0.9863319422	0	0	0	0.7339	0.6819882004	0	0	0	1
ase-250128	4.9531572132	5.3334999465	5.4313370882	4.846053372	5.0417515312	5.2803137912	4.6950945848	4.6693496271	4.7662575896	0.6341	0.5484825234	0	0	0	0.4494	0.8095405187	0	0	0	0.9947	0.7472876905	0	0	0	1
ase-250328	5.8989197397	6.8709486101	6.0988055589	5.2441928987	5.8599244953	5.1776671438	5.0255428878	5.4894766295	5.0752063657	0.5124	0.494820841	0	0	0	0.8539	0.9977827272	0	0	0	0.4369	0.5331413738	0	0	0	1
ase-250568	5.6735651924	6.6976440662	5.709809411	5.0336095499	5.5723422584	5.1326510772	5.1419464456	5.8455389836	5.5410207316	0.0123	0.0299772352	1	1	1	0.0726	0.236011876	0	0	0	0.0169	0.0500534527	1	1	0	-1
ase-250569	5.3902186686	6.4323633291	6.0682197027	5.0964248139	5.7195442708	5.583651461	4.918654878	5.387162345	5.3100339353	0.1887	0.2482900577	0	0	0	0.4120	0.7722446597	0	0	0	0.1651	0.2836031197	0	0	0	1
ase-250652	4.9203026632	5.4217928421	6.1387043708	4.6853329757	4.6874100546	4.882484461	4.7263452972	4.7012241718	5.0642162864	0.1717	0.2300286819	0	0	0	0.2638	0.5844305175	0	0	0	0.4437	0.5371516508	0	0	0	-1
ase-250709	5.1144170635	5.7691020021	5.3711793706	5.0191692733	5.1593816481	5.5355408666	4.8444966828	4.9083944527	5.1378612921	<.0001	0.0004801368	1	1	1	0.0007	0.0129128094	1	1	1	0.0009	0.0051925434	1	1	1	1
ase-250745	4.9558756463	5.1946643408	5.4583905126	4.8277243898	5.6158477419	5.0306317198	4.8077686792	5.5542169283	5.030176209	<.0001	0.0000999615	1	1	1	0.0005	0.011704859	1	1	1	<.0001	0.0007146719	1	1	1	1
ase-250776	5.5809191126	6.2085100139	6.0640281397	5.8472048198	7.0388448954	5.9472275748	5.601234614	6.7054140175	5.6630614024	0.0005	0.0025969831	1	1	1	0.0086	0.0568198125	1	1	0	0.0012	0.0064504737	1	1	1	1
ase-250793	5.4036369407	5.3355772637	5.5167813434	4.8452668654	5.0389052236	4.8976265047	4.8555589819	4.9762637094	4.8672324543	0.0280	0.0557778894	1	1	0	0.1057	0.3104418175	0	0	0	0.0996	0.1968259304	1	0	0	1
ase-250807	5.2082305437	5.4093421672	5.9476255371	4.9419972469	5.2212629215	5.6218175791	5.1275825096	5.5922047562	5.8917465778	0.2413	0.2966033956	0	0	0	0.4717	0.8293316149	0	0	0	0.2159	0.3391447702	0	0	0	-1
ase-250967	5.555394944	5.9713146085	6.728510517	4.7525771404	4.8510282328	4.8724957434	4.8474922099	5.0373089791	4.9332856645	0.0040	0.0125025669	1	1	1	0.0610	0.2083216835	0	0	0	0.0295	0.0769603564	1	1	0	-1
ase-250980	5.2294346418	5.8044590835	5.6621443435	4.7133174934	5.2768877158	4.8072859346	4.8526305089	5.5287396673	5.1408787331	0.0693	0.1144107465	1	0	0	0.1380	0.3731585366	0	0	0	0.1567	0.2729763702	0	0	0	-1
ase-250991	5.2066602203	5.5132502197	5.3767196157	4.8391315252	5.0665472261	5.0070722821	5.06664295	5.4165264551	5.3640128639	0.5197	0.4980007226	0	0	0	0.6555	0.9528147062	0	0	0	0.5309	0.5901087377	0	0	0	-1
ase-251077	5.2466590437	5.1429103986	5.3383541417	5.1073304941	5.9333142326	5.1580906086	5.0346347301	5.9076994639	5.0554879228	0.0005	0.0026545521	1	1	1	0.0172	0.0874195057	1	1	0	0.0039	0.0160271557	1	1	1	1
ase-251089	6.6484076348	6.9137213074	8.1355311056	5.7388270702	5.9387093081	6.4991739857	5.9656909176	6.8645880263	6.7972244118	0.0265	0.053657088	1	1	0	0.2264	0.5253101029	0	0	0	0.0025	0.0114951593	1	1	1	-1
ase-251202	4.86930305	4.9953536926	5.1794197882	4.846127508	4.8200872593	5.0269506824	4.8241670949	4.8862422555	5.1327421278	0.7249	0.5795679332	0	0	0	0.8876	0.9977827272	0	0	0	0.6271	0.6387516769	0	0	0	-1
ase-251275	5.334074375	5.7130426379	5.8330974743	5.0117056352	5.1571107286	5.0479051858	5.5679915148	5.9036794129	5.5262225799	0.0440	0.0801337073	1	1	0	0.3304	0.6780633064	0	0	0	0.0233	0.0639679732	1	1	0	-1
ase-251312	5.8179103433	5.8334144756	6.4992349738	5.8669620226	6.0355849756	6.3988420484	6.6069589291	6.6635178989	7.1671984573	0.2857	0.3362401827	0	0	0	0.3321	0.6805823043	0	0	0	0.3549	0.473506704	0	0	0	-1
ase-251344	7.5508248956	6.8347367285	8.2562209968	6.8443326333	5.7657371187	7.9030748025	6.724149404	5.7458687438	7.7376397758	0.0247	0.0509375643	1	1	0	0.0735	0.2382319077	0	0	0	0.0111	0.0362129164	1	1	1	1
ase-251351	5.4806561507	5.7398165908	5.805475432	4.869469856	5.0291648136	4.9527647611	5.1110696906	5.3913911604	5.3636223766	0.4397	0.45125558	0	0	0	0.4735	0.8302454752	0	0	0	0.6211	0.6363913384	0	0	0	-1
ase-251423	5.8537838648	5.7937451607	5.739415767	5.2060209009	5.2306545634	5.2107764643	5.1280948018	4.9654860681	5.1503735145	0.6120	0.5385037355	0	0	0	0.9230	0.9985551697	0	0	0	0.4540	0.5449629628	0	0	0	1
ase-251489	5.7106578064	5.9069472596	6.0670019883	5.3003393712	5.2921353352	5.9691631802	4.9112947233	4.8822727998	5.2254660326	0.1417	0.1976720474	1	0	0	0.1230	0.3440523559	0	0	0	0.4058	0.5111660334	0	0	0	1
ase-251585	5.8772370539	5.9702299905	6.4576882546	5.8361620218	5.8724643551	6.7340976904	5.8976508484	5.9824661996	6.2604743085	0.7554	0.5883787367	0	0	0	0.2691	0.5914532599	0	0	0	0.3406	0.4602651733	0	0	0	1
ase-251747	5.2017646386	5.5756063127	5.6569695109	4.8889654574	5.0651439041	5.7376933649	4.7164504503	4.8647675534	5.1186698632	0.0314	0.0611189149	1	1	0	0.0117	0.0676694293	1	1	0	0.2566	0.3806886874	0	0	0	1
ase-25179	4.901493574	5.0517582407	5.3264510839	4.9962952473	5.3590425579	5.6309894625	4.8193601938	5.0212241127	5.1454041898	0.6590	0.5566165192	0	0	0	0.9906	0.9995301146	0	0	0	0.1545	0.270009507	0	0	0	1
ase-251832	5.6932044023	6.0075277584	5.6729789353	5.1494660641	5.8131782985	5.0353770438	5.5983736687	6.496125376	5.349279667	0.0264	0.0535647095	1	1	0	0.2399	0.5475603866	0	0	0	0.0337	0.0855512656	1	1	0	-1
ase-251840	6.1207357601	5.8292565979	6.1667455298	5.382319635	6.0170755309	5.3277101616	5.1395850997	5.6431249721	5.1341831585	0.0006	0.0028702528	1	1	1	0.0074	0.0516097173	1	1	0	0.0034	0.0142910964	1	1	1	1
ase-251856	5.1992377553	5.5791106459	5.2766384848	4.9277180119	5.1102849267	5.1332981864	5.2839136463	5.8740266112	5.7011948658	0.1370	0.1923846013	1	0	0	0.0762	0.2445225889	0	0	0	0.4049	0.5104628737	0	0	0	-1
ase-251952	5.3810359406	5.9355108244	5.7300988757	5.6765669523	5.8685792002	6.8016524905	5.1891607337	5.3387239053	6.1133402948	<.0001	0.0005834748	1	1	1	0.0019	0.0230462032	1	1	1	<.0001	0.0008408897	1	1	1	1
ase-251960	5.5173528566	5.9128984798	5.7580355638	5.1665731385	5.5943171158	5.408710816	4.9605114027	5.166440371	4.9911770879	0.9044	0.6218755212	0	0	0	0.9142	0.9985551697	0	0	0	0.9268	0.731716278	0	0	0	1
ase-25199	4.968798442	5.777073836	5.490931313	4.8058061844	4.9368534546	5.6574786207	4.7551339791	4.8445611735	5.1757863436	<.0001	0.0004615433	1	1	1	0.0001	0.0054915738	1	1	1	0.0013	0.0071078304	1	1	1	1
ase-252075	4.8810015159	5.2379736367	5.3867162957	4.8123640594	5.0916862542	5.2361946067	4.7661221435	5.0063866367	5.0409263826	0.5723	0.5226070554	0	0	0	0.9762	0.9994231332	0	0	0	0.2363	0.359853889	0	0	0	1
ase-252091	5.0336663868	5.2513459753	5.2109226688	4.8247857856	5.1621194415	4.8193737007	4.7564418711	4.950216331	4.7257623556	0.0547	0.0943810192	1	1	0	0.0916	0.2804968156	0	0	0	0.1641	0.2825955118	0	0	0	1
ase-252137	5.1120614627	5.3953228052	4.9981342865	4.886530186	5.3270952219	4.9026188899	4.7999017045	5.1506877726	4.8626787205	0.7807	0.5956942216	0	0	0	0.8930	0.9977827272	0	0	0	0.4208	0.5220563736	0	0	0	1
ase-25226	5.4304013546	5.0584176722	5.6830916651	4.8608689075	4.8076001005	4.7704930931	4.9520493882	4.7628836431	4.9889049379	0.0025	0.0088453173	1	1	1	0.0071	0.0501192605	1	1	0	0.0666	0.1444238647	1	0	0	-1
ase-252323	5.3541800142	5.726354261	5.8928281386	5.8058367642	6.3869335312	6.5369643535	5.2060193967	5.5847930359	5.5694351013	0.7317	0.5813082852	0	0	0	0.9676	0.9994231332	0	0	0	0.3045	0.4271632242	0	0	0	1
ase-252331	5.4222867594	6.0119312601	5.8820538215	4.908816181	4.9476782199	5.0497808971	5.0283452705	5.3655776498	5.403330616	0.2155	0.2742873773	0	0	0	0.2539	0.5692252631	0	0	0	0.3808	0.4918839916	0	0	0	-1
ase-252342	5.0159325395	5.5121842178	5.8077541527	4.8461884649	5.6702264454	4.8913749139	4.7449554852	5.0913947085	4.7325473948	<.0001	0.0002197519	1	1	1	<.0001	0.0024691338	1	1	1	0.0004	0.0030339136	1	1	1	1
ase-252369	5.1858653862	5.6310275557	5.6116400339	4.7868497711	5.0378852377	4.7485133721	4.9647107869	5.8355837915	4.9489023316	0.0040	0.0124568631	1	1	1	0.1705	0.4288312992	0	0	0	0.0001	0.0012845187	1	1	1	-1
ase-252409	5.6607983742	5.935909202	6.175196706	4.8783889097	5.3838918281	4.8526030049	4.906186671	5.3227188579	4.8455186015	<.0001	0.0003660796	1	1	1	0.0015	0.0203931269	1	1	1	0.0009	0.0052223871	1	1	1	1
ase-252590	5.0477180287	5.2833557735	5.2573996049	4.7153267194	4.857768404	4.7008847776	4.6973207575	4.7352001805	4.6904584605	0.3895	0.4173813937	0	0	0	0.2916	0.6274111793	0	0	0	0.8724	0.7232391649	0	0	0	1
ase-252645	6.2373883421	7.377233788	6.1507560801	5.5311615842	7.3305034289	5.5699189842	5.4452780601	7.1038845003	5.3449898177	0.1685	0.2266112943	0	0	0	0.2574	0.5748624661	0	0	0	0.2312	0.3545681034	0	0	0	1
ase-252734	5.800242003	6.2948258905	6.0899167922	5.0625032372	5.3853014277	5.3555920135	5.4434268506	5.9965575477	5.8791508118	0.5182	0.4973855496	0	0	0	0.5276	0.88036391	0	0	0	0.7182	0.6766605441	0	0	0	-1
ase-252874	5.2502571452	5.4749519174	5.5241185746	4.8086831219	4.9176421663	4.8781486601	4.85192489	4.9971357946	4.919391443	0.4066	0.4290764	0	0	0	0.6298	0.9436908496	0	0	0	0.4261	0.5255723216	0	0	0	-1
ase-252885	5.5731059861	5.726035441	5.9056618631	4.7626934233	5.3943826152	4.8467309185	4.7937369999	5.3003991767	4.7727369582	0.1222	0.1770162047	1	0	0	0.2829	0.613468206	0	0	0	0.2892	0.4124358111	0	0	0	1
ase-252968	5.6518035947	5.4091756731	5.3456174982	4.8706973679	4.7493727901	5.0592761444	4.9121171381	4.771519971	5.2897961783	0.0077	0.0208580949	1	1	1	0.1224	0.3431050569	0	0	0	0.0190	0.0547667466	1	1	0	-1
ase-252976	6.0575736224	6.222659348	6.6127513931	5.1872980547	5.4859683767	5.5002148175	5.3245779486	5.7574199434	5.9835229513	0.2405	0.2961697471	0	0	0	0.2329	0.5358341386	0	0	0	0.4374	0.5335870139	0	0	0	-1
ase-253039	4.9174124406	5.5831487357	5.4346501201	4.8897306516	5.6585006825	5.523035252	4.6974225007	4.8225469488	4.7513161291	0.8337	0.6070501095	0	0	0	0.9564	0.9994231332	0	0	0	0.6103	0.6315697311	0	0	0	1
ase-253045	5.3401974865	5.9846801139	5.466541066	4.8938128493	5.3984228626	5.1394452002	4.8020972935	6.1254768837	4.9526548452	0.4362	0.4490720905	0	0	0	0.3351	0.6846879259	0	0	0	0.0100	0.0331517924	1	1	1	-1
ase-253048	5.2434465988	6.1911326749	5.99457859	4.8229706884	4.8300408958	5.301692872	4.8434628404	4.9442507024	5.5942320391	0.0067	0.0187962836	1	1	1	0.0849	0.2661356504	0	0	0	0.0241	0.065806082	1	1	0	-1
ase-253077	5.7310114103	6.0986029409	5.8455354009	5.5322985199	6.1070523872	5.5001583796	5.0181880307	5.2882908752	4.8717867553	0.2436	0.2988791567	0	0	0	0.2427	0.5522749821	0	0	0	0.3144	0.4363325049	0	0	0	1
ase-253173	5.3333098973	6.3370031029	5.3499019241	4.7512121039	4.7184516268	4.7331674369	4.9780861758	5.3967260367	5.0125266397	<.0001	0.0001254221	1	1	1	<.0001	0.0009341229	1	1	1	0.0021	0.0101788312	1	1	1	-1
ase-253197	5.0892484843	5.6258687822	5.6189216502	4.9958588685	5.4501866916	5.2656199888	4.9722845197	5.4598737007	5.3011974573	0.3418	0.3816038114	0	0	0	0.4601	0.8178941661	0	0	0	0.4346	0.5320456845	0	0	0	-1
ase-253202	6.034505845	6.2931614	5.6548259662	5.4839109744	5.7416823207	5.0675758311	5.2407891741	5.2711205389	4.9367886609	0.6801	0.5651173508	0	0	0	0.9298	0.9985551697	0	0	0	0.4089	0.5132932072	0	0	0	1
ase-253242	5.9853835287	6.1142579098	6.689332784	5.1256073442	4.8421754206	5.4851693161	5.2711386338	5.030045374	5.9221719621	0.5651	0.5194695197	0	0	0	0.8688	0.9977827272	0	0	0	0.4462	0.5392281786	0	0	0	-1
ase-253412	5.125103848	5.6577853846	5.6200319597	4.7549569802	4.8630741418	4.8984929482	4.9044324571	5.1865920834	5.2391634144	0.5383	0.507420251	0	0	0	0.6562	0.9528147062	0	0	0	0.6012	0.6267026245	0	0	0	-1
ase-253632	6.2278601613	6.4884058842	6.3788374658	5.1167684908	5.0594065675	5.1914476605	5.0567783901	5.0444431639	5.1440755842	0.2875	0.3375833757	0	0	0	0.4220	0.7833678252	0	0	0	0.3417	0.4616985786	0	0	0	1
ase-253773	5.2147338388	5.6758404239	5.9170825093	5.2769084922	6.1933642458	5.3391801575	4.8951313805	5.3883509143	4.9689833824	0.0019	0.0071224469	1	1	1	0.0048	0.0400066871	1	1	1	0.0122	0.0384704359	1	1	1	1
ase-253891	5.5011389307	5.9456355267	6.5093807356	5.1348953507	5.6137597299	5.5832166395	5.0854805602	5.52646971	5.4764419453	0.0070	0.0193802098	1	1	1	0.0593	0.2039218314	0	0	0	0.0077	0.0269556688	1	1	1	1
ase-253894	5.3895141645	5.7182121312	5.7939512283	5.2119578818	5.6237029579	5.7972907023	4.7768954955	5.0231818255	5.1785062749	0.6920	0.5688955267	0	0	0	0.7602	0.9882175398	0	0	0	0.7005	0.6699961978	0	0	0	1
ase-253955	4.9493124371	5.303965748	5.0849932474	4.817304683	5.0612386055	5.0042364186	5.0599774325	5.7349010854	5.4658956827	0.6947	0.5690746033	0	0	0	0.3071	0.6493905222	0	0	0	0.7178	0.6766605441	0	0	0	-1
ase-253966	6.7183813801	6.7184162848	7.0187011747	7.174028451	6.8824392397	7.5618485273	6.4487978006	6.2524193533	6.8142148908	0.1807	0.2397586803	0	0	0	0.2564	0.5729977147	0	0	0	0.1577	0.2745396444	0	0	0	1
ase-254111	5.8629670382	6.0919245475	6.2064987497	5.6020436999	5.8889533146	5.8680291844	5.1235720263	5.2305433259	5.328369129	0.7419	0.5844318087	0	0	0	0.6766	0.9632856004	0	0	0	0.9404	0.7348897697	0	0	0	1
ase-254132	5.469034664	6.1520148778	5.9266017967	5.0201601083	5.0913628476	5.6601802918	4.8971240115	4.9393868991	5.030760386	0.0115	0.0286312097	1	1	1	0.0068	0.0488039848	1	1	1	0.1032	0.2025003011	0	0	0	1
ase-25446	6.0260736115	6.2022257798	5.9591548203	5.6405179522	5.4964354092	5.7380043112	5.2610566445	5.1292265687	5.1479885492	0.1107	0.1637737851	1	0	0	0.1477	0.3891185513	0	0	0	0.1390	0.2500111379	0	0	0	1
ase-254546	5.9273326739	6.3828183325	6.5236893245	5.1482896038	5.4271385498	5.6387400913	5.1442952412	5.5131955601	5.620122613	0.9277	0.6254694136	0	0	0	0.7985	0.9929752892	0	0	0	0.8876	0.7250429071	0	0	0	-1
ase-254597	5.5380809105	5.8462277908	6.2184394468	5.6367605323	5.7446510597	6.499545044	5.2438819958	5.0559408404	5.4801914227	0.5208	0.4983884007	0	0	0	0.3401	0.6917348372	0	0	0	0.8580	0.7187479255	0	0	0	1
ase-254746	4.9450845876	5.1985805191	5.1524627727	4.7181037297	5.0403886609	4.690742427	4.7015501282	4.9035990173	4.693306281	0.0275	0.0552362574	1	1	0	0.0460	0.1711243508	1	0	0	0.1351	0.2454814986	0	0	0	1
ase-254865	5.2807057096	5.8198108475	5.7242344329	4.7870665888	4.747400388	4.7443210526	4.7474918586	4.7340576788	4.8197465091	0.3574	0.3948183585	0	0	0	0.6651	0.9570606417	0	0	0	0.3769	0.4888374552	0	0	0	-1
ase-254868	4.896690243	5.248810532	5.7483509578	4.753956185	5.2368750862	4.821547121	4.7386242497	5.1784046556	4.8017038408	<.0001	2.6330276E-6	1	1	1	<.0001	0.0019790039	1	1	1	<.0001	0.0001197801	1	1	1	1
ase-254874	6.4281346802	6.6371475062	6.7024851885	5.0795518343	5.2085414108	5.2822174106	5.3205898273	5.4245799309	5.624182909	0.7742	0.5939912716	0	0	0	0.9805	0.9994231332	0	0	0	0.6772	0.660110956	0	0	0	-1
ase-254885	6.1010562734	6.1329404078	5.9645556905	5.3974129262	5.3818471798	5.2882524833	5.7539098329	5.9729040445	5.9204702818	0.6520	0.5548654791	0	0	0	0.7973	0.9929752892	0	0	0	0.5342	0.5919633089	0	0	0	-1
ase-25494	5.6236236161	6.2169636889	5.8222002142	5.0315810638	5.5606435419	5.2667619724	4.8723121725	5.298265993	5.0981847912	0.4005	0.4244344598	0	0	0	0.6858	0.9676238926	0	0	0	0.2606	0.3847698461	0	0	0	1
ase-25498	5.0873257152	5.3933826204	5.3121155351	4.7302185583	4.7077925942	4.7514970823	4.7397538466	4.7682200482	4.809675044	0.1547	0.211977285	0	0	0	0.2955	0.6326550858	0	0	0	0.2825	0.4051453966	0	0	0	-1
ase-254980	5.1158462915	5.5238138744	5.5321826708	4.9450607286	5.3879784205	5.4109695936	4.8555546386	5.1165761459	5.1468099737	0.9175	0.6233436807	0	0	0	0.9527	0.9994231332	0	0	0	0.8777	0.7246775514	0	0	0	1
ase-255029	5.3014442467	5.916571875	5.88962119	5.1938757446	5.7106627419	5.7978542663	4.7480189278	4.9164852721	4.918355384	0.7361	0.5824145112	0	0	0	0.6824	0.965955505	0	0	0	0.8861	0.7250429071	0	0	0	1
ase-255071	5.6639269644	5.9326623444	5.2243355398	4.7170084123	4.6550009416	4.6798231552	4.7039214954	4.6612694378	4.6865357092	0.0102	0.0260753596	1	1	1	0.0764	0.2449555355	0	0	0	0.0764	0.1616454695	1	0	0	1
ase-255072	5.134252374	5.7188111419	5.9020944743	4.7322990179	5.0545668168	4.7551534261	4.9828410546	5.7484264833	4.9906487792	<.0001	0.0007405569	1	1	1	0.0120	0.0688186098	1	1	0	<.0001	0.0003688587	1	1	1	-1
ase-255404	5.3978148426	5.3481392531	5.8123702688	5.0655760771	5.0142585873	4.9958478449	5.2231645368	5.5903064528	5.2161672978	0.0007	0.0032203387	1	1	1	0.0345	0.1395961438	1	0	0	<.0001	0.0009752381	1	1	1	-1
ase-255411	6.2067299162	6.5738933141	6.487152509	5.1801814922	5.7949165999	5.3862151779	5.5375923732	6.1221264737	5.7992643872	0.2392	0.2951584797	0	0	0	0.3348	0.6845692958	0	0	0	0.3384	0.4581698174	0	0	0	-1
ase-255424	5.3133049755	5.865368795	6.0138959352	4.7385764304	4.914521362	4.9349540269	4.7671345303	4.9096442636	5.0564311834	0.6040	0.5350867766	0	0	0	0.4506	0.8098449104	0	0	0	0.9918	0.7472876905	0	0	0	-1
ase-255442	5.2797964486	5.8935744222	5.7831318118	5.1299607708	6.023148548	5.9177269548	4.8720508209	5.2964803449	5.2100817316	0.9423	0.6284669582	0	0	0	0.9836	0.9994231332	0	0	0	0.8747	0.7240161524	0	0	0	1
ase-255474	5.2024069135	5.5388537539	5.6807200959	5.1602324863	5.5640566061	5.8159222563	5.2824922088	5.8254542557	6.0706549392	0.6297	0.546644021	0	0	0	0.7045	0.9758503379	0	0	0	0.6379	0.6438972634	0	0	0	-1
ase-255516	6.0006275447	5.6804493499	6.6691295246	5.2922780922	5.1431391565	6.1881528064	5.2657716357	5.003706214	6.0697867147	0.7688	0.5926819803	0	0	0	0.8619	0.9977827272	0	0	0	0.6982	0.6688518805	0	0	0	1
ase-255521	5.6604924487	6.1530904174	6.0051373051	5.2781020364	5.9444819448	5.3076357868	4.8699889775	5.1789681427	4.9498830159	0.1965	0.2549736575	0	0	0	0.1148	0.3284531554	0	0	0	0.6314	0.6410497107	0	0	0	1
ase-255522	5.4301813495	5.9759025216	5.4786432261	5.4146798617	6.0299064834	5.7320644969	5.3039835997	5.6947568417	5.4497254069	0.3550	0.3931028617	0	0	0	0.5597	0.9012581076	0	0	0	0.1998	0.3212762691	0	0	0	1
ase-255589	5.5651270145	6.1303565051	5.7197877734	5.3780421322	6.5441242402	5.268096836	5.2073928786	6.6691563506	5.0869202327	<.0001	0.0007861766	1	1	1	0.0089	0.0576154504	1	1	0	<.0001	0.0006952834	1	1	1	1
ase-255621	5.3005729766	5.6223311091	5.7793680235	5.0953296793	5.6679220522	5.1781585406	5.0327314762	5.7312840944	5.1992815704	0.0033	0.0107588846	1	1	1	0.0311	0.131489968	1	0	0	0.0075	0.0263336209	1	1	1	-1
ase-255631	5.8445415829	6.1610261	6.0950466016	5.0829384431	5.3942432451	5.3764849437	5.5194713288	5.9931095355	5.9942767252	0.7769	0.5946515326	0	0	0	0.8580	0.9977827272	0	0	0	0.7861	0.6993857188	0	0	0	-1
ase-255638	5.8430553895	6.0867437975	6.3678186297	5.9781175815	6.0079221356	7.2694551227	5.4866206085	5.4341244137	6.6106521873	0.0028	0.009634685	1	1	1	0.0266	0.1187735071	1	0	0	0.0010	0.0055674027	1	1	1	1
ase-255681	5.5960963976	5.9221333039	5.9088185646	5.1408509043	5.2784815548	5.2841469488	5.4685968611	5.9035405222	5.7659500757	0.7869	0.5967892671	0	0	0	0.9411	0.9988666007	0	0	0	0.5258	0.5876875965	0	0	0	-1
ase-255759	6.1741489454	6.2291709127	6.4336468895	5.0475432906	4.9772533601	5.0491639673	5.2310241436	5.128541983	5.5034226201	0.9434	0.6286113516	0	0	0	0.7001	0.9742482842	0	0	0	0.6134	0.6330109844	0	0	0	-1
ase-255778	4.9207050811	5.5612455387	5.3480107658	4.7787936509	4.8150703716	5.82844339	4.6892929724	4.7335081843	5.1916902857	<.0001	0.0002987286	1	1	1	<.0001	0.0011674436	1	1	1	0.0004	0.0026568276	1	1	1	1
ase-255854	5.1471933511	5.4698875225	5.5565185427	4.9785829411	5.8132378388	4.8824068521	4.7864097235	5.39867945	4.7999064443	0.0002	0.0014453366	1	1	1	0.0018	0.0220552975	1	1	1	0.0130	0.040437678	1	1	1	1
ase-255867	5.8040944664	6.2209828485	5.9301624251	5.3862348794	5.7204872909	5.6413933447	5.1501329746	5.3679650836	5.3267251769	0.2486	0.303672791	0	0	0	0.4466	0.8073751026	0	0	0	0.1941	0.314588313	0	0	0	1
ase-255879	5.7157685161	6.1162682081	6.1173108381	4.8972633797	5.0181416805	5.0777693858	4.8460649265	4.8734982289	5.0084550104	0.5241	0.5002034879	0	0	0	0.7828	0.9896095534	0	0	0	0.4555	0.5454552772	0	0	0	1
ase-255900	5.3271885861	5.704296413	5.6513463177	5.3405053343	5.9379477526	5.8792902126	4.8777063341	5.1176841296	4.9954334944	0.8740	0.6162206133	0	0	0	0.9858	0.9994231332	0	0	0	0.6987	0.6688518805	0	0	0	1
ase-256015	5.6745678653	5.6430825154	5.9643071697	5.3894050729	5.5149756457	5.7758604047	5.0070744242	5.0400724097	5.2709405165	0.7697	0.5927589645	0	0	0	0.8660	0.9977827272	0	0	0	0.7146	0.6759768567	0	0	0	1
ase-256080	5.3568989884	5.6240120353	5.459095251	5.3862401881	5.786380856	5.6937431806	5.0216308342	5.3746184588	5.2259800878	0.8132	0.603350802	0	0	0	0.7899	0.9925414722	0	0	0	0.9074	0.7286305411	0	0	0	1
ase-256107	5.6208253379	5.9877188992	6.0782999317	4.8390324436	4.8995645682	4.8176247464	4.8258978989	4.9110475374	4.8239838464	0.2398	0.2956078975	0	0	0	0.4114	0.7720092972	0	0	0	0.3961	0.5043465778	0	0	0	-1
ase-256130	5.1084586307	6.1441371637	5.3481447998	4.749216653	4.7505279186	4.7950720746	4.9418562249	5.0292012214	4.9977770821	0.0277	0.0554476636	1	1	0	0.0988	0.2955235919	0	0	0	0.1471	0.2602503368	0	0	0	-1
ase-256266	5.8973588426	6.1661565541	5.8751014946	5.3993715672	5.6931272966	5.4270512069	5.1716898762	5.3395279178	5.1504151663	0.8021	0.6002979731	0	0	0	0.9442	0.9994231332	0	0	0	0.6939	0.6679220093	0	0	0	1
ase-256306	5.33795296	5.5343766943	5.6510241019	4.9371485403	4.8093705329	4.8242759832	5.0107127691	4.8824473652	4.9507771344	0.5805	0.5260859595	0	0	0	0.5739	0.9094176378	0	0	0	0.7688	0.6942779236	0	0	0	-1
[truncated: 4,669 more rows]
